# Supplementary material for: A Novel Marine Pathogen Isolated from Wild Cunners (Tautogolabrus adspersus): Comparative Genomics and Transcriptome Profiling of Pseudomonas sp. Strain J380
Source: Microorganisms. 2021 Apr 12;9(4):812. doi: 10.3390/microorganisms9040812 (PMC8069873; doi:10.3390/microorganisms9040812)
Supplement: Supplementary file 1 [file microorganisms-09-00812-s001.zip]

Archive with 21 entries (20 files):
- File_S1_ClueGO.xls
- __MACOSX/
- __MACOSX/._File_S1_ClueGO.xls
- Suppl_Fig_v6.docx
- __MACOSX/._Suppl_Fig_v6.docx
- Table_S1_MLSA_genes.xlsb
- __MACOSX/._Table_S1_MLSA_genes.xlsb
- Table_S2_Comparative_Phylogenomics_v6.xlsx
- __MACOSX/._Table_S2_Comparative_Phylogenomics_v6.xlsx
- Table_S3_RNA-seq_summary.xlsx
- __MACOSX/._Table_S3_RNA-seq_summary.xlsx
- Table_S4_VF_v6.xlsx
- __MACOSX/._Table_S4_VF_v6.xlsx
- Table_S5_DEG_Summary.xlsx
- __MACOSX/._Table_S5_DEG_Summary.xlsx
- Table_S6_GO_enrichment.xlsx
- __MACOSX/._Table_S6_GO_enrichment.xlsx
- Table_S7_KEGG_enrichment.xlsx
- __MACOSX/._Table_S7_KEGG_enrichment.xlsx
- Table_S8_Genes_IH_v6.xlsx
- __MACOSX/._Table_S8_Genes_IH_v6.xlsx
