# Supplementary material for: A Novel Marine Pathogen Isolated from Wild Cunners (Tautogolabrus adspersus): Comparative Genomics and Transcriptome Profiling of Pseudomonas sp. Strain J380
Source: Microorganisms. 2021 Apr 12;9(4):812. doi: 10.3390/microorganisms9040812 (PMC8069873; doi:10.3390/microorganisms9040812)
Supplement: Supplementary file 1 [file microorganisms-09-00812-s001.zip › File_S1_ClueGO.xls]

## Sheet: ClueGO_summary
Supplementary File S1. Comprehensive details of GO cluster groups and individual GO terms for iron homeostasis-related DEGs as determined by ClueGO tool in Cytoscape (v3.8.2).
GOID	GOTerm1	Ontology Source	Term PValue	Term PValue Corrected with Bonferroni step down	Group PValue	Group PValue Corrected with Bonferroni step down	GOLevels	GOGroups	Broader category	% Associated Genes	Nr. Genes	Associated Genes Found
GO:0051536	iron-sulfur cluster binding	GO_MolecularFunction-Custom-GOA-ACAP-ARAP_23.03.2021_00h00	0.000781059	0.0195265	0.00540187	0.0162056	[3]	Group0	ISC binding	4.7619	4	[FXO12_11905, FXO12_19935, FXO12_23050, fdx]
GO:0051537	2 iron, 2 sulfur cluster binding	GO_MolecularFunction-Custom-GOA-ACAP-ARAP_23.03.2021_00h00	0.00458005	0.0961811	0.00540187	0.0162056	[4]	Group0		10	2	[FXO12_23050, fdx]
GO:0051538	3 iron, 4 sulfur cluster binding	GO_MolecularFunction-Custom-GOA-ACAP-ARAP_23.03.2021_00h00	0.0154447	0.200781	0.00540187	0.0162056	[4]	Group0		33.3333	1	[FXO12_11905]
GO:0051539	4 iron, 4 sulfur cluster binding	GO_MolecularFunction-Custom-GOA-ACAP-ARAP_23.03.2021_00h00	0.20919	1	0.00540187	0.0162056	[4]	Group0		2.22222	1	[FXO12_11905]
GO:0009055	electron transfer activity	GO_BiologicalProcess-Custom-GOA-ACAP-ARAP_23.03.2021_00h00	0.00658339	0.125084	0.00540187	0.0162056	[5]	Group0		3.94737	3	[FXO12_11905, FXO12_23050, fdx]
GO:0006810	transport	GO_BiologicalProcess-Custom-GOA-ACAP-ARAP_23.03.2021_00h00	0.0141005	0.197407	0.0502196	0.100439	[3]	Group1	Iron ion binding and transport	1.04948	8	[FXO12_06655, FXO12_07150, FXO12_07455, FXO12_08260, FXO12_15500, FXO12_25165, bfr]
GO:0055085	transmembrane transport	GO_BiologicalProcess-Custom-GOA-ACAP-ARAP_23.03.2021_00h00	0.515576	1	0.0502196	0.100439	[2, 4]	Group1		0.728597	4	[FXO12_06655, FXO12_07150, FXO12_07455, FXO12_08260]
GO:0009279	cell outer membrane	GO_CellularComponent-Custom-GOA-ACAP-ARAP_23.03.2021_00h00	0.00927049	0.157598	0.0502196	0.100439	[3, 4]	Group1		3.48837	3	[FXO12_06655, FXO12_07150, FXO12_25165]
GO:0016021	integral component of membrane	GO_CellularComponent-Custom-GOA-ACAP-ARAP_23.03.2021_00h00	0.348376	1	0.0502196	0.100439	[3, 4]	Group1		0.336417	4	[FXO12_06655, FXO12_07455, FXO12_08260, FXO12_20210]
GO:0006811	ion transport	GO_BiologicalProcess-Custom-GOA-ACAP-ARAP_23.03.2021_00h00	0.0113424	0.170136	0.0502196	0.100439	[4]	Group1		1.29199	6	[FXO12_06655, FXO12_07150, FXO12_15500, FXO12_25165, bfr]
GO:0046872	metal ion binding	GO_MolecularFunction-Custom-GOA-ACAP-ARAP_23.03.2021_00h00	0.00264532	0.0634876	0.0502196	0.100439	[4]	Group1		1.37525	8	[FXO12_11905, FXO12_15500, FXO12_19935, FXO12_23050, bfr, cyaY, fur]
GO:0004322	ferroxidase activity	GO_MolecularFunction-Custom-GOA-ACAP-ARAP_23.03.2021_00h00	2.54987e-05	0.000688465	0.0502196	0.100439	[5]	Group1		50	2	[bfr]
GO:0015031	protein transport	GO_BiologicalProcess-Custom-GOA-ACAP-ARAP_23.03.2021_00h00	0.302987	1	0.0502196	0.100439	[4, 5, 7, 8]	Group1		1.44928	1	[FXO12_25165]
GO:0006826	iron ion transport	GO_BiologicalProcess-Custom-GOA-ACAP-ARAP_23.03.2021_00h00	4.80773e-07	1.34616e-05	0.0502196	0.100439	[7]	Group1		12.1212	5	[FXO12_06655, FXO12_07150, FXO12_15500, bfr]
GO:0008199	ferric iron binding	GO_MolecularFunction-Custom-GOA-ACAP-ARAP_23.03.2021_00h00	3.66018e-08	1.09805e-06	0.0502196	0.100439	[7]	Group1		37.5	4	[FXO12_15500, bfr, cyaY]
GO:1901678	iron coordination entity transport	GO_BiologicalProcess-Custom-GOA-ACAP-ARAP_23.03.2021_00h00	0.00827865	0.149016	0.0502196	0.100439	[8]	Group1		7.40741	2	[FXO12_06655, FXO12_07150]
GO:0015344	siderophore uptake transmembrane transporter activity	GO_BiologicalProcess-Custom-GOA-ACAP-ARAP_23.03.2021_00h00	0.00330915	0.0761104	0.0502196	0.100439	[5, 7, 9, 11, 12]	Group1		11.7647	2	[FXO12_06655, FXO12_07150]
GO:0006879	cellular iron ion homeostasis	GO_BiologicalProcess-Custom-GOA-ACAP-ARAP_23.03.2021_00h00	4.76079e-07	1.38063e-05	0.0502196	0.100439	[8, 10]	Group1		50	3	[FXO12_15500, bfr]
GO:0006725	cellular aromatic compound metabolic process	GO_BiologicalProcess-Custom-GOA-ACAP-ARAP_23.03.2021_00h00	0.442164	1	0.379921	0.379921	[3]	Group2	ISC assembly and ISC-associated functions	0.319489	3	[FXO12_17340, FXO12_24140, fur]
GO:0034641	cellular nitrogen compound metabolic process	GO_BiologicalProcess-Custom-GOA-ACAP-ARAP_23.03.2021_00h00	0.318638	1	0.379921	0.379921	[3]	Group2		0.289017	3	[FXO12_17340, FXO12_24140, fur]
GO:0046483	heterocycle metabolic process	GO_BiologicalProcess-Custom-GOA-ACAP-ARAP_23.03.2021_00h00	0.443454	1	0.379921	0.379921	[3]	Group2		0.324675	3	[FXO12_17340, FXO12_24140, fur]
GO:1901360	organic cyclic compound metabolic process	GO_BiologicalProcess-Custom-GOA-ACAP-ARAP_23.03.2021_00h00	0.441659	1	0.379921	0.379921	[3]	Group2		0.315126	3	[FXO12_17340, FXO12_24140, fur]
GO:1901564	organonitrogen compound metabolic process	GO_BiologicalProcess-Custom-GOA-ACAP-ARAP_23.03.2021_00h00	0.283832	1	0.379921	0.379921	[3]	Group2		0.240385	2	[FXO12_24140, hscB]
GO:0003677	DNA binding	GO_MolecularFunction-Custom-GOA-ACAP-ARAP_23.03.2021_00h00	1	1	0.379921	0.379921	[4]	Group2		0.453515	2	[FXO12_17340, fur]
GO:0004392	heme oxygenase (decyclizing) activity	GO_MolecularFunction-Custom-GOA-ACAP-ARAP_23.03.2021_00h00	0.0103219	0.16515	0.379921	0.379921	[4]	Group2		50	1	[FXO12_24140]
GO:0010467	gene expression	GO_BiologicalProcess-Custom-GOA-ACAP-ARAP_23.03.2021_00h00	1	1	0.379921	0.379921	[4]	Group2		0.492611	3	[FXO12_17340, fur, hscB]
GO:0022607	cellular component assembly	GO_BiologicalProcess-Custom-GOA-ACAP-ARAP_23.03.2021_00h00	0.00443021	0.0974646	0.379921	0.379921	[4]	Group2		4.54545	3	[cyaY, hscA, hscB]
GO:0016226	iron-sulfur cluster assembly	GO_BiologicalProcess-Custom-GOA-ACAP-ARAP_23.03.2021_00h00	0.0007007	0.0182182	0.379921	0.379921	[4, 6]	Group2		25	2	[cyaY, hscA]
GO:0006788	heme oxidation	GO_BiologicalProcess-Custom-GOA-ACAP-ARAP_23.03.2021_00h00	0.0103219	0.16515	0.379921	0.379921	[4, 7]	Group2		50	1	[FXO12_24140]
GO:0097428	protein maturation by iron-sulfur cluster transfer	GO_BiologicalProcess-Custom-GOA-ACAP-ARAP_23.03.2021_00h00	0.0154447	0.200781	0.379921	0.379921	[5, 6]	Group2		33.3333	1	[hscB]
GO:0051259	protein complex oligomerization	GO_BiologicalProcess-Custom-GOA-ACAP-ARAP_23.03.2021_00h00	0.0154447	0.200781	0.379921	0.379921	[6]	Group2		33.3333	1	[hscB]
GO:0001671	ATPase activator activity	GO_BiologicalProcess-Custom-GOA-ACAP-ARAP_23.03.2021_00h00	0.00517369	0.103474	0.379921	0.379921	[6, 7]	Group2		100	1	[hscB]
GO:0005524	ATP binding	GO_MolecularFunction-Custom-GOA-ACAP-ARAP_23.03.2021_00h00	1	1	0.379921	0.379921	[5, 6, 7, 8]	Group2		0.515464	2	[FXO12_04205, hscA]
GO:0016887	ATPase activity	GO_MolecularFunction-Custom-GOA-ACAP-ARAP_23.03.2021_00h00	0.228521	1	0.379921	0.379921	[7]	Group2		1.14286	2	[hscA, hscB]
GO:0003700	DNA-binding transcription factor activity	GO_BiologicalProcess-Custom-GOA-ACAP-ARAP_23.03.2021_00h00	0.368593	1	0.379921	0.379921	[7, 8, 9, 10, 11, 12]	Group2		0.809717	2	[FXO12_17340, fur]
1	Groups are shaded with identical colors as illustrated inGO term-gene network diagram in Figure 8D; ISC, iron sulfur cluster.

## Sheet: Bar_plot
Supplementary File S1.
GO terms for genes associated with iron homeostasis identified between Pseudomonas sp. J380 grown under iron-limited and iron-enriched conditions. The bars represent the percent genes associated with the terms. The number of genes per term is shown as bar label.
