# Supplementary material for: A Novel Marine Pathogen Isolated from Wild Cunners (Tautogolabrus adspersus): Comparative Genomics and Transcriptome Profiling of Pseudomonas sp. Strain J380
Source: Microorganisms. 2021 Apr 12;9(4):812. doi: 10.3390/microorganisms9040812 (PMC8069873; doi:10.3390/microorganisms9040812)
Supplement: Supplementary file 1 [file microorganisms-09-00812-s001.zip › Table_S2_Comparative_Phylogenomics_v6.xlsx]

## Sheet: Sheet2
Table S2. Comprehensive information of species and their genomes utilized in whole genome comparison and phylogenomics.
Organism Name	Organism Groups	Strain	Geographic location/Source	Host (if disease causing)	BioSample	BioProject	Assembly	Level	Size(Mb)	GC%	Replicons	WGS	Scaffolds	CDS	Release Date	GenBank FTP	RefSeq FTP	Note 1	Note 2
Pseudomonas fluorescens	Bacteria;Proteobacteria;Gammaproteobacteria	NCTC10038	United Kingdom/water		SAMEA3649026	PRJEB6403	GCA_900475215.1	Complete	6.51517	60	chromosome 1:NZ_LS483372.1/LS483372.1		1	5678	2018-06-17T00:00:00Z	ftp://ftp.ncbi.nlm.nih.gov/genomes/all/GCA/900/475/215/GCA_900475215.1_42727_B01	ftp://ftp.ncbi.nlm.nih.gov/genomes/all/GCF/900/475/215/GCF_900475215.1_42727_B01
Pseudomonas cedrina	Bacteria;Proteobacteria;Gammaproteobacteria	LMG 23661	NA		SAMN04490182	PRJEB16405	GCA_900104915.1	Complete	6.53902		chromosome:NZ_LT629753.1/LT629753.1		1	5884	04/02/2020 16:54:53	https://www.ncbi.nlm.nih.gov/nuccore/LT629753.1	https://www.ncbi.nlm.nih.gov/nuccore/NZ_LT629753.1
Pseudomonas fluorescens	Bacteria;Proteobacteria;Gammaproteobacteria	SIK_W1	South Korea/soil		SAMN09762565	PRJNA484288	GCA_003612935.1	Complete	6.79109	61.7	chromosome:NZ_CP031450.1/CP031450.1		1	5916	2018-10-04T00:00:00Z	ftp://ftp.ncbi.nlm.nih.gov/genomes/all/GCA/003/612/935/GCA_003612935.1_ASM361293v1	ftp://ftp.ncbi.nlm.nih.gov/genomes/all/GCF/003/612/935/GCF_003612935.1_ASM361293v1
Pseudomonas sp. J380	Bacteria;Proteobacteria;Gammaproteobacteria	J380	Canada/head kidney	Cunner fish	SAMN12612376	PRJNA561239	GCA_009827115.1	Complete	6.26165	59.7	chromosome:NZ_CP043060.1/CP043060.1		1	5568	2020-01-02T00:00:00Z	ftp://ftp.ncbi.nlm.nih.gov/genomes/all/GCA/009/827/115/GCA_009827115.1_ASM982711v1	ftp://ftp.ncbi.nlm.nih.gov/genomes/all/GCF/009/827/115/GCF_009827115.1_ASM982711v1
Pseudomonas libanensis	Bacteria;Proteobacteria;Gammaproteobacteria	DMSP-1	Norway/seawater		SAMN10537036	PRJNA509080	GCA_003952245.1	Complete	6.28245	60	chromosome:NZ_CP034425.1/CP034425.1		1	5441	2018-12-18T00:00:00Z	ftp://ftp.ncbi.nlm.nih.gov/genomes/all/GCA/003/952/245/GCA_003952245.1_ASM395224v1	ftp://ftp.ncbi.nlm.nih.gov/genomes/all/GCF/003/952/245/GCF_003952245.1_ASM395224v1
Pseudomonas lactis	Bacteria;Proteobacteria;Gammaproteobacteria	SS101	Netherlands/wheat rhizosphere		SAMN02436383	PRJNA67539	GCA_000263675.2	Chromosome	6.17954	60	chromosome:NZ_CM001513.1/CM001513.1	AHPN01	1	10737	2012-05-21T00:00:00Z	ftp://ftp.ncbi.nlm.nih.gov/genomes/all/GCA/000/263/675/GCA_000263675.2_ASM26367v2	ftp://ftp.ncbi.nlm.nih.gov/genomes/all/GCF/000/263/675/GCF_000263675.1_ASM26367v2	Previous Name::Pseudomonas fluorescens SS101
Pseudomonas synxantha	Bacteria;Proteobacteria;Gammaproteobacteria	R6-28-08	USA/wheat rhizosphere		SAMN08359174	PRJNA433211	GCA_003851555.1	Complete	6.56233	59.6	chromosome:NZ_CP027756.1/CP027756.1		1	5825	2018-11-29T00:00:00Z	ftp://ftp.ncbi.nlm.nih.gov/genomes/all/GCA/003/851/555/GCA_003851555.1_ASM385155v1	ftp://ftp.ncbi.nlm.nih.gov/genomes/all/GCF/003/851/555/GCF_003851555.1_ASM385155v1
Pseudomonas orientalis	Bacteria;Proteobacteria;Gammaproteobacteria	8B	Iran/wheat rhizosphere		SAMN08359171	PRJNA433211	GCA_003852045.1	Complete	5.91981	60.6	chromosome:NZ_CP027723.1/CP027723.1		1	5135	2018-11-29T00:00:00Z	ftp://ftp.ncbi.nlm.nih.gov/genomes/all/GCA/003/852/045/GCA_003852045.1_ASM385204v1	ftp://ftp.ncbi.nlm.nih.gov/genomes/all/GCF/003/852/045/GCF_003852045.1_ASM385204v1
Pseudomonas fluorescens	Bacteria;Proteobacteria;Gammaproteobacteria	F113	NA		SAMN02604099	PRJNA76715	GCA_000237065.1	Complete	6.84583	60.8	chromosome:NC_016830.1/CP003150.1		1	5920	2011-12-09T00:00:00Z	ftp://ftp.ncbi.nlm.nih.gov/genomes/all/GCA/000/237/065/GCA_000237065.1_ASM23706v1	ftp://ftp.ncbi.nlm.nih.gov/genomes/all/GCF/000/237/065/GCF_000237065.1_ASM23706v1
Pseudomonas fluorescens	Bacteria;Proteobacteria;Gammaproteobacteria	FW300-N2C3	USA/ground water		SAMN04094107	PRJNA295937	GCA_001307275.1	Complete	7.1191	61.3	chromosome:NZ_CP012831.1/CP012831.1		1	5987	2015-10-06T00:00:00Z	ftp://ftp.ncbi.nlm.nih.gov/genomes/all/GCA/001/307/275/GCA_001307275.1_ASM130727v1	ftp://ftp.ncbi.nlm.nih.gov/genomes/all/GCF/001/307/275/GCF_001307275.1_ASM130727v1
Pseudomonas putida	Bacteria;Proteobacteria;Gammaproteobacteria	JBC17	South Korea/soil		SAMN09229081	PRJNA472214	GCA_003228315.1	Complete	6.8452	60.3	chromosome:NZ_CP029693.1/CP029693.1		1	6049	2018-06-15T00:00:00Z	ftp://ftp.ncbi.nlm.nih.gov/genomes/all/GCA/003/228/315/GCA_003228315.1_ASM322831v1	ftp://ftp.ncbi.nlm.nih.gov/genomes/all/GCF/003/228/315/GCF_003228315.1_ASM322831v1
Pseudomonas fluorescens	Bacteria;Proteobacteria;Gammaproteobacteria	Pf0-1	NA/soil		SAMN02598267	PRJNA12	GCA_000012445.1	Complete	6.43841	60.5	chromosome:NC_007492.2/CP000094.2		1	5702	2005-10-07T00:00:00Z	ftp://ftp.ncbi.nlm.nih.gov/genomes/all/GCA/000/012/445/GCA_000012445.1_ASM1244v1	ftp://ftp.ncbi.nlm.nih.gov/genomes/all/GCF/000/012/445/GCF_000012445.1_ASM1244v1
Pseudomonas protegens	Bacteria;Proteobacteria;Gammaproteobacteria	CHA0	NA		SAMN02603271	PRJNA78307	GCA_000397205.1	Complete	6.86798	63.4	chromosome:NC_021237.1/CP003190.1		1	6137	2013-05-16T00:00:00Z	ftp://ftp.ncbi.nlm.nih.gov/genomes/all/GCA/000/397/205/GCA_000397205.1_ASM39720v1	ftp://ftp.ncbi.nlm.nih.gov/genomes/all/GCF/000/397/205/GCF_000397205.1_ASM39720v1
Pseudomonas psychrophila	Bacteria;Proteobacteria;Gammaproteobacteria	KM02	Poland/food		SAMN14133006	PRJNA509367	GCA_011040435.1	Complete	5.31392	57.4	chromosome:NZ_CP049044.1/CP049044.1		1	4660	2020-02-29T00:00:00Z	ftp://ftp.ncbi.nlm.nih.gov/genomes/all/GCA/011/040/435/GCA_011040435.1_ASM1104043v1	ftp://ftp.ncbi.nlm.nih.gov/genomes/all/GCF/011/040/435/GCF_011040435.1_ASM1104043v1
Pseudomonas syringae pv. syringae	Bacteria;Proteobacteria;Gammaproteobacteria	B728a	NA		SAMN02604347	PRJNA323	GCA_000012245.1	Complete	6.0937	59.2	chromosome:NC_007005.1/CP000075.1		1	5070	2005-05-12T00:00:00Z	ftp://ftp.ncbi.nlm.nih.gov/genomes/all/GCA/000/012/245/GCA_000012245.1_ASM1224v1	ftp://ftp.ncbi.nlm.nih.gov/genomes/all/GCF/000/012/245/GCF_000012245.1_ASM1224v1	https://www.ncbi.nlm.nih.gov/genome/browse/#!/prokaryotes/185/	Please confirm; this strain does NOT seems to have complete genome
Pseudomonas putida	Bacteria;Proteobacteria;Gammaproteobacteria	KT2440	NA		SAMN02603999	PRJNA267	GCA_000007565.2	Complete	6.18187	61.5	chromosome:NC_002947.4/AE015451.2		1	5460	2002-02-14T00:00:00Z	ftp://ftp.ncbi.nlm.nih.gov/genomes/all/GCA/000/007/565/GCA_000007565.2_ASM756v2	ftp://ftp.ncbi.nlm.nih.gov/genomes/all/GCF/000/007/565/GCF_000007565.2_ASM756v2
Pseudomonas putida	Bacteria;Proteobacteria;Gammaproteobacteria	B1	China/soil		SAMN07411800	PRJNA395632	GCA_007833495.1	Complete	6.36849	62	chromosome:NZ_CP022560.1/CP022560.1		1	5643	2019-08-05T00:00:00Z	ftp://ftp.ncbi.nlm.nih.gov/genomes/all/GCA/007/833/495/GCA_007833495.1_ASM783349v1	ftp://ftp.ncbi.nlm.nih.gov/genomes/all/GCF/007/833/495/GCF_007833495.1_ASM783349v1
Pseudomonas putida	Bacteria;Proteobacteria;Gammaproteobacteria	S16	NA		SAMN02603862	PRJNA67881	GCA_000219705.1	Complete	5.98479	62.3	chromosome:NC_015733.1/CP002870.1		1	5270	2011-06-30T00:00:00Z	ftp://ftp.ncbi.nlm.nih.gov/genomes/all/GCA/000/219/705/GCA_000219705.1_ASM21970v1	ftp://ftp.ncbi.nlm.nih.gov/genomes/all/GCF/000/219/705/GCF_000219705.1_ASM21970v1
Pseudomonas aeruginosa	Bacteria;Proteobacteria;Gammaproteobacteria	DSM 50071	NA	Human and animals	SAMN03761153	PRJNA285827	GCA_001045685.1	Complete	6.31705	66.5	chromosome:NZ_CP012001.1/CP012001.1		1	5748	2015-07-02T00:00:00Z	ftp://ftp.ncbi.nlm.nih.gov/genomes/all/GCA/001/045/685/GCA_001045685.1_ASM104568v1	ftp://ftp.ncbi.nlm.nih.gov/genomes/all/GCF/001/045/685/GCF_001045685.1_ASM104568v1
Pseudomonas aeruginosa	Bacteria;Proteobacteria;Gammaproteobacteria	PAO1	NA		SAMN02603714	PRJNA331	GCA_000006765.1	Complete	6.2644	66.6	chromosome:NC_002516.2/AE004091.2		1	5572	2000-05-16T00:00:00Z	ftp://ftp.ncbi.nlm.nih.gov/genomes/all/GCA/000/006/765/GCA_000006765.1_ASM676v1	ftp://ftp.ncbi.nlm.nih.gov/genomes/all/GCF/000/006/765/GCF_000006765.1_ASM676v1
Pseudomonas aeruginosa	Bacteria;Proteobacteria;Gammaproteobacteria	Y82	South Korea/human sputum	Human	SAMN09469732	PRJNA477432	GCA_003369755.1	Complete	7.10686	65.8	chromosome:NZ_CP030912.1/CP030912.1		1	6552	2018-08-10T00:00:00Z	ftp://ftp.ncbi.nlm.nih.gov/genomes/all/GCA/003/369/755/GCA_003369755.1_ASM336975v1	ftp://ftp.ncbi.nlm.nih.gov/genomes/all/GCF/003/369/755/GCF_003369755.1_ASM336975v1
Pseudomonas aeruginosa	Bacteria;Proteobacteria;Gammaproteobacteria	F30658	USA/NA	Human	SAMN02894357	PRJNA253624	GCA_001516265.1	Complete	7.27326	65.8	chromosome:NZ_CP008857.1/CP008857.1		1	6620	2016-01-15T00:00:00Z	ftp://ftp.ncbi.nlm.nih.gov/genomes/all/GCA/001/516/265/GCA_001516265.1_ASM151626v1	ftp://ftp.ncbi.nlm.nih.gov/genomes/all/GCF/001/516/265/GCF_001516265.1_ASM151626v1
Pseudomonas psychrotolerans	Bacteria;Proteobacteria;Gammaproteobacteria	CS51	South Korea/NA		SAMN07178305	PRJNA388507	GCA_006384975.1	Complete	5.36417	64.7	chromosome:NZ_CP021645.1/CP021645.1		1	4718	2019-06-20T00:00:00Z	ftp://ftp.ncbi.nlm.nih.gov/genomes/all/GCA/006/384/975/GCA_006384975.1_ASM638497v1	ftp://ftp.ncbi.nlm.nih.gov/genomes/all/GCF/006/384/975/GCF_006384975.1_ASM638497v1
Pseudomonas psychrotolerans	Bacteria;Proteobacteria;Gammaproteobacteria	PRS08-11306	NA		SAMN05860868	PRJNA345321	GCA_001913135.1	Complete	5.38617	64.8064	chromosome:NZ_CP018758.1/CP018758.1; plasmid pPRS08-11306:NZ_CP018759.1/CP018759.1		2	4818	2016-12-21T00:00:00Z	ftp://ftp.ncbi.nlm.nih.gov/genomes/all/GCA/001/913/135/GCA_001913135.1_ASM191313v1	ftp://ftp.ncbi.nlm.nih.gov/genomes/all/GCF/001/913/135/GCF_001913135.1_ASM191313v1
Pseudomonas litoralis	Bacteria;Proteobacteria;Gammaproteobacteria	2SM5	NA		SAMN05216198	PRJEB16410	GCA_900105005.1	Complete	3.98794	58.5	chromosome:NZ_LT629748.1/LT629748.1		1	3736	2020-05-06	https://www.ncbi.nlm.nih.gov/genome/?term=Pseudomonas+litoralis+2SM5	https://www.ncbi.nlm.nih.gov/assembly/GCF_900105005.1
Aeromonas salmonicida subsp. salmonicida	Bacteria;Proteobacteria;Gammaproteobacteria	J223	USA/kidney	Atlantic salmon	SAMN04449844	PRJNA310296	GCA_001643275.2	Complete	4.89768	58.3534	chromosome:NZ_CP048223.1/CP048223.1; plasmid pASal1:NZ_CP048225.1/CP048225.1; plasmid pASal2:NZ_CP048226.1/CP048226.1; plasmid pASal3:NZ_CP048227.1/CP048227.1; plasmid pASal5:NZ_CP048224.1/CP048224.1		5	4207	2020-01-29T00:00:00Z	ftp://ftp.ncbi.nlm.nih.gov/genomes/all/GCA/001/643/275/GCA_001643275.2_ASM164327v2	ftp://ftp.ncbi.nlm.nih.gov/genomes/all/GCF/001/643/275/GCF_001643275.2_ASM164327v2
