# Supplementary material for: A Novel Marine Pathogen Isolated from Wild Cunners (Tautogolabrus adspersus): Comparative Genomics and Transcriptome Profiling of Pseudomonas sp. Strain J380
Source: Microorganisms. 2021 Apr 12;9(4):812. doi: 10.3390/microorganisms9040812 (PMC8069873; doi:10.3390/microorganisms9040812)
Supplement: Supplementary file 1 [file microorganisms-09-00812-s001.zip › Table_S3_RNA-seq_summary.xlsx]

## Sheet: Sheet1
Table S3. Summary of the RNA-seq reads.
Group	Sample	Raw paired read	Reads after triming	Mapped reads	% of mapped reads
Iron-enriched	J380_TSB_Fe3+_1	102537164	100839384	83379852	90.62
	J380_TSB_Fe3+_2	2008806	1981168	1806640	91.2
	J380_TSB_Fe3+_3	154230620	152273306	137417884	90.25
Iron-limitated	J308_TSB_DIP_1	135547386	133098762	116970439	87.88
	J308_TSB_DIP_2	227029964	223738382	201909836	90.24
	J308_TSB_DIP_3	78574692	77414962	69578364	89.93
		s
