# Supplementary material for: A Novel Marine Pathogen Isolated from Wild Cunners (Tautogolabrus adspersus): Comparative Genomics and Transcriptome Profiling of Pseudomonas sp. Strain J380
Source: Microorganisms. 2021 Apr 12;9(4):812. doi: 10.3390/microorganisms9040812 (PMC8069873; doi:10.3390/microorganisms9040812)
Supplement: Supplementary file 1 [file microorganisms-09-00812-s001.zip › Table_S4_VF_v6.xlsx]

## Sheet: VFs_Summary_J380
Table S4. Comprehensive summary of putative virulence factors identified in Pseudomonas sp. J380 genome.
Virulence factors	Associated with	Locus taga	Regionb	Gene symbol	Putative protein product c	Log2FCd	FDR p-valued
Flagella	Swimming motility, Play a role in biofilm formation and other pathogenic adaptations	FXO12_27580	6026038..6026781	fliP	flagellar type III secretion system pore protein FliP	-0.601034	0.0525972
		FXO12_27470	6004865..6006289		flagellin	0.163675	0.698043
		FXO12_15805	complement(3472574..3473425)	motA	flagellar motor stator protein MotA	-0.22227	0.592519
		FXO12_27555	6022055..6023359	fliK	flagellar hook-length control protein	0.218538	0.562964
		FXO12_27440	5996646..5997341	flgH	flagellar basal body L-ring protein FlgH	0.134119	0.744994
		FXO12_27650	6041100..6041840		flagellar motor protein	-0.334369	0.409918
		FXO12_27515	6014028..6015803	fliF	flagellar basal body M-ring protein FliF	-0.212716	0.651831
		FXO12_26070	5702221..5702664	flgC	flagellar basal body rod protein FlgC	-0.0765977	0.838742
		FXO12_19495	4332401..4332808	fliL	flagellar basal body-associated protein FliL	-0.418076	0.325015
		FXO12_27585	6026786..6027055	fliQ	flagellar biosynthesis protein FliQ	-0.263594	0.428655
		FXO12_27475	6006364..6006714	flaG	flagellar protein	0.610388	0.0478733
		FXO12_27560	6023613..6024113	fliL	flagellar basal body-associated protein FliL	-0.146308	0.779799
		FXO12_27445	5997351..5998457	flgI	flagellar basal body P-ring protein FlgI	-0.331199	0.404535
		FXO12_27655	6042046..6042933	motD	flagellar motor protein MotD	-0.358805	0.227796
		FXO12_27520	6015796..6016812	fliG	flagellar motor switch protein FliG	-0.344766	0.485106
		FXO12_26075	5702681..5703400	flgD	flagellar hook assembly protein FlgD	-0.0360428	0.92512
		FXO12_27480	6006795..6008186	fliD	flagellar filament capping protein FliD	#N/A	#N/A
		FXO12_26040	complement(5697869..5698339)	flgN	flagellar protein FlgN	0.119373	0.740974
		FXO12_27590	6027060..6027845	fliR	flagellar type III secretion system protein FliR	-0.941063	0.000119737
		FXO12_27565	6024123..6025091	fliM	flagellar motor switch protein FliM	-0.11978	0.817548
		FXO12_27450	5998462..5999721	flgJ	flagellar assembly peptidoglycan hydrolase FlgJ	-0.0738542	0.86118
		FXO12_08880	2006343..2007920	fliK	flagellar hook-length control protein FliK	0.595756	0.0662814
		FXO12_27525	6016823..6017587	fliH	flagellar assembly protein FliH	-0.556532	0.133188
		FXO12_26080	5703431..5704747	flgE	flagellar hook protein FlgE	0.0765428	0.875047
		FXO12_27595	6027849..6028985	flhB	flagellar biosynthesis protein FlhB	-0.470575	0.0971237
		FXO12_27485	6008326..6008730	fliS	flagellar export chaperone FliS	-0.446317	0.262915
		FXO12_26045	complement(5698388..5698711)	flgM	flagellar biosynthesis anti-sigma factor FlgM	-0.127275	0.768469
		FXO12_27570	6025135..6025602	fliN	flagellar motor switch protein FliN	-0.262604	0.540152
		FXO12_27455	5999732..6001777	flgK	flagellar hook-associated protein FlgK	-0.364614	0.206018
		FXO12_14235	complement(3137628..3138041)	flgB	flagellar basal body rod protein FlgB	0.720901	0.0832077
		FXO12_27530	6017577..6018935	fliI	flagellar protein export ATPase FliI	-0.807838	0.0501556
		FXO12_27430	5995005..5995745	flgF	flagellar basal body rod protein FlgF	-0.0294746	0.964947
		FXO12_27610	6031232..6033346	flhA	flagellar biosynthesis protein FlhA	-0.0872568	0.872313
		FXO12_27490	6008756..6009052	fliT	flagellar assembly protein FliT	-0.660905	0.0369174
		FXO12_26050	complement(5698853..5699617)	flgA	flagellar basal body P-ring formation protein FlgA	-0.0450793	0.920747
		FXO12_27575	6025604..6026038	fliO	flagellar biosynthetic protein FliO	-0.29756	0.482622
		FXO12_27460	6001792..6003396		flagellar hook-associated protein 3	-0.352297	0.225781
		FXO12_15800	complement(3471551..3472570)	motB	flagellar motor protein MotB	-0.688183	0.0229465
		FXO12_27535	6018939..6019388	fliJ	flagella biosynthesis chaperone FliJ	-0.55349	0.14124
		FXO12_27435	5995808..5996593	flgG	flagellar basal-body rod protein FlgG	-0.1465	0.754795
		FXO12_27615	6033358..6034674	flhF	flagellar biosynthesis protein FlhF	0.0925276	0.863997
		FXO12_27510	6013682..6014011	fliE	flagellar hook-basal body complex protein FliE	0.111347	0.830327
		FXO12_26065	5701810..5702217	flgB	flagellar basal body rod protein FlgB	-0.0948786	0.786285
Type IV pili twitching motility		FXO12_15135	complement(3313758..3313955)		Flp family type IVb pilin	10.053	0
Secretion System		FXO12_15140	3314293..3315237	cpaB	Flp pilus assembly protein CpaB	3.111	0
		FXO12_15155	3317649..3318920	cpaF	CpaF family protein	3.32446	0
Lipopolysachcharide (LPS)	Adherence, Endotoxin	FXO12_08045	1825013..1827004		lipopolysaccharide biosynthesis protein	-3.13068	0.3424
		FXO12_13200	2929588..2930121	lptA	ipopolysaccharide transport periplasmic protein LptA	-0.594391	0.125229
		FXO12_15985	complement(3519266..3520018)		lipopolysaccharide kinase	-0.560869	0.0549446
		FXO12_15995	complement(3520749..3521555)	rfaP	lipopolysaccharide core heptose(I) kinase RfaP	-0.522589	0.178298
		FXO12_16005	complement(3522676..3523737)	waaC	lipopolysaccharide heptosyltransferase I	-0.95992	0.00821918
		FXO12_16010	complement(3523739..3524773)	waaF	lipopolysaccharide heptosyltransferase II	-0.42574	0.165741
Phenazines biosynthesis	Antimicrobial activity	FXO12_07765	complement(1763549..1764391)	phzF_1	PhzF family phenazine biosynthesis protein	0.571903	0.0483614
		FXO12_14800	3237838..3238617	phzF_2	PhzF family phenazine biosynthesis protein	-0.546532	0.0919127
Alginate biosynthesis	Antiphagocytosis, Serum resistance	FXO12_12670	2806589..2807905		nucleotide sugar dehydrogenase	-0.236892	0.470738
		FXO12_12675	2808009..2809478		glycosyltransferase family 2 protein	0.494581	0.0887117
		FXO12_12680	2809516..2810682		alginate biosynthesis protein Alg44	0.277677	0.367178
		FXO12_12685	2810853..2812232		alginate biosynthesis protein	0.207104	0.505112
		FXO12_12690	2812229..2813719		alginate export family protein	0.0737889	0.856454
		FXO12_12695	2813719..2815287		alginate biosynthesis protein	0.0420416	0.90802
		FXO12_12700	2815299..2816747		alginate O-acetyltransferase	0.0310727	0.937702
		FXO12_12705	2816756..2817865		mannuronate-specific alginate lyase	0.790343	0.00677217
		FXO12_12710	2818055..2819587		MBOAT family protein	0.0391601	0.924335
		FXO12_12715	2819599..2820771		alginate O-acetyltransferase	-0.265782	0.389095
		FXO12_12720	2820788..2821444		alginate O-acetyltransferase AlgF	-0.202149	0.558167
		FXO12_12725	2821632..2823083		mannose-1-phosphate guanylyltransferase/mannose-6-phosphate isomerase	-0.188942	0.575812
Phospholipases	Dissemination	FXO12_08445	1910480..1911697		phospholipase	0.529251	0.0668078
		FXO12_06930	complement(1575113..1575829)		phospholipase	0.48931	0.1333
Pyoverdine	Iron uptake	FXO12_01455	264192..265529		SidA/IucD/PvdA family monooxygenase	0.44523	0.636642
		FXO12_06740	complement(1501579..1503207)		PvdJ/PvdD/PvdP-like protein	-0.440316	0.589993
		FXO12_06755	1506016..1506888		SUMF1/EgtB/PvdO family nonheme iron enzyme	0.484891	0.469769
		FXO12_18935	4216667..4218379		SUMF1/EgtB/PvdO family nonheme iron enzyme	-0.469066	0.304883
		FXO12_06760	complement(1507012..1507839)		N(5)-hydroxyornithine transformylase PvdF	0.293944	0.730823
a, the gene-specific identifier in NCBI genome database; b, spanning of coding sequence; c, obtained from NCBI or Pseudomonas Genome DB (https://pseudomonas.com/); d, data from RNA-Seq; #N/A, no fold-change was available; bold, DEG identified in the current study. Virulence factors and the associated genes commonly present in classical P. fluorescens strains (i.e., pf-5, pf0-1 and SBW25) were obt…
