# Supplementary material for: A Novel Marine Pathogen Isolated from Wild Cunners (Tautogolabrus adspersus): Comparative Genomics and Transcriptome Profiling of Pseudomonas sp. Strain J380
Source: Microorganisms. 2021 Apr 12;9(4):812. doi: 10.3390/microorganisms9040812 (PMC8069873; doi:10.3390/microorganisms9040812)
Supplement: Supplementary file 1 [file microorganisms-09-00812-s001.zip › Table_S5_DEG_Summary.xlsx]

## Sheet: Sheet1
Table S5. Comprehensive summary of differentially expressed genes (DEGs) in Pseudomonas sp. J380 under iron-limited and iron-enriched conditions as identified by RNA-Seq
Locus Tag	Gene ID (Uniprot)	Symbol_1	Isoform #	Uniprot Entry	Region in genome	Protein names	Product Description (https://www.pseudomonas.com/)	Genome annotation	NCBI_annotation	Length	Log2FC	FDR p-value	Gene ontology IDs	Gene ontology (GO) term with GO IDs
FXO12_15080	FXO12_15080			A0A6I6QE47	complement(3300772..3300969)	Copper resistance protein CopZ	heavy-metal-associated domain-containing protein	Copper(I) chaperone CopZ	Copper(I) chaperone CopZ	65	5.22273	0	GO:0030001; GO:0046872	metal ion binding [GO:0046872]; metal ion transport [GO:0030001]
FXO12_28325	pseudogene			pseudogene	6193312..6193740	OPT family oligopeptide transporter	#N/A	#N/A	#N/A	#N/A	5.2057	1.26879e-10
FXO12_05685	FXO12_05685			A0A6I6QFZ1	1238624..1238863	DUF3203 family protein	DUF3203 family protein	FIG00957990: hypothetical protein	FIG00957990: hypothetical protein	79	4.94975	0
FXO12_25715	FXO12_25715			A0A6I6QUA7	5629262..5630140	Carboxyltransferase domain-containing protein	allophanate hydrolase subunit 1	Allophanate hydrolase 2 subunit 1 (EC 3.5.1.54)	Allophanate hydrolase 2 subunit 1	292	4.89122	0	GO:0005524; GO:0016740; GO:0016787	ATP binding [GO:0005524]; hydrolase activity [GO:0016787]; transferase activity [GO:0016740]
FXO12_25720	FXO12_25720			A0A6I6QUN5	5630137..5631111	5-oxoprolinase/urea amidolyase family protein	biotin-dependent carboxyltransferase	Allophanate hydrolase 2 subunit 2 (EC 3.5.1.54)	Allophanate hydrolase 2 subunit 2	324	4.79743	0	GO:0005524; GO:0016787; GO:0016829	ATP binding [GO:0005524]; hydrolase activity [GO:0016787]; lyase activity [GO:0016829]
FXO12_05135	FXO12_05135			A0A6I6QM99	complement(1098296..1098508)	Uncharacterized protein	hypothetical protein	hypothetical protein	hypothetical protein	70	4.75264	0
FXO12_23080	FXO12_23080			A0A6I6QSX5	5041876..5042040	DUF2474 family protein	DUF2474 domain-containing protein	Cytochrome d ubiquinol oxidase subunit X (EC 1.10.3.-)	Cytochrome d ubiquinol oxidase subunit X	54	4.68023	7.43716e-10	GO:0016021	integral component of membrane [GO:0016021]
FXO12_15000	FXO12_15000			A0A6I6QP62	complement(3284254..3285603)	Aminotransferase class III-fold pyridoxal phosphate-dependent enzyme	aspartate aminotransferase family protein	Omega-amino acid--pyruvate aminotransferase (EC 2.6.1.18)	Omega-amino acid--pyruvate aminotransferase	449	4.23967	0	GO:0008483; GO:0030170	pyridoxal phosphate binding [GO:0030170]; transaminase activity [GO:0008483]
FXO12_14925	FXO12_14925			A0A6I6QDH7	3266270..3266674	Serine kinase/phosphatase	hypothetical protein	hypothetical protein	hypothetical protein	134	4.22973	0	GO:0016301	kinase activity [GO:0016301]
FXO12_14995	mmsA FXO12_14995	mmsA	mmsA_2	A0A6I6QPP6	complement(3282721..3284214)	CoA-acylating methylmalonate-semialdehyde dehydrogenase (EC 1.2.1.27)	CoA-acylating methylmalonate-semialdehyde dehydrogenase	Malonate-semialdehyde dehydrogenase [inositol] (EC 1.2.1.18)	Malonate-semialdehyde dehydrogenase [inositol]	497	4.21404	0	GO:0004491	methylmalonate-semialdehyde dehydrogenase (acylating) activity [GO:0004491]
FXO12_23320	FXO12_23320			A0A6I6QT52	complement(5099566..5099844)	Uncharacterized protein	hypothetical protein	FIG00955877: hypothetical protein	FIG00955877: hypothetical protein	92	4.07692	0
FXO12_28035	FXO12_28035			A0A6I6QW26	complement(6134137..6134289)	DUF3309 family protein	DUF3309 domain-containing protein	Transmembrane protein Msl3831	Transmembrane protein Msl3831	50	3.99431	0	GO:0016021	integral component of membrane [GO:0016021]
FXO12_25545	FXO12_25545			A0A6I6QU49	5598008..5598475	PA2169 family four-helix-bundle protein	PA2169 family four-helix-bundle protein	hypothetical protein	hypothetical protein	155	3.97202	0	GO:0016491; GO:0046872	metal ion binding [GO:0046872]; oxidoreductase activity [GO:0016491]
FXO12_26275	FXO12_26275			A0A6I6QUI5	complement(5745038..5745376)	Uncharacterized protein	hypothetical protein	hypothetical protein	hypothetical protein	112	3.95968	0
FXO12_23070	FXO12_23070			A0A6I6QT59	5039415..5040854	Cytochrome ubiquinol oxidase subunit I	cytochrome ubiquinol oxidase subunit I	Cytochrome d ubiquinol oxidase subunit I (EC 1.10.3.-)	Cytochrome d ubiquinol oxidase subunit I	479	3.90422	2.2458e-08	GO:0005886; GO:0009055; GO:0016021; GO:0019646; GO:0046872; GO:0070069	cytochrome complex [GO:0070069]; integral component of membrane [GO:0016021]; plasma membrane [GO:0005886]; electron transfer activity [GO:0009055]; metal ion binding [GO:0046872]; aerobic electron transport chain [GO:0019646]
FXO12_06160	FXO12_06160			A0A6I6QP25	complement(1361951..1362856)	Uncharacterized protein	hypothetical protein	hypothetical protein	#N/A	301	3.90421	0	GO:0016021	integral component of membrane [GO:0016021]
FXO12_27090	FXO12_27090			A0A6I6QV44	complement(5922485..5922754)	Uncharacterized protein	hypothetical protein	hypothetical protein	hypothetical protein	89	3.89369	0
FXO12_14230	FXO12_14230			A0A6I6QD62	3137397..3137597	Heavy metal transporter	heavy-metal-associated domain-containing protein	hypothetical protein	hypothetical protein	66	3.88701	1.75282e-11	GO:0030001; GO:0046872	metal ion binding [GO:0046872]; metal ion transport [GO:0030001]
FXO12_25575	FXO12_25575			A0A6I6QUK8	5604818..5605003	CsbD family protein	CsbD family protein	UPF0337 protein Pfl_4351	UPF0337 protein Pfl_4351	61	3.85944	0
FXO12_26270	FXO12_26270			A0A6I6QUH2	complement(5744720..5744986)	Uncharacterized protein	hypothetical protein	hypothetical protein	hypothetical protein	88	3.79537	0
FXO12_10670	FXO12_10670			A0A6I6QKG7	2372366..2373349	Tripartite tricarboxylate transporter substrate binding protein	tripartite tricarboxylate transporter substrate binding protein	Tripartite tricarboxylate transporter TctC family	Tripartite tricarboxylate transporter TctC family	327	3.76096	1.86961e-07
FXO12_15090	FXO12_15090			A0A6I6QNG3	3301724..3303925	Heavy metal translocating P-type ATPase	heavy metal translocating P-type ATPase	Lead, cadmium, zinc and mercury transporting ATPase (EC 3.6.3.3) (EC 3.6.3.5); Copper-translocating P-type ATPase (EC 3.6.3.4)	Lead, cadmium, zinc and mercury transporting ATPase; Copper-translocating P-type ATPase	733	3.75479	0	GO:0005524; GO:0005886; GO:0016021; GO:0019829; GO:0030001; GO:0046872	integral component of membrane [GO:0016021]; plasma membrane [GO:0005886]; ATP binding [GO:0005524]; ATPase-coupled cation transmembrane transporter activity [GO:0019829]; metal ion binding [GO:0046872]; metal ion transport [GO:0030001]
FXO12_24595	FXO12_24595			A0A6I6QTX3	5379116..5379400	DUF3509 domain-containing protein	DUF3509 domain-containing protein	hypothetical protein	hypothetical protein	94	3.72844	0
FXO12_22540	FXO12_22540			A0A6I6QSR2	complement(4933937..4935457)	Aldehyde dehydrogenase family protein	aldehyde dehydrogenase	Aldehyde dehydrogenase (EC 1.2.1.3)	Aldehyde dehydrogenase	506	3.68986	1.15283e-14	GO:0016620	oxidoreductase activity, acting on the aldehyde or oxo group of donors, NAD or NADP as acceptor [GO:0016620]
FXO12_06875	FXO12_06875			A0A6I6QGH3	complement(1553967..1554137)	Metallothionein	putative metallothionein	metallothionein	metallothionein	56	3.57317	0	GO:0046872	metal ion binding [GO:0046872]
FXO12_04130	FXO12_04130			A0A6I6QNT9	complement(878982..879251)	DUF2934 domain-containing protein	DUF2934 domain-containing protein	hypothetical protein	hypothetical protein	89	3.54043	0
FXO12_06280	FXO12_06280			A0A6I6QHJ8	complement(1385299..1385505)	Uncharacterized protein	hypothetical protein	hypothetical protein	hypothetical protein	68	3.53835	0	GO:0016021	integral component of membrane [GO:0016021]
FXO12_02100	FXO12_02100			A0A6I6QGK8	414097..414276	Uncharacterized protein	hypothetical protein	FIG00955356: hypothetical protein	FIG00955356: hypothetical protein	59	3.53174	0
FXO12_18075	FXO12_18075			A0A6I6QQF8	4013566..4013892	DUF883 family protein	DUF883 domain-containing protein	ElaB protein	ElaB protein	108	3.50425	0	GO:0016021	integral component of membrane [GO:0016021]
FXO12_28065	FXO12_28065			A0A6I6QVL4	complement(6139166..6140938)	N-acetylglutaminylglutamine amidotransferase	N-acetylglutaminylglutamine amidotransferase	Asparagine synthetase [glutamine-hydrolyzing] (EC 6.3.5.4)	Asparagine synthetase [glutamine-hydrolyzing]	590	3.50234	0	GO:0004066; GO:0005524; GO:0006529; GO:0006541; GO:0016740	asparagine synthase (glutamine-hydrolyzing) activity [GO:0004066]; ATP binding [GO:0005524]; transferase activity [GO:0016740]; asparagine biosynthetic process [GO:0006529]; glutamine metabolic process [GO:0006541]
FXO12_27095	FXO12_27095			A0A6I6QV86	5922908..5923297	Transcriptional regulator	hypothetical protein	hypothetical protein	hypothetical protein	129	3.37398	0
FXO12_06265	FXO12_06265			A0A6I6QP28	complement(1383562..1383771)	Uncharacterized protein	hypothetical protein	hypothetical protein	hypothetical protein	69	3.35	0
FXO12_01895	FXO12_01895			A0A6I6QHU0	complement(365080..365886)	Gamma-carboxygeranoyl-CoA hydratase	gamma-carboxygeranoyl-CoA hydratase	Methylglutaconyl-CoA hydratase (EC 4.2.1.18)	Methylglutaconyl-CoA hydratase	268	3.3296	2.53978e-07	GO:0003824	catalytic activity [GO:0003824]
FXO12_15135	FXO12_15135			A0A6I6QK42	complement(3313758..3313955)	Flp family type IVb pilin	Flp family type IVb pilin	hypothetical protein	hypothetical protein	65	3.32956	0	GO:0016021	integral component of membrane [GO:0016021]
FXO12_15155	FXO12_15155	cpaF		A0A6I6QDL6	3317649..3318920	CpaF family protein	CpaF family protein	Type II/IV secretion system ATP hydrolase TadA/VirB11/CpaF, TadA subfamily	Type II/IV secretion system ATP hydrolase TadA/VirB11/CpaF, TadA subfamily	423	3.32446	0
FXO12_05450	ku FXO12_05450	ku		A0A6I6QMG2	1183649..1184488	Non-homologous end joining protein Ku	Ku protein	Ku domain protein	Ku domain protein	279	3.31492	0	GO:0003690; GO:0006303; GO:0006310	double-stranded DNA binding [GO:0003690]; DNA recombination [GO:0006310]; double-strand break repair via nonhomologous end joining [GO:0006303]
FXO12_02955	FXO12_02955			A0A6I6QEZ4	618949..619944	HOASN domain-containing protein	hypothetical protein	3-oxoacyl-[acyl-carrier-protein] synthase (EC 2.3.1.41)	3-oxoacyl-[acyl-carrier-protein] synthase	331	3.25338	4.63714e-10	GO:0004553; GO:0042597	periplasmic space [GO:0042597]; hydrolase activity, hydrolyzing O-glycosyl compounds [GO:0004553]
FXO12_17820	FXO12_17820			A0A6I6QQB0	complement(3963041..3963205)	UPF0391 membrane protein FXO12_17820	DUF1328 domain-containing protein	UPF0391 membrane protein YtjA	UPF0391 membrane protein YtjA	54	3.21483	0	GO:0005886; GO:0016021	integral component of membrane [GO:0016021]; plasma membrane [GO:0005886]
FXO12_24145	FXO12_24145			A0A6I6QTP8	complement(5283213..5283575)	Response regulator	response regulator	Response regulator	Response regulator	120	3.18606	0	GO:0000160	phosphorelay signal transduction system [GO:0000160]
FXO12_26265	FXO12_26265			A0A6I6QUV0	complement(5744291..5744671)	Termination factor Rho	hypothetical protein	Plasmid stabilization system protein	Plasmid stabilization system protein	126	3.16247	0
FXO12_07455	FXO12_07455			A0A6I6QI29	1693966..1694364	Low affinity iron permease family protein	low affinity iron permease family protein	putative membrane protein	putative membrane protein	132	3.15716	0	GO:0016021; GO:0055085	integral component of membrane [GO:0016021]; transmembrane transport [GO:0055085]
FXO12_11245	FXO12_11245			A0A6I6QLY5	complement(2492028..2492225)	Uncharacterized protein	hypothetical protein	hypothetical protein	hypothetical protein	65	3.15231	0
FXO12_02805	FXO12_02805			A0A6I6QIZ9	584990..586702	Histidine kinase (EC 2.7.13.3)	response regulator	Sensory box histidine kinase/response regulator	Sensory box histidine kinase/response regulator	570	3.12763	0	GO:0000155	phosphorelay sensor kinase activity [GO:0000155]
FXO12_15140	cpaB FXO12_15140	cpaB	cpaB	A0A6I6QNG7	3314293..3315237	Flp pilus assembly protein CpaB	Flp pilus assembly protein CpaB	Flp pilus assembly protein RcpC/CpaB	Flp pilus assembly protein RcpC/CpaB	314	3.111	0
FXO12_23075	cydB FXO12_23075	cydB	cydB	A0A6I6QT34	5040856..5041863	Cytochrome d ubiquinol oxidase subunit II	cytochrome d ubiquinol oxidase subunit II	Cytochrome d ubiquinol oxidase subunit II (EC 1.10.3.-)	Cytochrome d ubiquinol oxidase subunit II	335	3.10718	1.66332e-06	GO:0005886; GO:0016021; GO:0055114	integral component of membrane [GO:0016021]; plasma membrane [GO:0005886]; oxidation-reduction process [GO:0055114]
FXO12_18055	FXO12_18055			A0A6I6QQE2	complement(4011061..4011492)	OsmC family peroxiredoxin	OsmC family protein	Peroxiredoxin OsmC (EC 1.11.1.15)	Peroxiredoxin OsmC	143	3.09812	0	GO:0004601; GO:0006979	peroxidase activity [GO:0004601]; response to oxidative stress [GO:0006979]
FXO12_11585	FXO12_11585			A0A6I6QNU3	2567645..2567989	Pilin assembly protein	hypothetical protein	hypothetical protein	hypothetical protein	114	3.08197	0
FXO12_28005	FXO12_28005			A0A6I6QVZ3	complement(6127456..6127734)	DUF3509 domain-containing protein	DUF3509 domain-containing protein	hypothetical protein	hypothetical protein	92	3.03501	0
FXO12_03985	FXO12_03985			A0A6I6QGH6	complement(847889..848314)	Uncharacterized protein	hypothetical protein	Succinate dehydrogenase cytochrome b subunit family protein	Succinate dehydrogenase cytochrome b subunit family protein	141	3.00952	0	GO:0016021	integral component of membrane [GO:0016021]
FXO12_23490	FXO12_23490			A0A6I6QT81	5136944..5137564	BON domain-containing protein	BON domain-containing protein	hypothetical protein	hypothetical protein	206	3.00805	0
FXO12_27935	FXO12_27935			A0A6I6QW05	6116230..6117555	Acyclic terpene utilization AtuA family protein	DUF1446 domain-containing protein	Protein of unknown function DUF1446	Protein of unknown function DUF1446	441	2.98353	1.60885e-08
FXO12_11590	FXO12_11590			A0A6I6QBW5	2568273..2568698	DUF4398 domain-containing protein	DUF4398 domain-containing protein	hypothetical protein	hypothetical protein	141	2.97611	0
FXO12_28320	FXO12_28320			A0A6I6QW94	6191463..6193193	OPT family oligopeptide transporter	OPT family oligopeptide transporter	Oligopeptide transporter, OPT family	Oligopeptide transporter, OPT family	576	2.97432	0	GO:0016021; GO:0055085	integral component of membrane [GO:0016021]; transmembrane transport [GO:0055085]
FXO12_05935	FXO12_05935			A0A6I6QJU4	1308085..1308405	DUF883 family protein	DUF883 family protein	ElaB protein	ElaB protein	106	2.97098	0	GO:0005886; GO:0016021; GO:0043022	integral component of membrane [GO:0016021]; plasma membrane [GO:0005886]; ribosome binding [GO:0043022]
FXO12_05440	FXO12_05440			A0A6I6QK29	complement(1181985..1183142)	PQQ-dependent sugar dehydrogenase	PQQ-dependent sugar dehydrogenase	Soluble aldose sugar dehydrogenase, PQQ-dependent (EC 1.1.5.-)	Soluble aldose sugar dehydrogenase, PQQ-dependent	385	2.97058	0	GO:0003824	catalytic activity [GO:0003824]
FXO12_07505	FXO12_07505			A0A6I6Q9Y7	complement(1704964..1705185)	PLDc_N domain-containing protein	hypothetical protein	hypothetical protein	hypothetical protein	73	2.96647	0	GO:0005886; GO:0016021	integral component of membrane [GO:0016021]; plasma membrane [GO:0005886]
FXO12_06050	FXO12_06050			A0A6I6QG61	complement(1338872..1340038)	Efflux RND transporter periplasmic adaptor subunit	efflux RND transporter periplasmic adaptor subunit	Multidrug efflux system, membrane fusion component => MexP of MexPQ-OpmE system	Multidrug efflux system, membrane fusion component => MexP of MexPQ-OpmE system	388	2.96248	1.18014e-10	GO:0005886; GO:0022857	plasma membrane [GO:0005886]; transmembrane transporter activity [GO:0022857]
FXO12_10680	FXO12_10680			A0A6I6QLS1	2373957..2375471	Tripartite tricarboxylate transporter permease	tripartite tricarboxylate transporter permease	Tripartite tricarboxylate transporter TctA family	Tripartite tricarboxylate transporter TctA family	504	2.95498	3.47692e-06	GO:0016021	integral component of membrane [GO:0016021]
FXO12_11240	pdeM FXO12_11240	pdeM	pdeM	A0A6I6QLK1	2491354..2492004	Ligase-associated DNA damage response endonuclease PdeM (EC 3.1.-.-)	ligase-associated DNA damage response endonuclease PdeM	FIG006285: ICC-like protein phosphoesterase	FIG006285: ICC-like protein phosphoesterase	216	2.9535	0	GO:0004519; GO:0016874	endonuclease activity [GO:0004519]; ligase activity [GO:0016874]
FXO12_07500	FXO12_07500			A0A6I6QMZ9	complement(1704434..1704949)	Uncharacterized protein	hypothetical protein	hypothetical protein	hypothetical protein	171	2.94865	0	GO:0016021	integral component of membrane [GO:0016021]
FXO12_07690	FXO12_07690			A0A6I6QK72	1744448..1746070	MFS transporter	MHS family MFS transporter	Uncharacterized MFS-type transporter	Uncharacterized MFS-type transporter	540	2.94556	2.43174e-09	GO:0016021; GO:0022857	integral component of membrane [GO:0016021]; transmembrane transporter activity [GO:0022857]
FXO12_22305	FXO12_22305			A0A6I6QSS6	4887933..4890026	Mechanosensitive ion channel	mechanosensitive ion channel family protein	Potassium efflux system KefA protein / Small-conductance mechanosensitive channel	Potassium efflux system KefA protein / Small-conductance mechanosensitive channel	697	2.9396	0	GO:0005886; GO:0016021; GO:0055085	integral component of membrane [GO:0016021]; plasma membrane [GO:0005886]; transmembrane transport [GO:0055085]
FXO12_25710	pxpA FXO12_25710	pxpA	pxpA_2	A0A6I6QUR1	5628447..5629205	5-oxoprolinase subunit A (5-OPase subunit A) (EC 3.5.2.9) (5-oxoprolinase (ATP-hydrolyzing) subunit A)	5-oxoprolinase subunit PxpA	Lactam utilization protein LamB	Lactam utilization protein LamB	252	2.93096	0	GO:0005524; GO:0005975; GO:0017168	5-oxoprolinase (ATP-hydrolyzing) activity [GO:0017168]; ATP binding [GO:0005524]; carbohydrate metabolic process [GO:0005975]
FXO12_07685	FXO12_07685			A0A6I6QJ81	1742686..1744353	Choline dehydrogenase	choline dehydrogenase	Oxidoreductase, GMC family	Oxidoreductase, GMC family	555	2.92256	8.10626e-13	GO:0016614; GO:0050660	flavin adenine dinucleotide binding [GO:0050660]; oxidoreductase activity, acting on CH-OH group of donors [GO:0016614]
FXO12_18455	FXO12_18455			A0A6I6QQQ1	4097680..4098864	Methyltransferase domain-containing protein	class I SAM-dependent methyltransferase	Cyclopropane-fatty-acyl-phospholipid synthase (EC 2.1.1.79)	Cyclopropane-fatty-acyl-phospholipid synthase	394	2.91543	0	GO:0008168; GO:0008610; GO:0032259	methyltransferase activity [GO:0008168]; lipid biosynthetic process [GO:0008610]; methylation [GO:0032259]
FXO12_05680	FXO12_05680			A0A6I6Q940	complement(1238003..1238500)	Protein MgtC	MgtC/SapB family protein	Mg(2+)-transport-ATPase-associated protein MgtC	Mg(2+)-transport-ATPase-associated protein MgtC	165	2.91037	0	GO:0005886; GO:0016021	integral component of membrane [GO:0016021]; plasma membrane [GO:0005886]
FXO12_04770	pseudogene			pseudogene	complement(1012884..1014383)	AA family ATPase	#N/A	#N/A	#N/A	#N/A	2.90276	0
FXO12_27680	yegS FXO12_27680	yegS	yegS	A0A6I6QVR6	6045728..6046648	Probable lipid kinase YegS-like (EC 2.7.1.-)	lipid kinase YegS	Transcription regulator [contains diacylglycerol kinase catalytic domain]	Transcription regulator [contains diacylglycerol kinase catalytic domain]	306	2.89805	1.88164e-14	GO:0000287; GO:0001727; GO:0003951; GO:0005524; GO:0005737; GO:0008654	cytoplasm [GO:0005737]; ATP binding [GO:0005524]; lipid kinase activity [GO:0001727]; magnesium ion binding [GO:0000287]; NAD+ kinase activity [GO:0003951]; phospholipid biosynthetic process [GO:0008654]
FXO12_17700	FXO12_17700			A0A6I6QQ76	complement(3936076..3937296)	CoA transferase	CoA transferase	Uncharacterized protein PA0446	Uncharacterized protein PA0446	406	2.88338	6.1409e-11	GO:0008410	CoA-transferase activity [GO:0008410]
FXO12_09905	FXO12_09905			A0A6I6QB33	2225834..2226184	DUF2892 domain-containing protein	DUF2892 domain-containing protein	hypothetical protein	hypothetical protein	116	2.87521	0	GO:0016021	integral component of membrane [GO:0016021]
FXO12_03950	proP FXO12_03950	proP	proP	A0A6I6QIV7	complement(839871..841373)	Glycine betaine/L-proline transporter ProP	glycine betaine/L-proline transporter ProP	L-Proline/Glycine betaine transporter ProP	L-Proline/Glycine betaine transporter ProP	500	2.86496	4.0722e-15	GO:0016021; GO:0022857	integral component of membrane [GO:0016021]; transmembrane transporter activity [GO:0022857]
FXO12_01525	FXO12_01525			A0A6I6QIG2	complement(279109..280167)	Alpha-ketoacid dehydrogenase subunit beta	alpha-ketoacid dehydrogenase subunit beta	Branched-chain alpha-keto acid dehydrogenase, E1 component, beta subunit (EC 1.2.4.4)	Branched-chain alpha-keto acid dehydrogenase, E1 component, beta subunit	352	2.85054	1.53551e-06	GO:0003824	catalytic activity [GO:0003824]
FXO12_08300	FXO12_08300			A0A6I6QJG2	complement(1881835..1882290)	DUF1232 domain-containing protein	DUF1232 domain-containing protein	DUF1232 domain-containing protein	DUF1232 domain-containing protein	151	2.82576	0	GO:0016021	integral component of membrane [GO:0016021]
FXO12_01520	FXO12_01520			A0A6I6QED3	complement(277843..279108)	Dihydrolipoamide acetyltransferase component of pyruvate dehydrogenase complex (EC 2.3.1.-)	2-oxo acid dehydrogenase subunit E2	Dihydrolipoamide acyltransferase component of branched-chain alpha-keto acid dehydrogenase complex (EC 2.3.1.168)	Dihydrolipoamide acyltransferase component of branched-chain alpha-keto acid dehydrogenase complex	421	2.82554	6.37673e-07	GO:0016746	transferase activity, transferring acyl groups [GO:0016746]
FXO12_17815	FXO12_17815			A0A6I6QQA5	complement(3962571..3963038)	Uncharacterized protein	hypothetical protein	Inhibitor of vertebrate c-type lysozyme, periplasmic => Ivy	Inhibitor of vertebrate c-type lysozyme, periplasmic => Ivy	155	2.81533	7.90833e-15	GO:0042597; GO:0043086	periplasmic space [GO:0042597]; negative regulation of catalytic activity [GO:0043086]
FXO12_23820	FXO12_23820			A0A6I6QTH2	5215706..5216470	Probable membrane transporter protein	sulfite exporter TauE/SafE family protein	putative membrane protein	putative membrane protein	254	2.80057	5.10382e-12	GO:0005886; GO:0016021	integral component of membrane [GO:0016021]; plasma membrane [GO:0005886]
FXO12_07650	FXO12_07650			A0A6I6QGS6	complement(1735217..1735525)	Uncharacterized protein	RcnB family protein	hypothetical protein	hypothetical protein	102	2.77727	3.61374e-14
FXO12_04795	FXO12_04795			A0A6I6QJ89	1019439..1020623	Acetyl-CoA C-acyltransferase (EC 2.3.1.16)	acetyl-CoA C-acyltransferase	3-ketoacyl-CoA thiolase (EC 2.3.1.16) @ Acetyl-CoA acetyltransferase (EC 2.3.1.9)	3-ketoacyl-CoA thiolase @ Acetyl-CoA acetyltransferase	394	2.75033	8.16017e-10	GO:0003988	acetyl-CoA C-acyltransferase activity [GO:0003988]
FXO12_10750	FXO12_10750			A0A6I6QI32	complement(2383272..2383799)	DUF4142 domain-containing protein	DUF4142 domain-containing protein	hypothetical protein	hypothetical protein	175	2.74611	0
FXO12_11595	FXO12_11595			A0A6I6QJR3	2568755..2569540	OmpA family protein	OmpA family protein	Outer membrane protein	Outer membrane protein	261	2.73948	1.07745e-13	GO:0009279; GO:0016021	cell outer membrane [GO:0009279]; integral component of membrane [GO:0016021]
FXO12_10675	FXO12_10675			A0A6I6QLD0	2373497..2373955	Tripartite tricarboxylate transporter TctB family protein	tripartite tricarboxylate transporter TctB family protein	Tripartite tricarboxylate transporter TctB family	Tripartite tricarboxylate transporter TctB family	152	2.73435	7.43179e-05	GO:0016021	integral component of membrane [GO:0016021]
FXO12_01900	FXO12_01900			A0A6I6QI13	complement(366048..367652)	Methylcrotonoyl-CoA carboxylase	methylcrotonoyl-CoA carboxylase	Methylcrotonyl-CoA carboxylase carboxyl transferase subunit (EC 6.4.1.4)	Methylcrotonyl-CoA carboxylase carboxyl transferase subunit	534	2.72155	3.96633e-07	GO:0006633; GO:0016874	ligase activity [GO:0016874]; fatty acid biosynthetic process [GO:0006633]
FXO12_17300	gabT FXO12_17300	gabT	gabT	A0A6I6QQ03	complement(3822805..3824082)	4-aminobutyrate--2-oxoglutarate transaminase (EC 2.6.1.19)	4-aminobutyrate--2-oxoglutarate transaminase	5-aminovalerate aminotransferase (EC 2.6.1.48) / Gamma-aminobutyrate:alpha-ketoglutarate aminotransferase (EC 2.6.1.19)	5-aminovalerate aminotransferase / Gamma-aminobutyrate:alpha-ketoglutarate aminotransferase	425	2.71956	0	GO:0009448; GO:0030170; GO:0034386	4-aminobutyrate:2-oxoglutarate transaminase activity [GO:0034386]; pyridoxal phosphate binding [GO:0030170]; gamma-aminobutyric acid metabolic process [GO:0009448]
FXO12_07980	FXO12_07980			A0A6I6QGX8	1809333..1810133	Glucose 1-dehydrogenase (EC 1.1.1.47)	glucose 1-dehydrogenase	Glucose 1-dehydrogenase (EC 1.1.1.47)	Glucose 1-dehydrogenase	266	2.71411	0	GO:0047936	glucose 1-dehydrogenase [NAD(P)] activity [GO:0047936]
FXO12_07485	FXO12_07485			A0A6I6QGQ8	1698591..1698830	Uncharacterized protein	hypothetical protein	hypothetical protein	hypothetical protein	79	2.7137	0
FXO12_01515	lpdA FXO12_01515	lpdA	lpdA_1	A0A6I6Q6Z5	complement(276459..277838)	Dihydrolipoyl dehydrogenase (EC 1.8.1.4)	dihydrolipoyl dehydrogenase	Dihydrolipoamide dehydrogenase of branched-chain alpha-keto acid dehydrogenase (EC 1.8.1.4)	Dihydrolipoamide dehydrogenase of branched-chain alpha-keto acid dehydrogenase	459	2.70769	1.3865e-06	GO:0004148; GO:0005737; GO:0045454; GO:0050660	cytoplasm [GO:0005737]; dihydrolipoyl dehydrogenase activity [GO:0004148]; flavin adenine dinucleotide binding [GO:0050660]; cell redox homeostasis [GO:0045454]
FXO12_22525	eutC FXO12_22525	eutC	eutC	A0A6I6QSV5	complement(4929996..4930832)	Ethanolamine ammonia-lyase light chain (EC 4.3.1.7) (Ethanolamine ammonia-lyase small subunit)	ethanolamine ammonia-lyase subunit EutC	Ethanolamine ammonia-lyase light chain (EC 4.3.1.7)	#N/A	278	2.70091	2.57751e-10	GO:0006520; GO:0008851; GO:0031419; GO:0046336	cobalamin binding [GO:0031419]; ethanolamine ammonia-lyase activity [GO:0008851]; cellular amino acid metabolic process [GO:0006520]; ethanolamine catabolic process [GO:0046336]
FXO12_05015	FXO12_05015			A0A6I6Q8S1	1073489..1073716	Uncharacterized protein	hypothetical protein	hypothetical protein	hypothetical protein	75	2.69443	4.0722e-15
FXO12_15105	FXO12_15105			A0A6I6QDK8	complement(3305492..3306769)	Acetyl-CoA C-acetyltransferase (EC 2.3.1.9)	acetyl-CoA C-acetyltransferase	3-ketoacyl-CoA thiolase (EC 2.3.1.16) @ Acetyl-CoA acetyltransferase (EC 2.3.1.9), FadA2	3-ketoacyl-CoA thiolase @ Acetyl-CoA acetyltransferase, FadA2	425	2.68651	8.54453e-12	GO:0003985	acetyl-CoA C-acetyltransferase activity [GO:0003985]
FXO12_06180	FXO12_06180			A0A6I6QIJ6	1367049..1367777	Uncharacterized protein	murein L%2CD-transpeptidase catalytic domain family protein	hypothetical protein	hypothetical protein	242	2.68246	0
FXO12_12445	FXO12_12445			A0A6I6QIU2	complement(2757393..2757803)	Ribosomal subunit interface protein	HPF/RaiA family ribosome-associated protein	Ribosome-associated inhibitor A	Ribosome-associated inhibitor A	136	2.682	0	GO:0006417; GO:0044238	primary metabolic process [GO:0044238]; regulation of translation [GO:0006417]
FXO12_02810	uvrA FXO12_02810	uvrA	uvrA_1	A0A6I6QNJ5	586699..589218	Excinuclease ABC subunit UvrA	excinuclease ABC subunit UvrA	Excinuclease ABC subunit A paralog of unknown function	Excinuclease ABC subunit A paralog of unknown function	839	2.68165	0	GO:0003677; GO:0004518; GO:0005524; GO:0005737; GO:0006289; GO:0009380; GO:0016887; GO:0046872	cytoplasm [GO:0005737]; excinuclease repair complex [GO:0009380]; ATP binding [GO:0005524]; ATPase activity [GO:0016887]; DNA binding [GO:0003677]; metal ion binding [GO:0046872]; nuclease activity [GO:0004518]; nucleotide-excision repair [GO:0006289]
FXO12_12655	FXO12_12655			A0A6I6QCZ4	complement(2801830..2803224)	AAA family ATPase	PhoH family protein	Predicted ATPase related to phosphate starvation-inducible protein PhoH	Predicted ATPase related to phosphate starvation-inducible protein PhoH	464	2.67624	0	GO:0005524	ATP binding [GO:0005524]
FXO12_20860	FXO12_20860			A0A6I6QS64	complement(4623929..4624624)	Uncharacterized protein	hypothetical protein	RNA polymerase sigma factor	#N/A	231	2.67247	3.56939e-12	GO:0005886; GO:0016021	integral component of membrane [GO:0016021]; plasma membrane [GO:0005886]
FXO12_07990	FXO12_07990			A0A6I6QPA3	1811940..1812851	Alpha/beta fold hydrolase	alpha/beta hydrolase	Epoxide hydrolase (EC 3.3.2.9)	Epoxide hydrolase	303	2.66121	0	GO:0016787	hydrolase activity [GO:0016787]
FXO12_28060	ngg FXO12_28060	ngg	ngg	A0A6I6QW89	complement(6137417..6139162)	N-acetylglutaminylglutamine synthetase	N-acetylglutaminylglutamine synthetase	Cyanophycin synthase (EC 6.3.2.29)(EC 6.3.2.30)	Cyanophycin synthase(EC 6.3.2.30)	581	2.65997	0	GO:0005524; GO:0008080; GO:0046872	ATP binding [GO:0005524]; metal ion binding [GO:0046872]; N-acetyltransferase activity [GO:0008080]
FXO12_08395	FXO12_08395			A0A6I6QLC3	1899166..1901613	Acyl-coenzyme A dehydrogenase (EC 1.3.8.7) (EC 1.3.8.8)	acyl-CoA dehydrogenase	Acyl-CoA dehydrogenase	Acyl-CoA dehydrogenase	815	2.62719	7.67899e-12	GO:0004466; GO:0016021; GO:0033539; GO:0050660	integral component of membrane [GO:0016021]; flavin adenine dinucleotide binding [GO:0050660]; long-chain-acyl-CoA dehydrogenase activity [GO:0004466]; fatty acid beta-oxidation using acyl-CoA dehydrogenase [GO:0033539]
FXO12_22285	FXO12_22285			A0A6I6QSL8	complement(4883828..4884796)	UPF0104 family protein	UPF0104 family protein	Inner membrane protein YbhQ	Inner membrane protein YbhQ	322	2.6201	0	GO:0005886; GO:0016021	integral component of membrane [GO:0016021]; plasma membrane [GO:0005886]
FXO12_01890	FXO12_01890			A0A6I6QGH2	complement(363158..365083)	Biotin carboxylase	acetyl/propionyl/methylcrotonyl-CoA carboxylase subunit alpha	Methylcrotonyl-CoA carboxylase biotin-containing subunit (EC 6.4.1.4)	Methylcrotonyl-CoA carboxylase biotin-containing subunit	641	2.61767	2.14637e-06	GO:0005524; GO:0016874; GO:0046872	ATP binding [GO:0005524]; ligase activity [GO:0016874]; metal ion binding [GO:0046872]
FXO12_04380	FXO12_04380			A0A6I6QIT8	932851..933327	Uncharacterized protein	hypothetical protein	hypothetical protein	hypothetical protein	158	2.61455	4.0722e-15
FXO12_02110	FXO12_02110			A0A6I6QI46	complement(414520..414756)	Uncharacterized protein	hypothetical protein	FIG00968140: hypothetical protein	FIG00968140: hypothetical protein	78	2.60855	0
FXO12_14855	FXO12_14855			A0A6I6QK09	3248468..3249859	Sensor protein (EC 2.7.13.3)	heavy metal sensor histidine kinase	Copper sensory histidine kinase CusS	Copper sensory histidine kinase CusS	463	2.58768	1.62644e-10	GO:0000155; GO:0005524; GO:0005886; GO:0016021	integral component of membrane [GO:0016021]; plasma membrane [GO:0005886]; ATP binding [GO:0005524]; phosphorelay sensor kinase activity [GO:0000155]
FXO12_00530	FXO12_00530			A0A6I6QKL0	87560..88582	Substrate-binding domain-containing protein	LacI family DNA-binding transcriptional regulator	Ribose operon repressor	Ribose operon repressor	340	2.58377	2.44597e-05	GO:0003677; GO:0006355	DNA binding [GO:0003677]; regulation of transcription, DNA-templated [GO:0006355]
FXO12_20285	FXO12_20285			A0A6I6QRJ6	4496236..4497123	Uncharacterized protein	membrane protein	Inner membrane protein YfdC	Inner membrane protein YfdC	295	2.58331	0	GO:0016021; GO:0022857	integral component of membrane [GO:0016021]; transmembrane transporter activity [GO:0022857]
FXO12_28055	FXO12_28055			A0A6I6QW03	complement(6136075..6137259)	Osmoprotectant NAGGN system M42 family peptidase	osmoprotectant NAGGN system M42 family peptidase	Deblocking aminopeptidase (EC 3.4.11.-) @ Cyanophycinase 2 (EC 3.4.15.6)	Deblocking aminopeptidase @ Cyanophycinase 2	394	2.58028	9.91569e-13	GO:0004177; GO:0008237; GO:0046872	aminopeptidase activity [GO:0004177]; metal ion binding [GO:0046872]; metallopeptidase activity [GO:0008237]
FXO12_15160	FXO12_15160			A0A6I6QL60	3318930..3319811	Type II secretion system protein F	type II secretion system F family protein	Flp pilus assembly protein TadB	Flp pilus assembly protein TadB	293	2.5784	4.0722e-15	GO:0005886; GO:0016021	integral component of membrane [GO:0016021]; plasma membrane [GO:0005886]
FXO12_02460	FXO12_02460			A0A6I6QFR3	484911..485108	Uncharacterized protein	hypothetical protein	hypothetical protein	hypothetical protein	65	2.5754	0.000229158
FXO12_26560	prpC FXO12_26560	prpC	prpC	A0A6I6QV72	5798384..5799511	Citrate synthase	2-methylcitrate synthase	2-methylcitrate synthase (EC 2.3.3.5)	2-methylcitrate synthase	375	2.56471	3.92845e-06	GO:0005737; GO:0006099; GO:0046912	cytoplasm [GO:0005737]; transferase activity, transferring acyl groups, acyl groups converted into alkyl on transfer [GO:0046912]; tricarboxylic acid cycle [GO:0006099]
FXO12_10705	FXO12_10705			A0A6I6QNN5	complement(2379068..2379427)	Uncharacterized protein	hypothetical protein	putative lipoprotein	putative lipoprotein	119	2.54591	5.20012e-12
FXO12_21800	FXO12_21800			A0A6I6QSE9	complement(4797430..4799352)	PrkA family serine protein kinase	PrkA family serine protein kinase	Uncharacterized protein YeaG	Uncharacterized protein YeaG	640	2.54516	2.56357e-14	GO:0004672	protein kinase activity [GO:0004672]
FXO12_07460	FXO12_07460			A0A6I6QJ45	complement(1694399..1695460)	M28 family peptidase	M28 family peptidase	Cellulase M and related proteins	#N/A	353	2.5442	0	GO:0004177; GO:0008237; GO:0046872	aminopeptidase activity [GO:0004177]; metal ion binding [GO:0046872]; metallopeptidase activity [GO:0008237]
FXO12_22535	eat FXO12_22535	eat	eat_2	A0A6I6QSP6	complement(4932287..4933720)	Ethanolamine permease	ethanolamine permease	Ethanolamine permease	Ethanolamine permease	477	2.53815	1.43239e-07	GO:0016021; GO:0022857	integral component of membrane [GO:0016021]; transmembrane transporter activity [GO:0022857]
FXO12_07360	FXO12_07360			A0A6I6QWH1	complement(1672777..1674333)	Histidine kinase (EC 2.7.13.3)	response regulator	Two-component system sensor histidine kinase	#N/A	518	2.53089	1.15283e-14	GO:0000155	phosphorelay sensor kinase activity [GO:0000155]
FXO12_24230	FXO12_24230			A0A6I6QTH8	5295102..5295644	Glycine zipper 2TM domain-containing protein	glycine zipper 2TM domain-containing protein	probable exported protein YPO1624	probable exported protein YPO1624	180	2.53032	1.02094e-13	GO:0019867	outer membrane [GO:0019867]
FXO12_04790	FXO12_04790			A0A6I6QJ06	1018659..1019426	SDR family NAD(P)-dependent oxidoreductase	SDR family NAD(P)-dependent oxidoreductase	3-hydroxyacyl-CoA dehydrogenase [isoleucine degradation] (EC 1.1.1.35)	3-hydroxyacyl-CoA dehydrogenase [isoleucine degradation]	255	2.52941	5.06311e-09	GO:0016491	oxidoreductase activity [GO:0016491]
FXO12_07630	FXO12_07630			A0A6I6QJ70	complement(1730929..1731897)	Uncharacterized protein	hypothetical protein	hypothetical protein	hypothetical protein	322	2.52474	0	GO:0016021	integral component of membrane [GO:0016021]
FXO12_07985	FXO12_07985			A0A6I6QL61	1810126..1811952	Glycoside hydrolase family 15 protein	glycoside hydrolase family 15 protein	Glucoamylase (EC 3.2.1.3)	Glucoamylase	608	2.51322	0	GO:0005975; GO:0016787	hydrolase activity [GO:0016787]; carbohydrate metabolic process [GO:0005975]
FXO12_25860	acs acsA FXO12_25860	acs/ acsA	acs_2	A0A6I6QUU4	5656194..5658149	Acetyl-coenzyme A synthetase (AcCoA synthetase) (Acs) (EC 6.2.1.1) (Acetate--CoA ligase) (Acyl-activating enzyme)	acetate--CoA ligase	Acetyl-CoA synthetase (EC 6.2.1.1)	Acetyl-CoA synthetase	651	2.51065	0.000116772	GO:0003987; GO:0005524; GO:0016208; GO:0019427; GO:0046872	acetate-CoA ligase activity [GO:0003987]; AMP binding [GO:0016208]; ATP binding [GO:0005524]; metal ion binding [GO:0046872]; acetyl-CoA biosynthetic process from acetate [GO:0019427]
FXO12_26380	FXO12_26380			A0A6I6QUW3	5765252..5765593	Ribonuclease E inhibitor RraB	ribonuclease E inhibitor RraB	Superfamily II DNA/RNA helicases, SNF2 family	Superfamily II DNA/RNA helicases, SNF2 family	113	2.50381	5.59921e-12
FXO12_26295	FXO12_26295			A0A6I6QUZ8	5748448..5749428	L-arabinose-binding periplasmic protein (ABP)	arabinose ABC transporter substrate-binding protein	L-arabinose ABC transporter, substrate-binding protein AraF	L-arabinose ABC transporter, substrate-binding protein AraF	326	2.50335	3.61845e-06	GO:0042597; GO:0042882	periplasmic space [GO:0042597]; L-arabinose transmembrane transport [GO:0042882]
FXO12_27685	FXO12_27685			A0A6I6QV96	complement(6046607..6047266)	Response regulator	response regulator transcription factor	Two-component transcriptional response regulator, NarL/FixJ family	Two-component transcriptional response regulator, NarL/FixJ family	219	2.50316	3.33638e-11	GO:0000160; GO:0003677; GO:0006355	DNA binding [GO:0003677]; phosphorelay signal transduction system [GO:0000160]; regulation of transcription, DNA-templated [GO:0006355]
FXO12_16365	FXO12_16365			A0A6I6QNL7	complement(3616556..3616978)	Poly(3-hydroxyalkanoate) granule-associated protein PhaI	phasin family protein	polyhydroxyalkanoate granule-associated protein PhaI	polyhydroxyalkanoate granule-associated protein PhaI	140	2.49957	4.0722e-15
FXO12_26725	rmf FXO12_26725	rmf		A0A6I6QVB3	complement(5836562..5836777)	Ribosome modulation factor (RMF)	ribosome modulation factor	#N/A	#N/A	71	2.49443	2.49074e-12	GO:0005737; GO:0006417	cytoplasm [GO:0005737]; regulation of translation [GO:0006417]
FXO12_05130	FXO12_05130			A0A6I6QNY1	1097812..1098159	XRE family transcriptional regulator	XRE family transcriptional regulator	Putative transcriptional regulator (ACLAME 282)	Putative transcriptional regulator (ACLAME 282)	115	2.48329	0	GO:0003677	DNA binding [GO:0003677]
FXO12_15130	FXO12_15130			A0A6I6QE59	complement(3313300..3313704)	Response regulator	response regulator	Response regulator	Response regulator	134	2.47583	0	GO:0000160	phosphorelay signal transduction system [GO:0000160]
FXO12_03945	FXO12_03945			A0A6I6QIL7	complement(839311..839817)	GAF domain-containing protein	GAF domain-containing protein	GAF domain protein	GAF domain protein	168	2.47349	0
FXO12_15170	FXO12_15170			A0A6I6QMT9	3320711..3321436	Tetratricopeptide repeat protein	tetratricopeptide repeat protein	Flp pilus assembly protein TadD	Flp pilus assembly protein TadD	241	2.46997	7.53614e-12
FXO12_28515	FXO12_28515			A0A6I6QW66	6228124..6229053	Alpha/beta hydrolase fold domain-containing protein	alpha/beta hydrolase	Esterase/lipase	Esterase/lipase	309	2.44479	0	GO:0016787	hydrolase activity [GO:0016787]
FXO12_22300	FXO12_22300			A0A6I6QSN2	complement(4886818..4887744)	DUF72 domain-containing protein	DUF72 domain-containing protein	FIG003003: hypothetical protein	FIG003003: hypothetical protein	308	2.44145	0
FXO12_11205	FXO12_11205			A0A6I6QI90	2482615..2484249	DNA ligase (ATP) (EC 6.5.1.1)	ATP-dependent DNA ligase	ATP-dependent DNA ligase (EC 6.5.1.1) LigC	ATP-dependent DNA ligase LigC	544	2.43412	0	GO:0003677; GO:0003910; GO:0005524; GO:0006260; GO:0006310; GO:0051103	ATP binding [GO:0005524]; DNA binding [GO:0003677]; DNA ligase (ATP) activity [GO:0003910]; DNA ligation involved in DNA repair [GO:0051103]; DNA recombination [GO:0006310]; DNA replication [GO:0006260]
FXO12_13240	FXO12_13240			A0A6I6QD93	complement(2935573..2936184)	Superoxide dismutase (EC 1.15.1.1)	superoxide dismutase	Superoxide dismutase [Mn] (EC 1.15.1.1)	Superoxide dismutase [Mn]	203	2.43274	0.00150502	GO:0004784; GO:0046872	metal ion binding [GO:0046872]; superoxide dismutase activity [GO:0004784]
FXO12_17305	gabD FXO12_17305	gabD	gabD	A0A6I6QQ10	complement(3824260..3825702)	NADP-dependent succinate-semialdehyde dehydrogenase	NADP-dependent succinate-semialdehyde dehydrogenase	Succinate-semialdehyde dehydrogenase [NAD(P)+] (EC 1.2.1.16)	Succinate-semialdehyde dehydrogenase [NAD(P)+]	480	2.4267	4.47216e-11	GO:0009013; GO:0009450	succinate-semialdehyde dehydrogenase [NAD(P)+] activity [GO:0009013]; gamma-aminobutyric acid catabolic process [GO:0009450]
FXO12_04020	FXO12_04020			A0A6I6QNT5	complement(853840..855006)	Cystathionine gamma-synthase (EC 2.5.1.48)	cystathionine gamma-synthase	Cystathionine gamma-lyase (EC 4.4.1.1)	Cystathionine gamma-lyase	388	2.42281	1.49624e-09	GO:0003962; GO:0019346; GO:0030170; GO:0102028	cystathionine gamma-synthase activity [GO:0003962]; cystathionine gamma-synthase activity (acts on O-phosphohomoserine) [GO:0102028]; pyridoxal phosphate binding [GO:0030170]; transsulfuration [GO:0019346]
FXO12_13245	FXO12_13245			A0A6I6QJ66	complement(2936186..2936614)	Uncharacterized protein	hypothetical protein	hypothetical protein	hypothetical protein	142	2.41769	2.1708e-05
FXO12_01140	FXO12_01140			A0A6I6QG25	189609..190130	Chemotaxis protein CheY	hypothetical protein	hypothetical protein	hypothetical protein	173	2.41548	0
FXO12_04300	treS FXO12_04300	treS	treS_1	A0A6I6Q8A1	917161..919224	Maltose alpha-D-glucosyltransferase (EC 5.4.99.16)	maltose alpha-D-glucosyltransferase	Trehalose synthase	Trehalose synthase	687	2.40092	2.1171e-12	GO:0016740; GO:0047471	maltose alpha-D-glucosyltransferase activity [GO:0047471]; transferase activity [GO:0016740]
FXO12_08935	FXO12_08935			A0A6I6QNA4	2016469..2016783	DUF883 family protein	DUF883 domain-containing protein	ElaB protein	ElaB protein	104	2.39257	3.61374e-14	GO:0005886; GO:0016021; GO:0043022	integral component of membrane [GO:0016021]; plasma membrane [GO:0005886]; ribosome binding [GO:0043022]
FXO12_21280	FXO12_21280			A0A6I6QSF9	4700312..4700470	YqaE/Pmp3 family membrane protein	YqaE/Pmp3 family membrane protein	UPF0057 membrane protein YqaE	UPF0057 membrane protein YqaE	52	2.39218	0	GO:0016021	integral component of membrane [GO:0016021]
FXO12_06855	FXO12_06855			A0A6I6QIV1	1550663..1551694	Purine nucleoside permease	purine nucleoside permease	Purine nucleoside permease precursor	Purine nucleoside permease precursor	343	2.39135	9.60355e-07	GO:0003824; GO:0009116; GO:0055085	catalytic activity [GO:0003824]; nucleoside metabolic process [GO:0009116]; transmembrane transport [GO:0055085]
FXO12_05215	FXO12_05215			A0A6I6QJH7	complement(1123272..1124705)	Serralysin family metalloprotease (EC 3.4.24.40)	serralysin family metalloprotease	Secreted alkaline metalloproteinase (EC 3.4.24.-), PrtA/B/C/G homolog	Secreted alkaline metalloproteinase, PrtA/B/C/G homolog	477	2.39108	2.14637e-06	GO:0004222; GO:0005509; GO:0005615; GO:0008270; GO:0031012	extracellular matrix [GO:0031012]; extracellular space [GO:0005615]; calcium ion binding [GO:0005509]; metalloendopeptidase activity [GO:0004222]; zinc ion binding [GO:0008270]
FXO12_08940	FXO12_08940			A0A6I6QAM8	2016786..2017190	Uncharacterized protein	membrane protein	Phage holin	Phage holin	134	2.38527	0	GO:0016021	integral component of membrane [GO:0016021]
FXO12_15110	FXO12_15110			A0A6I6QL54	3306883..3308235	3-oxoacyl-ACP reductase	3-oxoacyl-ACP reductase	3-hydroxyacyl-CoA dehydrogenase (EC 1.1.1.35), FabG4	3-hydroxyacyl-CoA dehydrogenase, FabG4	450	2.38139	8.21648e-13	GO:0016491	oxidoreductase activity [GO:0016491]
FXO12_18070	FXO12_18070			A0A6I6QQF4	complement(4013193..4013408)	Dodecin flavoprotein	dodecin domain-containing protein	Dodecin, a flavin storage/sequestration protein	Dodecin, a flavin storage/sequestration protein	71	2.38015	1.39675e-09
FXO12_07725	FXO12_07725			A0A6I6QN15	1752416..1753075	3-oxoadipate CoA-transferase (EC 2.8.3.6)	CoA transferase subunit B	Succinyl-CoA:3-ketoacid-coenzyme A transferase subunit B (EC 2.8.3.5)	Succinyl-CoA:3-ketoacid-coenzyme A transferase subunit B	219	2.3698	0	GO:0042952; GO:0047569	3-oxoadipate CoA-transferase activity [GO:0047569]; beta-ketoadipate pathway [GO:0042952]
FXO12_03110	poxB FXO12_03110	poxB	poxB	A0A6I6QF17	complement(649824..651548)	Ubiquinone-dependent pyruvate dehydrogenase (EC 1.2.5.1)	ubiquinone-dependent pyruvate dehydrogenase	Pyruvate dehydrogenase (quinone) (EC 1.2.5.1)	Pyruvate dehydrogenase (quinone)	574	2.3691	4.7464e-13	GO:0000287; GO:0030976; GO:0052737	magnesium ion binding [GO:0000287]; pyruvate dehydrogenase (quinone) activity [GO:0052737]; thiamine pyrophosphate binding [GO:0030976]
FXO12_00525	FXO12_00525			A0A6I6QN41	86579..87556	ABC transporter permease	ABC transporter permease	Ribose ABC transporter, permease protein RbsC (TC 3.A.1.2.1)	Ribose ABC transporter, permease protein RbsC (TC 3.A.1.2.1)	325	2.36638	0.000327579	GO:0005886; GO:0016021; GO:0022857	integral component of membrane [GO:0016021]; plasma membrane [GO:0005886]; transmembrane transporter activity [GO:0022857]
FXO12_04060	FXO12_04060			A0A6I6QIX7	864527..865042	GNAT family N-acetyltransferase	GNAT family N-acetyltransferase	GCN5-related N-acetyltransferase	GCN5-related N-acetyltransferase	171	2.36145	4.71751e-08	GO:0008080	N-acetyltransferase activity [GO:0008080]
FXO12_17705	FXO12_17705			A0A6I6QQA2	complement(3937310..3938491)	Acyl-CoA dehydrogenase	acyl-CoA dehydrogenase	Glutaryl-CoA dehydrogenase (EC 1.3.8.6)	Glutaryl-CoA dehydrogenase	393	2.35931	1.13854e-07	GO:0003995; GO:0050660	acyl-CoA dehydrogenase activity [GO:0003995]; flavin adenine dinucleotide binding [GO:0050660]
FXO12_19080	FXO12_19080			A0A6I6QR23	complement(4244344..4244706)	DUF861 domain-containing protein	cupin domain-containing protein	Predicted enzyme of the cupin superfamily	Predicted enzyme of the cupin superfamily	120	2.35056	2.05876e-08
FXO12_05445	FXO12_05445			A0A6I6QNZ4	complement(1183155..1183463)	Uncharacterized protein	hypothetical protein	hypothetical protein	hypothetical protein	102	2.34994	0
FXO12_07480	FXO12_07480			A0A6I6QA50	1698337..1698594	Uncharacterized protein	hypothetical protein	hypothetical protein	hypothetical protein	85	2.34428	0
FXO12_00450	pcp FXO12_00450	pcp	pcp	A0A6I6QH82	74930..75559	Pyrrolidone-carboxylate peptidase (EC 3.4.19.3) (5-oxoprolyl-peptidase) (Pyroglutamyl-peptidase I) (PGP-I) (Pyrase)	pyroglutamyl-peptidase I	Pyrrolidone-carboxylate peptidase (EC 3.4.19.3)	Pyrrolidone-carboxylate peptidase	209	2.3406	2.07022e-07	GO:0005829; GO:0016920	cytosol [GO:0005829]; pyroglutamyl-peptidase activity [GO:0016920]
FXO12_07175	FXO12_07175			A0A6I6QGL4	1632419..1633309	Effector protein	hypothetical protein	probable membrane protein STY1534	probable membrane protein STY1534	296	2.34059	1.04937e-13	GO:0016021	integral component of membrane [GO:0016021]
FXO12_19085	FXO12_19085			A0A6I6QQW3	4244937..4246430	Aldehyde dehydrogenase family protein	aldehyde dehydrogenase	Aldehyde dehydrogenase (EC 1.2.1.3)	Aldehyde dehydrogenase	497	2.33892	2.00721e-10	GO:0016620	oxidoreductase activity, acting on the aldehyde or oxo group of donors, NAD or NADP as acceptor [GO:0016620]
FXO12_01830	FXO12_01830			A0A6I6QHT4	351991..352533	Fimbrial major subunit CsuA/B family protein	spore coat protein U domain-containing protein	Sigma-fimbriae uncharacterized paralogous subunit	Sigma-fimbriae uncharacterized paralogous subunit	180	2.33705	4.83004e-11
FXO12_10620	FXO12_10620			A0A6I6QKG1	complement(2362883..2363470)	RNA polymerase subunit sigma	RNA polymerase sigma-H factor AlgU	Sigma factor RpoE negative regulatory protein RseA	Sigma factor RpoE negative regulatory protein RseA	195	2.33689	3.57172e-09	GO:0005886; GO:0016021; GO:0016989	integral component of membrane [GO:0016021]; plasma membrane [GO:0005886]; sigma factor antagonist activity [GO:0016989]
FXO12_08740	FXO12_08740			A0A6I6QAJ3	complement(1978557..1979408)	Glycine/betaine ABC transporter substrate-binding protein	glycine betaine ABC transporter substrate-binding protein	Betaine ABC transporter, substrate-binding protein BetX	Betaine ABC transporter, substrate-binding protein BetX	283	2.33309	2.39041e-06	GO:0022857; GO:0043190	ATP-binding cassette (ABC) transporter complex [GO:0043190]; transmembrane transporter activity [GO:0022857]
FXO12_08100	FXO12_08100			A0A6I6QN40	complement(1839764..1840231)	Vanillate O-demethylase oxidoreductase VanB	SRPBCC family protein	FIG00962005: hypothetical protein	FIG00962005: hypothetical protein	155	2.3291	2.33903e-12	GO:0008168; GO:0032259	methyltransferase activity [GO:0008168]; methylation [GO:0032259]
FXO12_26845	FXO12_26845			A0A6I6QV50	5871201..5872235	Zinc-binding dehydrogenase	NADP-dependent oxidoreductase	Putative oxidoreductase YncB	Putative oxidoreductase YncB	344	2.32761	7.53614e-12	GO:0016491	oxidoreductase activity [GO:0016491]
FXO12_15150	FXO12_15150			A0A6I6QP67	3316459..3317652	Pilus assembly protein	pilus assembly protein	Flp pilus assembly protein CpaE	Flp pilus assembly protein CpaE	397	2.32429	1.90098e-11
FXO12_15195	FXO12_15195			A0A6I6QPQ0	3323722..3326472	Histidine kinase (EC 2.7.13.3)	PAS domain-containing protein	Sensory box histidine kinase	Sensory box histidine kinase	916	2.324	0	GO:0000155	phosphorelay sensor kinase activity [GO:0000155]
FXO12_01835	FXO12_01835			A0A6I6QHZ8	352536..353024	Fimbrial major subunit CsuA/B family protein	spore coat protein U domain-containing protein	Sigma-fimbriae uncharacterized paralogous subunit	Sigma-fimbriae uncharacterized paralogous subunit	162	2.32198	1.16685e-13
FXO12_03980	FXO12_03980			A0A6I6Q852	complement(846600..847892)	Sorbosone dehydrogenase family protein	sorbosone dehydrogenase family protein	L-sorbosone dehydrogenase	L-sorbosone dehydrogenase	430	2.31811	2.15897e-12	GO:0003824	catalytic activity [GO:0003824]
FXO12_28510	FXO12_28510			A0A6I6QWB6	6227684..6228124	Sensory protein TspO	tryptophan-rich sensory protein	tryptophan-rich sensory protein	tryptophan-rich sensory protein	146	2.31063	1.26921e-11	GO:0016021	integral component of membrane [GO:0016021]
FXO12_08630	FXO12_08630			A0A6I6QPC4	1950744..1951160	OsmC family peroxiredoxin	OsmC family protein	OsmC-like protein Pfl_1628	OsmC-like protein Pfl_1628	138	2.31004	0
FXO12_01840	FXO12_01840			A0A6I6Q753	353050..353838	Fimbria/pilus periplasmic chaperone	molecular chaperone	Sigma-fimbriae chaperone protein	Sigma-fimbriae chaperone protein	262	2.30772	4.87939e-09	GO:0030288; GO:0071555	outer membrane-bounded periplasmic space [GO:0030288]; cell wall organization [GO:0071555]
FXO12_09825	FXO12_09825			A0A6I6QLG8	2212114..2213190	DUF748 domain-containing protein	DUF748 domain-containing protein	hypothetical protein	hypothetical protein	358	2.29976	4.0528e-12
FXO12_25395	FXO12_25395			A0A6I6QU52	complement(5565832..5566791)	Leucyl aminopeptidase	hypothetical protein	Leucyl aminopeptidase (aminopeptidase T)	Leucyl aminopeptidase (aminopeptidase T)	319	2.29866	0	GO:0004177	aminopeptidase activity [GO:0004177]
FXO12_23880	FXO12_23880			A0A6I6QTJ3	complement(5230434..5230691)	Uncharacterized protein	hypothetical protein	hypothetical protein	hypothetical protein	85	2.29757	1.38107e-08
FXO12_05665	treS FXO12_05665	treS	treS_2	A0A6I6QI93	complement(1230931..1234278)	Maltokinase (EC 2.7.1.175) (EC 5.4.99.16) (Maltose alpha-D-glucosyltransferase) (Maltose-1-phosphate synthase)	maltose alpha-D-glucosyltransferase	Trehalose synthase (EC 5.4.99.16)	Trehalose synthase	1115	2.29722	1.25383e-12	GO:0005975; GO:0016740; GO:0046872; GO:0047471	maltose alpha-D-glucosyltransferase activity [GO:0047471]; metal ion binding [GO:0046872]; transferase activity [GO:0016740]; carbohydrate metabolic process [GO:0005975]
FXO12_08730	FXO12_08730			A0A6I6QPC7	complement(1976358..1978016)	Sodium/solute symporter	cation acetate symporter	Acetate permease ActP (cation/acetate symporter)	Acetate permease ActP (cation/acetate symporter)	552	2.29581	0.000590831	GO:0006814; GO:0015293; GO:0016021	integral component of membrane [GO:0016021]; symporter activity [GO:0015293]; sodium ion transport [GO:0006814]
FXO12_21790	FXO12_21790			A0A6I6QSC9	complement(4794483..4796048)	SpoVR family protein	SpoVR family protein	FIG004684: SpoVR-like protein	FIG004684: SpoVR-like protein	521	2.29548	3.54039e-13
FXO12_15500	FXO12_15500			A0A6I6QK96	3405445..3405975	Bacterioferritin	bacterioferritin	DNA protection during starvation protein	DNA protection during starvation protein	176	2.29185	5.67271e-11	GO:0006826; GO:0006879; GO:0008199; GO:0016491	ferric iron binding [GO:0008199]; oxidoreductase activity [GO:0016491]; cellular iron ion homeostasis [GO:0006879]; iron ion transport [GO:0006826]
FXO12_09285	FXO12_09285			A0A6I6QLP1	2090696..2090863	DUF2897 family protein	DUF2897 family protein	hypothetical protein	hypothetical protein	55	2.27812	4.95678e-11	GO:0016021	integral component of membrane [GO:0016021]
FXO12_26570	prpF FXO12_26570	prpF	prpF	A0A6I6QV02	5802301..5803491	2-methylaconitate cis-trans isomerase PrpF	2-methylaconitate cis-trans isomerase PrpF	2-methylaconitate isomerase	2-methylaconitate isomerase	396	2.27702	5.02022e-05	GO:0016853; GO:0019629	isomerase activity [GO:0016853]; propionate catabolic process, 2-methylcitrate cycle [GO:0019629]
FXO12_00535	rbsK FXO12_00535	rbsK	rbsK	A0A6I6Q6B7	88606..89523	Ribokinase (RK) (EC 2.7.1.15)	ribokinase	Ribokinase (EC 2.7.1.15)	Ribokinase	305	2.27624	5.60688e-05	GO:0004747; GO:0005524; GO:0005737; GO:0019303; GO:0046872	cytoplasm [GO:0005737]; ATP binding [GO:0005524]; metal ion binding [GO:0046872]; ribokinase activity [GO:0004747]; D-ribose catabolic process [GO:0019303]
FXO12_23210	FXO12_23210			A0A6I6QTE1	complement(5073571..5074059)	DUF3015 domain-containing protein	DUF3015 domain-containing protein	hypothetical protein	hypothetical protein	162	2.26054	9.26484e-11
FXO12_24990	FXO12_24990			A0A6I6QU94	complement(5466063..5466815)	DUF2334 domain-containing protein	DUF2334 domain-containing protein	hypothetical protein	#N/A	250	2.25866	0	GO:0003824; GO:0005975	catalytic activity [GO:0003824]; carbohydrate metabolic process [GO:0005975]
FXO12_23195	FXO12_23195			A0A6I6QT76	complement(5070381..5070878)	Transcription elongation factor GreAB	transcription elongation factor GreAB	Transcription elongation factor GreB-related protein	Transcription elongation factor GreB-related protein	165	2.25083	8.83005e-11	GO:0003677; GO:0003746; GO:0032784; GO:0070063	DNA binding [GO:0003677]; RNA polymerase binding [GO:0070063]; translation elongation factor activity [GO:0003746]; regulation of DNA-templated transcription, elongation [GO:0032784]
FXO12_13250	aspA fumC FXO12_13250	aspA	aspA_1	A0A6I6QMY3	complement(2936642..2938018)	Fumarate hydratase class II	aspartate ammonia-lyase	aspartate ammonia-lyase	aspartate ammonia-lyase	458	2.23813	0.00598008	GO:0004333; GO:0006099; GO:0006106; GO:0045239	tricarboxylic acid cycle enzyme complex [GO:0045239]; fumarate hydratase activity [GO:0004333]; fumarate metabolic process [GO:0006106]; tricarboxylic acid cycle [GO:0006099]
FXO12_04120	FXO12_04120			A0A6I6QFD5	complement(875701..876699)	Acyl-CoA dehydrogenase	hypothetical protein	Acyl-CoA dehydrogenase/oxidase domain protein	Acyl-CoA dehydrogenase/oxidase domain protein	332	2.2335	8.30699e-11	GO:0016627	oxidoreductase activity, acting on the CH-CH group of donors [GO:0016627]
FXO12_00140	FXO12_00140			A0A6I6QDL7	complement(31385..32668)	FAD-dependent oxidoreductase	FAD-binding oxidoreductase	Gamma-glutamyl-putrescine oxidase (EC1.4.3.-)	Gamma-glutamyl-putrescine oxidase (EC1.4.3.-)	427	2.22619	2.67339e-09	GO:0016491	oxidoreductase activity [GO:0016491]
FXO12_00570	FXO12_00570			A0A6I6QI27	complement(92714..93028)	Uncharacterized protein	hypothetical protein	FIG00953292: hypothetical protein	FIG00953292: hypothetical protein	104	2.22596	2.49785e-12
FXO12_05140	FXO12_05140			A0A6I6Q8Q7	complement(1098594..1099139)	Uncharacterized protein	hypothetical protein	hypothetical protein	#N/A	181	2.2251	5.02595e-14	GO:0016021	integral component of membrane [GO:0016021]
FXO12_08945	FXO12_08945			A0A6I6QIK9	2017187..2017528	Uncharacterized protein	hypothetical protein	hypothetical protein	hypothetical protein	113	2.21897	2.54359e-12
FXO12_27260	FXO12_27260			A0A6I6QV24	complement(5957757..5959070)	Sorbosone dehydrogenase family protein	sorbosone dehydrogenase family protein	L-sorbosone dehydrogenase	L-sorbosone dehydrogenase	437	2.21776	0	GO:0003824	catalytic activity [GO:0003824]
FXO12_01530	FXO12_01530			A0A6I6QNB8	complement(280169..281404)	3-methyl-2-oxobutanoate dehydrogenase (2-methylpropanoyl-transferring) subunit alpha	3-methyl-2-oxobutanoate dehydrogenase (2-methylpropanoyl-transferring) subunit alpha	Branched-chain alpha-keto acid dehydrogenase, E1 component, alpha subunit (EC 1.2.4.4)	Branched-chain alpha-keto acid dehydrogenase, E1 component, alpha subunit	411	2.21771	6.88797e-05	GO:0016624	oxidoreductase activity, acting on the aldehyde or oxo group of donors, disulfide as acceptor [GO:0016624]
FXO12_05900	FXO12_05900			A0A6I6QKA4	1300368..1301345	Bifunctional glyoxylate/hydroxypyruvate reductase B (EC 1.1.1.79) (EC 1.1.1.81)	D-glycerate dehydrogenase	2-ketogluconate 6-phosphate reductase (EC 1.1.1.43)	2-ketogluconate 6-phosphate reductase	325	2.2051	6.00527e-06	GO:0016618; GO:0030267; GO:0051287	glyoxylate reductase (NADP) activity [GO:0030267]; hydroxypyruvate reductase activity [GO:0016618]; NAD binding [GO:0051287]
FXO12_05950	FXO12_05950			A0A6I6QKB2	complement(1314803..1315072)	PepSY domain-containing protein	PepSY domain-containing protein	hypothetical protein	hypothetical protein	89	2.20139	3.22707e-11
FXO12_26770	xdhB FXO12_26770	xdhB	xdhB	A0A6I6QV71	complement(5849048..5851474)	Xanthine dehydrogenase molybdopterin binding subunit (EC 1.17.1.4)	xanthine dehydrogenase molybdopterin binding subunit	Xanthine dehydrogenase, molybdenum binding subunit (EC 1.17.1.4)	Xanthine dehydrogenase, molybdenum binding subunit	808	2.19521	2.81037e-12	GO:0004854; GO:0030151	molybdenum ion binding [GO:0030151]; xanthine dehydrogenase activity [GO:0004854]
FXO12_13255	FXO12_13255			A0A6I6QPL4	complement(2938011..2938406)	FagA protein	hypothetical protein	FagA protein	FagA protein	131	2.19096	8.14957e-06
FXO12_02520	FXO12_02520			A0A6I6QI24	497862..499241	Iron-containing redox enzyme family protein	iron-containing redox enzyme family protein	hypothetical protein	hypothetical protein	459	2.19055	0
FXO12_01490	FXO12_01490			A0A6I6Q6U3	complement(270866..271645)	Transporter substrate-binding domain-containing protein	ABC transporter substrate-binding protein	ABC transporter, substrate-binding protein (cluster 3, basic aa/glutamine/opines)	ABC transporter, substrate-binding protein (cluster 3, basic aa/glutamine/opines)	259	2.18896	1.84305e-05
FXO12_09985	FXO12_09985			A0A6I6QHT1	2241281..2242156	Helix-turn-helix domain-containing protein	helix-turn-helix domain-containing protein	Transcriptional regulator PobR, AraC family	Transcriptional regulator PobR, AraC family	291	2.18616	1.98826e-09	GO:0003700; GO:0043565	DNA-binding transcription factor activity [GO:0003700]; sequence-specific DNA binding [GO:0043565]
FXO12_25080	FXO12_25080			A0A6I6QU90	5486878..5487351	DNA starvation/stationary phase protection protein	DNA starvation/stationary phase protection protein	DNA protection during starvation protein	DNA protection during starvation protein	157	2.18505	5.52509e-07	GO:0008199; GO:0016722	ferric iron binding [GO:0008199]; oxidoreductase activity, oxidizing metal ions [GO:0016722]
FXO12_26800	FXO12_26800			A0A6I6QUT7	5861211..5862377	zinc-ribbon_6 domain-containing protein	DNA polymerase III subunit gamma/tau	hypothetical protein	hypothetical protein	388	2.18257	4.98259e-11
FXO12_15175	FXO12_15175			A0A6I6QNC0	3321447..3321719	DUF3613 domain-containing protein	DUF3613 domain-containing protein	FIG00955051: hypothetical protein	FIG00955051: hypothetical protein	90	2.17148	2.7822e-11
FXO12_25490	FXO12_25490			A0A6I6QUF9	5586771..5587679	ABC transporter permease subunit	sugar ABC transporter permease	Glucose ABC transport system, inner membrane component 1	Glucose ABC transport system, inner membrane component 1	302	2.1598	0.000588763	GO:0005886; GO:0016021; GO:0055085	integral component of membrane [GO:0016021]; plasma membrane [GO:0005886]; transmembrane transport [GO:0055085]
FXO12_02525	FXO12_02525			A0A6I6QIA1	499253..500197	Methyltransferase	class I SAM-dependent methyltransferase	HemK family modification methylase PA2179	HemK family modification methylase PA2179	314	2.155	2.51598e-13	GO:0003676; GO:0008168; GO:0032259	methyltransferase activity [GO:0008168]; nucleic acid binding [GO:0003676]; methylation [GO:0032259]
FXO12_19670	FXO12_19670			A0A6I6QR96	4366569..4367933	Aminotransferase class III-fold pyridoxal phosphate-dependent enzyme	aspartate aminotransferase family protein	Omega-amino acid--pyruvate aminotransferase (EC 2.6.1.18)	Omega-amino acid--pyruvate aminotransferase	454	2.15372	1.94891e-10	GO:0008483; GO:0030170	pyridoxal phosphate binding [GO:0030170]; transaminase activity [GO:0008483]
FXO12_27140	FXO12_27140			A0A6I6QVJ4	5930653..5931051	DUF2177 family protein	DUF2177 family protein	#N/A	#N/A	132	2.15178	3.8058e-12	GO:0016021	integral component of membrane [GO:0016021]
FXO12_25800	FXO12_25800			A0A6I6QUG6	complement(5645482..5646303)	Transporter substrate-binding domain-containing protein	ABC transporter substrate-binding protein	ABC transporter, substrate-binding protein (cluster 3, basic aa/glutamine/opines)	ABC transporter, substrate-binding protein (cluster 3, basic aa/glutamine/opines)	273	2.15173	1.19077e-05
FXO12_26580	FXO12_26580			A0A6I6QUP6	complement(5805268..5806002)	Alanine--tRNA ligase (EC 6.1.1.7)	alanyl-tRNA editing protein	Ser-tRNA(Ala) deacylase @ Gly-tRNA(Ala) deacylase	Ser-tRNA(Ala) deacylase @ Gly-tRNA(Ala) deacylase	244	2.13926	1.12357e-11	GO:0000049; GO:0004813; GO:0005524; GO:0006419; GO:0046872	alanine-tRNA ligase activity [GO:0004813]; ATP binding [GO:0005524]; metal ion binding [GO:0046872]; tRNA binding [GO:0000049]; alanyl-tRNA aminoacylation [GO:0006419]
FXO12_04055	FXO12_04055			A0A6I6QIP0	863053..864267	DUF4432 family protein	aldose 1-epimerase family protein	TIORF127 protein	TIORF127 protein	404	2.13727	5.12726e-07
FXO12_01905	FXO12_01905			A0A6I6Q761	complement(367758..368921)	Isovaleryl-CoA dehydrogenase	isovaleryl-CoA dehydrogenase	Isovaleryl-CoA dehydrogenase (EC 1.3.8.4)	Isovaleryl-CoA dehydrogenase	387	2.12528	1.27054e-05	GO:0003995; GO:0050660	acyl-CoA dehydrogenase activity [GO:0003995]; flavin adenine dinucleotide binding [GO:0050660]
FXO12_10685	FXO12_10685			A0A6I6QBZ9	2375464..2376501	AbrB family transcriptional regulator	AbrB family transcriptional regulator	Ammonia monooxygenase	Ammonia monooxygenase	345	2.12251	0.000317705	GO:0010468; GO:0016021	integral component of membrane [GO:0016021]; regulation of gene expression [GO:0010468]
FXO12_11235	FXO12_11235			A0A6I6QKR0	2488874..2491354	Ligase-associated DNA damage response DEXH box helicase	ligase-associated DNA damage response DEXH box helicase	ATP-dependent, 3'-5' DNA helicase with strand annealing activity	ATP-dependent, 3'-5' DNA helicase with strand annealing activity	826	2.12246	5.32835e-13	GO:0003676; GO:0005524; GO:0016818; GO:0016874	ATP binding [GO:0005524]; hydrolase activity, acting on acid anhydrides, in phosphorus-containing anhydrides [GO:0016818]; ligase activity [GO:0016874]; nucleic acid binding [GO:0003676]
FXO12_22295	FXO12_22295			A0A6I6QSS2	complement(4886045..4886821)	EEP domain-containing protein	endonuclease/exonuclease/phosphatase family protein	Endonuclease/exonuclease/phosphatase family protein	Endonuclease/exonuclease/phosphatase family protein	258	2.11974	2.22724e-14
FXO12_15145	FXO12_15145			A0A6I6QPP9	3315257..3316462	Type II and III secretion system protein family protein	type II and III secretion system protein family protein	Flp pilus assembly protein CpaC	Flp pilus assembly protein CpaC	401	2.11904	1.69235e-10	GO:0009306	protein secretion [GO:0009306]
FXO12_16360	FXO12_16360			A0A6I6QN62	complement(3615608..3616543)	Poly(3-hydroxyalkanoate) granule-associated protein PhaF	phasin family protein	Polyhydroxyalkanoate granule-associated protein PhaF	Polyhydroxyalkanoate granule-associated protein PhaF	311	2.11637	1.08156e-09
FXO12_16515	hutU FXO12_16515	hutU	hutU	A0A6I6QN75	complement(3649120..3650790)	Urocanate hydratase (Urocanase) (EC 4.2.1.49) (Imidazolonepropionate hydrolase)	urocanate hydratase	Urocanate hydratase (EC 4.2.1.49)	Urocanate hydratase	556	2.11316	2.81529e-05	GO:0005737; GO:0016153; GO:0019556; GO:0019557	cytoplasm [GO:0005737]; urocanate hydratase activity [GO:0016153]; histidine catabolic process to glutamate and formamide [GO:0019556]; histidine catabolic process to glutamate and formate [GO:0019557]
FXO12_25485	FXO12_25485			A0A6I6QUB8	5585315..5586601	Sugar ABC transporter substrate-binding protein	carbohydrate ABC transporter substrate-binding protein	Glucose ABC transport system, periplasmic sugar-binding protein	Glucose ABC transport system, periplasmic sugar-binding protein	428	2.11126	0.000237059
FXO12_04025	FXO12_04025			A0A6I6QLY6	complement(855003..856379)	Pyridoxal-phosphate dependent enzyme	pyridoxal-phosphate dependent enzyme	Cystathionine beta-synthase (EC 4.2.1.22)	Cystathionine beta-synthase	458	2.10863	9.32031e-08	GO:0006535; GO:0016829	lyase activity [GO:0016829]; cysteine biosynthetic process from serine [GO:0006535]
FXO12_28315	FXO12_28315			A0A6I6QW80	6190632..6191258	Glutathione S-transferase	glutathione S-transferase	Glutathione S-transferase (EC 2.5.1.18)	Glutathione S-transferase	208	2.10447	3.88311e-12	GO:0016740	transferase activity [GO:0016740]
FXO12_21320	FXO12_21320			A0A6I6QS93	complement(4707080..4708783)	NAD(P)-binding protein	NAD(P)/FAD-dependent oxidoreductase	Lysine 2-monooxygenase (EC 1.13.12.2)	Lysine 2-monooxygenase	567	2.09948	7.87815e-06	GO:0016491	oxidoreductase activity [GO:0016491]
FXO12_13470	FXO12_13470			A0A6I6QP07	2985521..2986234	DUF541 domain-containing protein	SIMPL domain-containing protein	hypothetical protein	hypothetical protein	237	2.0968	2.10473e-09
FXO12_19090	FXO12_19090			A0A6I6QR19	4246589..4247731	MFS transporter	MFS transporter	Uncharacterized MFS-type transporter	Uncharacterized MFS-type transporter	380	2.08165	1.00936e-09	GO:0016021; GO:0022857	integral component of membrane [GO:0016021]; transmembrane transporter activity [GO:0022857]
FXO12_04125	glgX FXO12_04125	glgX	glgX	A0A6I6QJJ0	complement(876701..878860)	Glycogen debranching protein GlgX	glycogen debranching protein GlgX	Limit dextrin alpha-1,6-maltotetraose-hydrolase (EC 3.2.1.196)	Limit dextrin alpha-1,6-maltotetraose-hydrolase	719	2.07946	1.1397e-13	GO:0004133; GO:0004553; GO:0005980	glycogen debranching enzyme activity [GO:0004133]; hydrolase activity, hydrolyzing O-glycosyl compounds [GO:0004553]; glycogen catabolic process [GO:0005980]
FXO12_21795	FXO12_21795			A0A6I6QSH6	complement(4796045..4797316)	UPF0229 protein FXO12_21795	YeaH/YhbH family protein	UPF0229 protein YeaH	UPF0229 protein YeaH	423	2.07883	0
FXO12_16540	FXO12_16540			A0A6I6QPS6	complement(3654685..3654939)	Uncharacterized protein	hypothetical protein	putative lipoprotein	putative lipoprotein	84	2.06934	5.54378e-09
FXO12_04785	FXO12_04785			A0A6I6QHS6	1016988..1018637	AMP-binding protein	AMP-binding protein	Acyl-CoA synthetases (AMP-forming)/AMP-acid ligases	Acyl-CoA synthetases (AMP-forming)/AMP-acid ligases	549	2.05567	6.00527e-06
FXO12_28025	FXO12_28025			A0A6I6QVF2	6131275..6131466	PLDc_N domain-containing protein	hypothetical protein	Uncharacterized membrane protein RSP_1259	Uncharacterized membrane protein RSP_1259	63	2.05394	3.09222e-10	GO:0005886; GO:0016021	integral component of membrane [GO:0016021]; plasma membrane [GO:0005886]
FXO12_07635	FXO12_07635			A0A6I6QK64	1732101..1733597	PAS domain S-box protein	helix-turn-helix transcriptional regulator	Sensory box transcriptional regulator, LuxR family	Sensory box transcriptional regulator, LuxR family	498	2.05051	2.08544e-11	GO:0003677; GO:0006355	DNA binding [GO:0003677]; regulation of transcription, DNA-templated [GO:0006355]
FXO12_09365	FXO12_09365			A0A6I6QKW0	complement(2106971..2107255)	Uncharacterized protein	lipoprotein	Phosphonate ABC transporter phosphate-binding periplasmic component (TC 3.A.1.9.1)	Phosphonate ABC transporter phosphate-binding periplasmic component (TC 3.A.1.9.1)	94	2.03261	2.01734e-13
FXO12_25085	FXO12_25085			A0A6I6QTZ1	5487532..5487885	Aryl-sulfate sulfotransferase	aryl-sulfate sulfotransferase	hypothetical protein	hypothetical protein	117	2.02697	2.03783e-06	GO:0016740	transferase activity [GO:0016740]
FXO12_04765	FXO12_04765			A0A6I6QM64	complement(1011214..1012884)	Histidine kinase (EC 2.7.13.3)	response regulator	Sensory box histidine kinase/response regulator	Sensory box histidine kinase/response regulator	556	2.02492	5.34608e-10	GO:0000155	phosphorelay sensor kinase activity [GO:0000155]
FXO12_06090	FXO12_06090			A0A6I6QJX1	1346320..1346562	DUF2789 family protein	DUF2789 domain-containing protein	hypothetical protein	hypothetical protein	80	2.02299	2.76492e-11
FXO12_01845	FXO12_01845			A0A6I6QVR9	353911..356259	Fimbria/pilus outer membrane usher protein	fimbrial biogenesis outer membrane usher protein	#N/A	#N/A	782	2.01882	2.33736e-10	GO:0009279; GO:0009297; GO:0015473; GO:0016021	cell outer membrane [GO:0009279]; integral component of membrane [GO:0016021]; fimbrial usher porin activity [GO:0015473]; pilus assembly [GO:0009297]
FXO12_04140	malQ FXO12_04140	malQ	malQ	A0A6I6Q879	complement(882022..884106)	4-alpha-glucanotransferase (EC 2.4.1.25) (Amylomaltase) (Disproportionating enzyme)	4-alpha-glucanotransferase	4-alpha-glucanotransferase (amylomaltase) (EC 2.4.1.25)	4-alpha-glucanotransferase (amylomaltase)	694	2.01795	4.29632e-10	GO:0004134; GO:0102500	4-alpha-glucanotransferase activity [GO:0004134]; beta-maltose 4-alpha-glucanotransferase activity [GO:0102500]
FXO12_02960	FXO12_02960			A0A6I6QJ23	619984..620970	HOASN domain-containing protein	hypothetical protein	3-oxoacyl-[acyl-carrier-protein] synthase (EC 2.3.1.41)	3-oxoacyl-[acyl-carrier-protein] synthase	328	2.01666	1.83504e-05	GO:0004553; GO:0042597	periplasmic space [GO:0042597]; hydrolase activity, hydrolyzing O-glycosyl compounds [GO:0004553]
FXO12_16860	lysM FXO12_16860	lysM	lysM	A0A6I6QPT8	complement(3724736..3725176)	Peptidoglycan-binding protein LysM	peptidoglycan-binding protein LysM	Uncharacterized LysM domain protein YgaU	Uncharacterized LysM domain protein YgaU	146	2.01009	2.01186e-08
FXO12_11200	FXO12_11200			A0A6I6QC84	2481614..2482618	Ligase-associated DNA damage response exonuclease (EC 3.1.-.-)	ligase-associated DNA damage response exonuclease	mRNA 3-end processing exonuclease	mRNA 3-end processing exonuclease	334	1.99923	4.0722e-15	GO:0004527; GO:0016874	exonuclease activity [GO:0004527]; ligase activity [GO:0016874]
FXO12_22780	FXO12_22780			A0A6I6QSW0	4981930..4982235	Uncharacterized protein	hypothetical protein	hypothetical protein	hypothetical protein	101	1.99496	7.32854e-13
FXO12_00545	FXO12_00545			A0A6I6QFT0	89952..90980	Nucleoside hydrolase	nucleoside hydrolase	Inosine-uridine preferring nucleoside hydrolase (EC 3.2.2.1)	Inosine-uridine preferring nucleoside hydrolase	342	1.99472	8.42557e-05	GO:0008152; GO:0016799	hydrolase activity, hydrolyzing N-glycosyl compounds [GO:0016799]; metabolic process [GO:0008152]
FXO12_00520	FXO12_00520			A0A6I6QI17	85029..86582	ATP-binding cassette domain-containing protein	ATP-binding cassette domain-containing protein	Ribose ABC transporter, ATP-binding protein RbsA (TC 3.A.1.2.1)	Ribose ABC transporter, ATP-binding protein RbsA (TC 3.A.1.2.1)	517	1.98924	0.000328359	GO:0005524; GO:0016887	ATP binding [GO:0005524]; ATPase activity [GO:0016887]
FXO12_04135	FXO12_04135			A0A6I6QLZ8	complement(879275..882025)	Malto-oligosyltrehalose synthase (EC 5.4.99.15)	malto-oligosyltrehalose synthase	Malto-oligosyltrehalose synthase (EC 5.4.99.15)	Malto-oligosyltrehalose synthase	916	1.98843	2.02085e-06	GO:0005975; GO:0047470	(1,4)-alpha-D-glucan 1-alpha-D-glucosylmutase activity [GO:0047470]; carbohydrate metabolic process [GO:0005975]
FXO12_00515	FXO12_00515			A0A6I6QDU8	84012..84971	Substrate-binding domain-containing protein	sugar ABC transporter substrate-binding protein	Ribose ABC transporter, substrate-binding protein RbsB (TC 3.A.1.2.1)	Ribose ABC transporter, substrate-binding protein RbsB (TC 3.A.1.2.1)	319	1.987	0.000175783
FXO12_24995	FXO12_24995			A0A6I6QUC8	complement(5466808..5467929)	Glycosyltransferase	glycosyltransferase family 1 protein	Glycosyl transferase, group 1 family protein	Glycosyl transferase, group 1 family protein	373	1.98545	6.31725e-09	GO:0016740	transferase activity [GO:0016740]
FXO12_11700	FXO12_11700			A0A6I6QKY9	complement(2592672..2593778)	Oxidoreductase	NADH:flavin oxidoreductase/NADH oxidase	NADH-dependent flavin oxidoreductase	NADH-dependent flavin oxidoreductase	368	1.98167	1.2884e-12	GO:0010181; GO:0016491	FMN binding [GO:0010181]; oxidoreductase activity [GO:0016491]
FXO12_21670	FXO12_21670			A0A6I6QSF1	4766231..4767370	Alcohol dehydrogenase catalytic domain-containing protein	alcohol dehydrogenase catalytic domain-containing protein	Threonine dehydrogenase and related Zn-dependent dehydrogenases	Threonine dehydrogenase and related Zn-dependent dehydrogenases	379	1.98075	4.0722e-15	GO:0055114	oxidation-reduction process [GO:0055114]
FXO12_01415	FXO12_01415			A0A6I6QEB7	complement(254618..255478)	Branched-chain amino acid ABC transporter permease	branched-chain amino acid ABC transporter permease	ABC transporter, permease protein 1 PP0618	ABC transporter, permease protein 1 PP0618	286	1.97912	5.92008e-05	GO:0005886; GO:0016021; GO:0022857	integral component of membrane [GO:0016021]; plasma membrane [GO:0005886]; transmembrane transporter activity [GO:0022857]
FXO12_16865	fdhD FXO12_16865	fdhD	fdhD	A0A6I6QPU1	3725419..3726258	Sulfur carrier protein FdhD	formate dehydrogenase accessory sulfurtransferase FdhD	Sulfur carrier protein FdhD	Sulfur carrier protein FdhD	279	1.97257	1.84943e-07	GO:0005737; GO:0006777; GO:0016783; GO:0097163	cytoplasm [GO:0005737]; sulfur carrier activity [GO:0097163]; sulfurtransferase activity [GO:0016783]; Mo-molybdopterin cofactor biosynthetic process [GO:0006777]
FXO12_16550	glgP FXO12_16550	glgP	glgP	A0A6I6QEA2	complement(3656356..3658806)	Alpha-1,4 glucan phosphorylase (EC 2.4.1.1)	glycogen/starch/alpha-glucan phosphorylase	Glycogen phosphorylase (EC 2.4.1.1)	Glycogen phosphorylase	816	1.96977	0.000474112	GO:0005975; GO:0008184; GO:0030170; GO:0102250; GO:0102499	glycogen phosphorylase activity [GO:0008184]; linear malto-oligosaccharide phosphorylase activity [GO:0102250]; pyridoxal phosphate binding [GO:0030170]; SHG alpha-glucan phosphorylase activity [GO:0102499]; carbohydrate metabolic process [GO:0005975]
FXO12_20825	fdhA FXO12_20825	fdhA	fdhA	A0A6I6QS04	4616530..4617729	Formaldehyde dehydrogenase, glutathione-independent (EC 1.2.1.46)	formaldehyde dehydrogenase%2C glutathione-independent	Glutathione-independent formaldehyde dehydrogenase (EC 1.2.1.46)	Glutathione-independent formaldehyde dehydrogenase	399	1.96826	8.72589e-06	GO:0008270; GO:0018467	formaldehyde dehydrogenase activity [GO:0018467]; zinc ion binding [GO:0008270]
FXO12_17910	katE FXO12_17910	katE	katE	A0A6I6QQE1	complement(3981967..3984108)	Catalase (EC 1.11.1.6)	catalase HPII	Catalase KatE-intracellular protease (EC 1.11.1.6)	Catalase KatE-intracellular protease	713	1.94823	1.403e-09	GO:0004096; GO:0006979; GO:0020037; GO:0042744; GO:0046872	catalase activity [GO:0004096]; heme binding [GO:0020037]; metal ion binding [GO:0046872]; hydrogen peroxide catabolic process [GO:0042744]; response to oxidative stress [GO:0006979]
FXO12_28090	fumC FXO12_28090	fumC		A0A6I6QW11	complement(6147270..6148652)	Fumarate hydratase class II (Fumarase C) (EC 4.2.1.2) (Aerobic fumarase) (Iron-independent fumarase)	class II fumarate hydratase	Fumarate hydratase class II (EC 4.2.1.2)	Fumarate hydratase class II	460	1.94643	2.60565e-07	GO:0004333; GO:0006099; GO:0006106; GO:0045239	tricarboxylic acid cycle enzyme complex [GO:0045239]; fumarate hydratase activity [GO:0004333]; fumarate metabolic process [GO:0006106]; tricarboxylic acid cycle [GO:0006099]
FXO12_23740	FXO12_23740			A0A6I6QTR5	complement(5199330..5199674)	DUF861 domain-containing protein	cupin domain-containing protein	hypothetical protein	hypothetical protein	114	1.93185	4.97073e-06
FXO12_04150	glgA FXO12_04150	glgA	glgA	A0A6I6QHI4	complement(885880..887436)	Glycogen synthase (EC 2.4.1.21) (Starch [bacterial glycogen] synthase)	glycogen synthase GlgA	Glycogen synthase, ADP-glucose transglucosylase (EC 2.4.1.21)	Glycogen synthase, ADP-glucose transglucosylase	518	1.92679	2.57751e-10	GO:0004373; GO:0005978; GO:0009011; GO:0033201	alpha-1,4-glucan synthase activity [GO:0033201]; glycogen (starch) synthase activity [GO:0004373]; starch synthase activity [GO:0009011]; glycogen biosynthetic process [GO:0005978]
FXO12_04800	FXO12_04800			A0A6I6Q8N4	1020633..1021760	Acyl-CoA dehydrogenase	acyl-CoA dehydrogenase	Acyl-CoA dehydrogenase, short-chain specific (EC 1.3.8.1)	Acyl-CoA dehydrogenase, short-chain specific	375	1.9264	1.1678e-06	GO:0003995; GO:0050660	acyl-CoA dehydrogenase activity [GO:0003995]; flavin adenine dinucleotide binding [GO:0050660]
FXO12_04465	FXO12_04465			A0A6I6Q8C8	complement(947329..948378)	DNA topoisomerase IB	DNA topoisomerase IB	Hypothetical protein PA2244 (similar to DNA topoisomerase IB, but possibly involved in glycosyl-transfer)	Hypothetical protein PA2244 (similar to DNA topoisomerase IB, but possibly involved in glycosyl-transfer)	349	1.92259	4.53808e-11	GO:0003677; GO:0003917; GO:0006265	DNA binding [GO:0003677]; DNA topoisomerase type I (single strand cut, ATP-independent) activity [GO:0003917]; DNA topological change [GO:0006265]
FXO12_19845	FXO12_19845			A0A6I6QRC3	4404410..4405273	LysR family transcriptional regulator	LysR family transcriptional regulator	Transcriptional regulator, LysR family	Transcriptional regulator, LysR family	287	1.92229	1.11204e-05	GO:0003700	DNA-binding transcription factor activity [GO:0003700]
FXO12_04145	treZ FXO12_04145	treZ	treZ	A0A6I6QGK0	complement(884103..885848)	Malto-oligosyltrehalose trehalohydrolase (MTHase) (EC 3.2.1.141) (4-alpha-D-((1->4)-alpha-D-glucano)trehalose trehalohydrolase) (Maltooligosyl trehalose trehalohydrolase)	malto-oligosyltrehalose trehalohydrolase	Malto-oligosyltrehalose trehalohydrolase (EC 3.2.1.141)	Malto-oligosyltrehalose trehalohydrolase	581	1.92206	1.87489e-10	GO:0005992; GO:0033942	4-alpha-D-(1->4)-alpha-D-glucanotrehalose trehalohydrolase activity [GO:0033942]; trehalose biosynthetic process [GO:0005992]
FXO12_22290	clsB FXO12_22290	clsB	clsB	A0A6I6QSM9	complement(4884786..4886048)	Cardiolipin synthase B (CL synthase) (EC 2.7.8.-)	cardiolipin synthase ClsB	Cardiolipin synthase (EC 2.7.8.-) bacterial type ClsB, has minor trans-phosphatidylation activity converting PE to PG	Cardiolipin synthase bacterial type ClsB, has minor trans-phosphatidylation activity converting PE to PG	420	1.92037	3.709e-09	GO:0005886; GO:0008808; GO:0032049	plasma membrane [GO:0005886]; cardiolipin synthase activity [GO:0008808]; cardiolipin biosynthetic process [GO:0032049]
FXO12_06470	FXO12_06470			A0A6I6QKJ9	1433271..1434278	Substrate-binding domain-containing protein	sugar ABC transporter substrate-binding protein	Inositol transport system sugar-binding protein	Inositol transport system sugar-binding protein	335	1.91563	3.50729e-05
FXO12_05185	FXO12_05185			A0A6I6QNY3	complement(1111896..1115045)	Autotransporter domain-containing protein	autotransporter serine protease	Extracellular serine protease precursor (EC 3.4.21.-)	Extracellular serine protease precursor	1049	1.91311	0.000226296	GO:0004252; GO:0019867	outer membrane [GO:0019867]; serine-type endopeptidase activity [GO:0004252]
FXO12_05890	FXO12_05890			A0A6I6Q973	1298092..1299033	Sugar kinase	sugar kinase	2-ketogluconate kinase (EC 2.7.1.13)	2-ketogluconate kinase	313	1.91114	7.69065e-05	GO:0016301; GO:0016773	kinase activity [GO:0016301]; phosphotransferase activity, alcohol group as acceptor [GO:0016773]
FXO12_15125	FXO12_15125			A0A6I6QNB7	3311388..3313070	ShlB/FhaC/HecB family hemolysin secretion/activation protein	ShlB/FhaC/HecB family hemolysin secretion/activation protein	Probable activation/secretion signal peptide protein	Probable activation/secretion signal peptide protein	560	1.90924	1.62644e-10
FXO12_07275	FXO12_07275			A0A6I6QGN0	complement(1659467..1659910)	DUF421 domain-containing protein	DUF421 domain-containing protein	conserved hypothetical membrane-anchored protein	conserved hypothetical membrane-anchored protein	147	1.9077	3.80587e-12	GO:0005886; GO:0016021	integral component of membrane [GO:0016021]; plasma membrane [GO:0005886]
FXO12_16870	FXO12_16870			A0A6I6QPT3	3726255..3728603	FdhF/YdeP family oxidoreductase	FdhF/YdeP family oxidoreductase	Putative formate dehydrogenase oxidoreductase protein	Putative formate dehydrogenase oxidoreductase protein	782	1.90758	1.45075e-09	GO:0008863; GO:0030151; GO:0051539	4 iron, 4 sulfur cluster binding [GO:0051539]; formate dehydrogenase (NAD+) activity [GO:0008863]; molybdenum ion binding [GO:0030151]
FXO12_12035	FXO12_12035			A0A6I6QIM7	2655087..2655821	ATP-binding cassette domain-containing protein	amino acid ABC transporter ATP-binding protein	Glutamate/aspartate ABC transporter, ATP-binding protein GltL (TC 3.A.1.3.4)	Glutamate/aspartate ABC transporter, ATP-binding protein GltL (TC 3.A.1.3.4)	244	1.89373	7.31603e-05	GO:0005524; GO:0015424; GO:0016020; GO:0016887	membrane [GO:0016020]; ATP binding [GO:0005524]; ATPase activity [GO:0016887]; ATPase-coupled amino acid transmembrane transporter activity [GO:0015424]
FXO12_04605	FXO12_04605			A0A6I6QNW1	973870..974790	EamA family transporter	EamA family transporter	Permease of the drug/metabolite transporter (DMT) superfamily	Permease of the drug/metabolite transporter (DMT) superfamily	306	1.89188	0.0301011	GO:0016021	integral component of membrane [GO:0016021]
FXO12_26305	araH FXO12_26305	araH	araH_2	A0A6I6QV21	5750947..5751912	L-arabinose ABC transporter permease AraH	L-arabinose ABC transporter permease AraH	L-arabinose ABC transporter, permease protein AraH	L-arabinose ABC transporter, permease protein AraH	321	1.88786	5.77209e-05	GO:0005886; GO:0016021; GO:0022857	integral component of membrane [GO:0016021]; plasma membrane [GO:0005886]; transmembrane transporter activity [GO:0022857]
FXO12_05895	FXO12_05895			A0A6I6QG38	1299079..1300371	MFS transporter	MFS transporter	2-ketogluconate transporter	2-ketogluconate transporter	430	1.88705	8.06269e-05	GO:0016021; GO:0022857	integral component of membrane [GO:0016021]; transmembrane transporter activity [GO:0022857]
FXO12_03265	FXO12_03265			A0A6I6QJ69	697205..697699	Protein activator of alkane oxidation PraA	hypothetical protein	protein activator of alkane oxidation PraA	protein activator of alkane oxidation PraA	164	1.87018	0.00064834
FXO12_01825	FXO12_01825			A0A6I6QGG3	351427..351972	Fimbrial major subunit CsuA/B family protein	spore coat protein U domain-containing protein	Sigma-fimbriae uncharacterized paralogous subunit	Sigma-fimbriae uncharacterized paralogous subunit	181	1.86721	1.13295e-08
FXO12_06615	FXO12_06615			A0A6I6Q9P7	complement(1466979..1468067)	Extracellular solute-binding protein	polyamine ABC transporter substrate-binding protein	Putrescine ABC transporter putrescine-binding protein PotF (TC 3.A.1.11.2)	Putrescine ABC transporter putrescine-binding protein PotF (TC 3.A.1.11.2)	362	1.85184	6.73422e-05	GO:0015846; GO:0019808; GO:0042597	periplasmic space [GO:0042597]; polyamine binding [GO:0019808]; polyamine transport [GO:0015846]
FXO12_13215	raiA FXO12_13215	raiA	raiA	A0A6I6QCP6	2932600..2932905	Ribosome-associated translation inhibitor RaiA	ribosome-associated translation inhibitor RaiA	Ribosome hibernation promoting factor Hpf	Ribosome hibernation promoting factor Hpf	101	1.84552	1.66919e-06	GO:0006417; GO:0044238	primary metabolic process [GO:0044238]; regulation of translation [GO:0006417]
FXO12_15205	FXO12_15205			A0A6I6QDM1	complement(3329142..3329699)	DUF4136 domain-containing protein	DUF4136 domain-containing protein	putative lipoprotein	putative lipoprotein	185	1.84517	1.39167e-09
FXO12_26555	prpB FXO12_26555	prpB	prpB	A0A6I6QV29	5797334..5798227	2-methylisocitrate lyase (2-MIC) (MICL) (EC 4.1.3.30) ((2R,3S)-2-methylisocitrate lyase)	methylisocitrate lyase	Methylisocitrate lyase (EC 4.1.3.30)	Methylisocitrate lyase	297	1.84239	0.000405036	GO:0000287; GO:0019629; GO:0046421	magnesium ion binding [GO:0000287]; methylisocitrate lyase activity [GO:0046421]; propionate catabolic process, 2-methylcitrate cycle [GO:0019629]
FXO12_23735	mmsB FXO12_23735	mmsB	mmsB	A0A6I6QTM6	5198340..5199224	3-hydroxyisobutyrate dehydrogenase (HIBADH) (EC 1.1.1.31)	3-hydroxyisobutyrate dehydrogenase	3-hydroxyisobutyrate dehydrogenase (EC 1.1.1.31)	3-hydroxyisobutyrate dehydrogenase	294	1.83397	9.57407e-09	GO:0006574; GO:0008442; GO:0050661; GO:0051287	3-hydroxyisobutyrate dehydrogenase activity [GO:0008442]; NAD binding [GO:0051287]; NADP binding [GO:0050661]; valine catabolic process [GO:0006574]
FXO12_19130	FXO12_19130			A0A6I6QR35	4255053..4255406	RidA family protein	RidA family protein	RidA/YER057c/UK114 superfamily, group 2, YoaB-like protein	RidA/YER057c/UK114 superfamily, group 2, YoaB-like protein	117	1.82595	5.48206e-10
FXO12_14565	FXO12_14565			A0A6I6QKZ0	3198614..3199543	MerR family transcriptional regulator	MerR family transcriptional regulator	Transcriptional regulator, MerR family, associated with photolyase	Transcriptional regulator, MerR family, associated with photolyase	309	1.81895	2.35226e-06	GO:0003677; GO:0006355	DNA binding [GO:0003677]; regulation of transcription, DNA-templated [GO:0006355]
FXO12_13235	FXO12_13235			A0A6I6QMP0	complement(2934647..2935540)	ZIP family metal transporter	ZIP family metal transporter	Metal transporter, ZIP family	Metal transporter, ZIP family	297	1.80896	0.0184747	GO:0016021; GO:0046873	integral component of membrane [GO:0016021]; metal ion transmembrane transporter activity [GO:0046873]
FXO12_13500	FXO12_13500			A0A6I6QDE1	2996906..2998504	ABC transporter substrate-binding protein	ABC transporter substrate-binding protein	Dipeptide ABC transporter, substrate-binding protein DppA (TC 3.A.1.5.2)	Dipeptide ABC transporter, substrate-binding protein DppA (TC 3.A.1.5.2)	532	1.80777	0.000105364	GO:0043190; GO:0055085	ATP-binding cassette (ABC) transporter complex [GO:0043190]; transmembrane transport [GO:0055085]
FXO12_05045	FXO12_05045			A0A6I6QGY5	complement(1079292..1080674)	Aspartate aminotransferase family protein	aspartate aminotransferase family protein	Omega-amino acid--pyruvate aminotransferase (EC 2.6.1.18)	Omega-amino acid--pyruvate aminotransferase	460	1.80605	4.55603e-06	GO:0008483; GO:0030170	pyridoxal phosphate binding [GO:0030170]; transaminase activity [GO:0008483]
FXO12_21315	FXO12_21315			A0A6I6QS52	complement(4706275..4707069)	Carbon-nitrogen hydrolase	carbon-nitrogen hydrolase family protein	5-aminopentanamidase (EC 3.5.1.30) / Aliphatic amidase AmiE (EC 3.5.1.4)	5-aminopentanamidase / Aliphatic amidase AmiE	264	1.80305	2.53602e-05	GO:0006807; GO:0016787	hydrolase activity [GO:0016787]; nitrogen compound metabolic process [GO:0006807]
FXO12_06595	FXO12_06595			A0A6I6QHP3	complement(1462743..1463540)	SDR family oxidoreductase	SDR family oxidoreductase	Oxidoreductase, short-chain dehydrogenase/reductase family	Oxidoreductase, short-chain dehydrogenase/reductase family	265	1.80235	8.85574e-07	GO:0055114	oxidation-reduction process [GO:0055114]
FXO12_01665	FXO12_01665			A0A6I6Q727	317408..317818	Uncharacterized protein	hypothetical protein	lipoprotein, putative	lipoprotein, putative	136	1.80221	6.76234e-06
FXO12_18065	FXO12_18065			A0A6I6QQD7	complement(4012849..4013076)	DUF1161 domain-containing protein	DUF1161 domain-containing protein	hypothetical protein	hypothetical protein	75	1.80093	2.89041e-06
FXO12_13020	FXO12_13020			A0A6I6QLF0	complement(2898599..2899963)	DUF1329 domain-containing protein	DUF1329 domain-containing protein	hypothetical protein	hypothetical protein	454	1.79927	8.75569e-05
FXO12_01145	FXO12_01145			A0A6I6QHH9	complement(190146..191351)	DUF1835 domain-containing protein	DUF1835 domain-containing protein	hypothetical protein	hypothetical protein	401	1.79796	3.83054e-11
FXO12_02235	FXO12_02235			A0A6I6QLB2	443736..444992	Isocitrate dehydrogenase [NADP] (EC 1.1.1.42)	NADP-dependent isocitrate dehydrogenase	Isocitrate dehydrogenase [NADP] (EC 1.1.1.42)	Isocitrate dehydrogenase [NADP]	418	1.7939	3.15747e-07	GO:0000287; GO:0004450; GO:0006097; GO:0006099; GO:0051287	isocitrate dehydrogenase (NADP+) activity [GO:0004450]; magnesium ion binding [GO:0000287]; NAD binding [GO:0051287]; glyoxylate cycle [GO:0006097]; tricarboxylic acid cycle [GO:0006099]
FXO12_18770	FXO12_18770			A0A6I6QQR2	4176823..4177200	Uncharacterized protein	hypothetical protein	Orf21; putative lipoprotein	Orf21; putative lipoprotein	125	1.79324	4.23406e-06
FXO12_15180	FXO12_15180			A0A6I6QE65	complement(3321856..3322641)	Response regulator	response regulator transcription factor	Two-component transcriptional response regulator, LuxR family	Two-component transcriptional response regulator, LuxR family	261	1.79034	3.14482e-07	GO:0000160; GO:0003677; GO:0006355	DNA binding [GO:0003677]; phosphorelay signal transduction system [GO:0000160]; regulation of transcription, DNA-templated [GO:0006355]
FXO12_01475	FXO12_01475			A0A6I6QVW1	complement(268444..269238)	ATP-binding cassette domain-containing protein	ATP-binding cassette domain-containing protein	Histidine ABC transporter, ATP-binding protein HisP (TC 3.A.1.3.1)	#N/A	264	1.79016	0.000119806	GO:0005524; GO:0015424; GO:0016020; GO:0016887	membrane [GO:0016020]; ATP binding [GO:0005524]; ATPase activity [GO:0016887]; ATPase-coupled amino acid transmembrane transporter activity [GO:0015424]
FXO12_00485	FXO12_00485			A0A6I6Q6A7	complement(79831..80091)	Uncharacterized protein	hypothetical protein	hypothetical protein	hypothetical protein	86	1.78634	2.27858e-09	GO:0016021	integral component of membrane [GO:0016021]
FXO12_03315	FXO12_03315			A0A6I6QF51	710838..713213	MMPL family transporter	RND family transporter	Exporter protein, RND family	Exporter protein, RND family	791	1.78157	0.000199894	GO:0005886; GO:0016021	integral component of membrane [GO:0016021]; plasma membrane [GO:0005886]
FXO12_10615	FXO12_10615			A0A6I6QJB6	complement(2361907..2362866)	RNA polymerase subunit sigma	RNA polymerase subunit sigma	Sigma factor RpoE negative regulatory protein RseB precursor	Sigma factor RpoE negative regulatory protein RseB precursor	319	1.78023	9.39292e-07	GO:0042597	periplasmic space [GO:0042597]
FXO12_15115	FXO12_15115			A0A6I6QM73	3308238..3309086	Acyl dehydratase	acyl dehydratase	Probable (3R)-hydroxyacyl-CoA dehydratase HtdX	Probable (3R)-hydroxyacyl-CoA dehydratase HtdX	282	1.76949	2.76724e-11
FXO12_01480	FXO12_01480			A0A6I6QNB4	complement(269278..269991)	ABC transporter permease subunit	ABC transporter permease	Histidine ABC transporter, permease protein HisM (TC 3.A.1.3.1)	Histidine ABC transporter, permease protein HisM (TC 3.A.1.3.1)	237	1.76693	0.000253295	GO:0022857; GO:0043190; GO:0071705	ATP-binding cassette (ABC) transporter complex [GO:0043190]; transmembrane transporter activity [GO:0022857]; nitrogen compound transport [GO:0071705]
FXO12_01950	FXO12_01950			A0A6I6QHU7	377662..378312	GNAT family N-acetyltransferase	GNAT family N-acetyltransferase	Histone acetyltransferase HPA2 and related acetyltransferases	Histone acetyltransferase HPA2 and related acetyltransferases	216	1.76025	6.99907e-07	GO:0008080	N-acetyltransferase activity [GO:0008080]
FXO12_09300	FXO12_09300			A0A6I6QAT7	complement(2092571..2092903)	Competence protein ComEA	ComEA family DNA-binding protein	Competence protein ComEA helix-hairpin-helix region precursor	Competence protein ComEA helix-hairpin-helix region precursor	110	1.75739	1.47825e-07
FXO12_21250	FXO12_21250			A0A6I6QS68	4690311..4692116	Acyl-CoA dehydrogenase	acyl-CoA dehydrogenase	Long chain acyl-CoA dehydrogenase [fadN-fadA-fadE operon] (EC 1.3.8.8)	Long chain acyl-CoA dehydrogenase [fadN-fadA-fadE operon]	601	1.756	0.00362837	GO:0016627; GO:0050660	flavin adenine dinucleotide binding [GO:0050660]; oxidoreductase activity, acting on the CH-CH group of donors [GO:0016627]
FXO12_24460	FXO12_24460			A0A6I6QTY0	complement(5350537..5351559)	SIS domain-containing protein	SIS domain-containing protein	Glucosamine-6-phosphate deaminase [isomerizing], alternative (EC 3.5.99.6)	Glucosamine-6-phosphate deaminase [isomerizing], alternative	340	1.75278	0.000286386	GO:0097367; GO:1901135	carbohydrate derivative binding [GO:0097367]; carbohydrate derivative metabolic process [GO:1901135]
FXO12_01410	FXO12_01410			A0A6I6Q6Y0	complement(253606..254616)	Branched-chain amino acid ABC transporter permease	branched-chain amino acid ABC transporter permease	ABC transporter, permease protein 2 PP0617	ABC transporter, permease protein 2 PP0617	336	1.74919	0.000425142	GO:0005886; GO:0015658; GO:0016021	integral component of membrane [GO:0016021]; plasma membrane [GO:0005886]; branched-chain amino acid transmembrane transporter activity [GO:0015658]
FXO12_03575	FXO12_03575			A0A6I6Q843	complement(784033..784920)	Dienelactone hydrolase family protein	dienelactone hydrolase family protein	Dienelactone hydrolase family protein	Dienelactone hydrolase family protein	295	1.74811	6.73235e-14	GO:0016021; GO:0016787	integral component of membrane [GO:0016021]; hydrolase activity [GO:0016787]
FXO12_14555	FXO12_14555			A0A6I6QP46	3197323..3197538	TIGR02450 family Trp-rich protein	TIGR02450 family Trp-rich protein	hypothetical protein	hypothetical protein	71	1.74698	1.86347e-09
FXO12_25505	FXO12_25505			A0A6I6QUG4	5589766..5591112	Porin	porin	Carbohydrate-selective porin OprB	Carbohydrate-selective porin OprB	448	1.74612	0.000697166	GO:0006811; GO:0008643; GO:0009279; GO:0015288; GO:0046930	cell outer membrane [GO:0009279]; pore complex [GO:0046930]; porin activity [GO:0015288]; carbohydrate transport [GO:0008643]; ion transport [GO:0006811]
FXO12_09810	acnA FXO12_09810	acnA	acnA	A0A6I6QJ02	2206910..2209651	Aconitate hydratase (Aconitase) (EC 4.2.1.3)	aconitate hydratase AcnA	Aconitate hydratase (EC 4.2.1.3)	Aconitate hydratase	913	1.74609	7.82486e-07	GO:0003994; GO:0006099; GO:0046872; GO:0047780; GO:0051539	4 iron, 4 sulfur cluster binding [GO:0051539]; aconitate hydratase activity [GO:0003994]; citrate dehydratase activity [GO:0047780]; metal ion binding [GO:0046872]; tricarboxylic acid cycle [GO:0006099]
FXO12_06530	tkt FXO12_06530	tkt	tkt_1	A0A6I6QP39	1447327..1449381	Transketolase (EC 2.2.1.1)	transketolase	Transketolase (EC 2.2.1.1)	Transketolase	684	1.74498	3.4306e-10	GO:0004802; GO:0046872	metal ion binding [GO:0046872]; transketolase activity [GO:0004802]
FXO12_26590	FXO12_26590			A0A6I6QV52	complement(5807035..5807949)	Pyridoxal-phosphate dependent enzyme	cysteine synthase family protein	Cysteine synthase (EC 2.5.1.47)	Cysteine synthase	304	1.74468	4.29534e-11
FXO12_07730	FXO12_07730			A0A6I6QA29	1753087..1754268	Acetyl-CoA C-acyltransferase (EC 2.3.1.16)	acetyl-CoA C-acetyltransferase	Acetyl-CoA acetyltransferase (EC 2.3.1.9)	Acetyl-CoA acetyltransferase	393	1.7424	6.55086e-07	GO:0003988	acetyl-CoA C-acyltransferase activity [GO:0003988]
FXO12_12460	FXO12_12460			A0A6I6QNX2	2760540..2761829	HAAAP family serine/threonine permease	HAAAP family serine/threonine permease	Serine transporter	Serine transporter	429	1.73975	0.000890707	GO:0005886; GO:0015171; GO:0016021	integral component of membrane [GO:0016021]; plasma membrane [GO:0005886]; amino acid transmembrane transporter activity [GO:0015171]
FXO12_19840	FXO12_19840			A0A6I6QRF5	4402081..4404393	Heavy metal translocating P-type ATPase	heavy metal translocating P-type ATPase	#N/A	#N/A	770	1.73918	5.18652e-05	GO:0005524; GO:0005886; GO:0016021; GO:0019829; GO:0030001; GO:0046872	integral component of membrane [GO:0016021]; plasma membrane [GO:0005886]; ATP binding [GO:0005524]; ATPase-coupled cation transmembrane transporter activity [GO:0019829]; metal ion binding [GO:0046872]; metal ion transport [GO:0030001]
FXO12_03260	FXO12_03260			A0A6I6QF44	695799..697079	Alkane 1-monooxygenase	alkane 1-monooxygenase	Alkane-1 monooxygenase (EC 1.14.15.3)	Alkane-1 monooxygenase	426	1.73318	0.000253295	GO:0004497; GO:0005886; GO:0006629; GO:0016021	integral component of membrane [GO:0016021]; plasma membrane [GO:0005886]; monooxygenase activity [GO:0004497]; lipid metabolic process [GO:0006629]
FXO12_07380	FXO12_07380			A0A6I6QGP4	1676637..1676819	General stress protein	general stress protein	Uncharacterized protein YmdF	Uncharacterized protein YmdF	60	1.72843	5.42894e-09
FXO12_04115	FXO12_04115			A0A6I6Q8B7	complement(874946..875704)	PIG-L family deacetylase	PIG-L family deacetylase	LmbE-like protein	LmbE-like protein	252	1.72826	1.00169e-08
FXO12_09845	FXO12_09845			A0A6I6QPE9	complement(2216118..2217029)	5-oxoprolinase/urea amidolyase family protein	biotin-dependent carboxyltransferase	Allophanate hydrolase 2 subunit 2 (EC 3.5.1.54)	Allophanate hydrolase 2 subunit 2	303	1.72718	2.60378e-06	GO:0005524; GO:0016787; GO:0016829	ATP binding [GO:0005524]; hydrolase activity [GO:0016787]; lyase activity [GO:0016829]
FXO12_05660	glgB FXO12_05660	glgB	glgB	A0A6I6QH86	complement(1228688..1230934)	1,4-alpha-glucan branching enzyme GlgB (EC 2.4.1.18) (1,4-alpha-D-glucan:1,4-alpha-D-glucan 6-glucosyl-transferase) (Alpha-(1->4)-glucan branching enzyme) (Glycogen branching enzyme) (BE)	1%2C4-alpha-glucan branching protein GlgB	1,4-alpha-glucan (glycogen) branching enzyme, GH-13-type (EC 2.4.1.18)	1,4-alpha-glucan (glycogen) branching enzyme, GH-13-type	748	1.7265	9.87108e-09	GO:0003844; GO:0004553; GO:0005978; GO:0043169; GO:0102752	1,4-alpha-glucan branching enzyme activity [GO:0003844]; 1,4-alpha-glucan branching enzyme activity (using a glucosylated glycogenin as primer for glycogen synthesis) [GO:0102752]; cation binding [GO:0043169]; hydrolase activity, hydrolyzing O-glycosyl compounds [GO:0004553]; glycogen biosynthetic process [GO:0005978]
FXO12_05670	glgE FXO12_05670	glgE		A0A6I6QJE2	complement(1234424..1236412)	Alpha-1,4-glucan:maltose-1-phosphate maltosyltransferase (GMPMT) (EC 2.4.99.16) ((1->4)-alpha-D-glucan:maltose-1-phosphate alpha-D-maltosyltransferase)	alpha-1%2C4-glucan--maltose-1-phosphate maltosyltransferase	Alpha-amylase (EC 3.2.1.1)	Alpha-amylase	662	1.72514	1.7375e-06	GO:0004553; GO:0016758; GO:0030979	hydrolase activity, hydrolyzing O-glycosyl compounds [GO:0004553]; transferase activity, transferring hexosyl groups [GO:0016758]; alpha-glucan biosynthetic process [GO:0030979]
FXO12_26575	prpD FXO12_26575	prpD	prpD	A0A6I6QUN0	5803650..5805134	2-methylcitrate dehydratase (EC 4.2.1.79)	2-methylcitrate dehydratase	2-methylcitrate dehydratase (EC 4.2.1.79)	2-methylcitrate dehydratase	494	1.7247	0.000129813	GO:0006099; GO:0019679; GO:0047547; GO:0051537	2 iron, 2 sulfur cluster binding [GO:0051537]; 2-methylcitrate dehydratase activity [GO:0047547]; propionate metabolic process, methylcitrate cycle [GO:0019679]; tricarboxylic acid cycle [GO:0006099]
FXO12_07330	FXO12_07330			A0A6I6QKX3	complement(1667139..1667453)	Uncharacterized protein	hypothetical protein	hypothetical protein	hypothetical protein	104	1.72455	1.46376e-07
FXO12_19750	FXO12_19750			A0A6I6QRA6	complement(4383078..4383551)	Transporter substrate-binding domain-containing protein	transporter substrate-binding domain-containing protein	hypothetical protein	hypothetical protein	157	1.71714	2.54477e-07
FXO12_06105	FXO12_06105			A0A6I6QKD7	complement(1347762..1348784)	ABC transporter permease	ABC transporter permease	ABC transporter, permease protein (cluster 2, ribose/xylose/arabinose/galactose)	ABC transporter, permease protein (cluster 2, ribose/xylose/arabinose/galactose)	340	1.717	0.000236087	GO:0005886; GO:0016021; GO:0022857	integral component of membrane [GO:0016021]; plasma membrane [GO:0005886]; transmembrane transporter activity [GO:0022857]
FXO12_28520	FXO12_28520			A0A6I6QVM7	6229043..6229534	GNAT family N-acetyltransferase	GNAT family N-acetyltransferase	acetyltransferase, GNAT family	acetyltransferase, GNAT family	163	1.7068	2.55893e-12	GO:0008080	N-acetyltransferase activity [GO:0008080]
FXO12_15095	cueR FXO12_15095	cueR	cueR	A0A6I6QPP8	3303922..3304323	Cu(I)-responsive transcriptional regulator	Cu(I)-responsive transcriptional regulator	Heavy metal resistance transcriptional regulator HmrR	Heavy metal resistance transcriptional regulator HmrR	133	1.70636	3.43071e-10	GO:0003677; GO:0003700; GO:0005507; GO:0045893	copper ion binding [GO:0005507]; DNA binding [GO:0003677]; DNA-binding transcription factor activity [GO:0003700]; positive regulation of transcription, DNA-templated [GO:0045893]
FXO12_06245	FXO12_06245			A0A6I6QK02	complement(1380682..1381026)	Uncharacterized protein	hypothetical protein	FIG00957199: hypothetical protein	FIG00957199: hypothetical protein	114	1.70385	0.000121424	GO:0016021	integral component of membrane [GO:0016021]
FXO12_24450	FXO12_24450			A0A6I6QTQ0	complement(5346269..5347966)	PTS transporter subunit EIIC	PTS transporter subunit EIIC	PTS system, N-acetylglucosamine-specific IIC component / PTS system, N-acetylglucosamine-specific IIB component (EC 2.7.1.193) / PTS system, inactive IIB catalytic domain	PTS system, N-acetylglucosamine-specific IIC component / PTS system, N-acetylglucosamine-specific IIB component / PTS system, inactive IIB catalytic domain	565	1.70168	0.00333748	GO:0005886; GO:0008982; GO:0009401; GO:0015572; GO:0016021; GO:0016301; GO:0019866	integral component of membrane [GO:0016021]; organelle inner membrane [GO:0019866]; plasma membrane [GO:0005886]; kinase activity [GO:0016301]; N-acetylglucosamine transmembrane transporter activity [GO:0015572]; protein-N(PI)-phosphohistidine-sugar phosphotransferase activity [GO:0008982]; phosphoenolpyruvate-dependent sugar phosphotransferase system [GO:0009401]
FXO12_06275	FXO12_06275			A0A6I6Q9C6	1384502..1385062	DJ-1/PfpI/YhbO family deglycase/protease	type 1 glutamine amidotransferase	Intracellular protease	Intracellular protease	186	1.69784	3.99162e-10	GO:0008233	peptidase activity [GO:0008233]
FXO12_14550	FXO12_14550			A0A6I6QPN8	3196340..3197326	Renalase (EC 1.6.3.5)	NAD(P)-binding protein	Renalase (EC 1.6.3.5), oxidases 1,2-dihydro- and 1,6-dihydro- beta-NAD(P)H isomers back to NAD(P)	Renalase, oxidases 1,2-dihydro- and 1,6-dihydro- beta-NAD(P)H isomers back to NAD(P)	328	1.69668	4.13409e-09	GO:0050660; GO:0050661; GO:0050664; GO:0051287	flavin adenine dinucleotide binding [GO:0050660]; NAD binding [GO:0051287]; NADP binding [GO:0050661]; oxidoreductase activity, acting on NAD(P)H, oxygen as acceptor [GO:0050664]
FXO12_10805	FXO12_10805			A0A6I6QM68	complement(2392081..2392413)	DUF1508 domain-containing protein	YegP family protein	UPF0339 protein YegP.N / UPF0339 protein YegP.C	UPF0339 protein YegP.N / UPF0339 protein YegP.C	110	1.68996	2.71734e-06
FXO12_19295	FXO12_19295			A0A6I6QR01	4289028..4289774	Response regulator	response regulator transcription factor	Alginate biosynthesis two-component system response regulator AlgR	Alginate biosynthesis two-component system response regulator AlgR	248	1.68555	1.64488e-05	GO:0000160; GO:0003677	DNA binding [GO:0003677]; phosphorelay signal transduction system [GO:0000160]
FXO12_22275	FXO12_22275			A0A6I6QSP0	4881863..4882972	DUF3182 family protein	DUF3182 family protein	Biotin carboxylase (EC 6.3.4.14)	Biotin carboxylase	369	1.68551	2.41061e-08
FXO12_20735	FXO12_20735			A0A6I6QRX2	4593935..4594912	Peptidase M19	membrane dipeptidase	Microsomal dipeptidase (EC 3.4.13.19)	Microsomal dipeptidase	325	1.67854	0.000187191	GO:0070573	metallodipeptidase activity [GO:0070573]
FXO12_01485	FXO12_01485			A0A6I6QKZ9	complement(269988..270689)	ABC transporter permease subunit	ABC transporter permease	Histidine ABC transporter, permease protein HisQ (TC 3.A.1.3.1)	Histidine ABC transporter, permease protein HisQ (TC 3.A.1.3.1)	233	1.67841	0.000207338	GO:0003333; GO:0022857; GO:0043190	ATP-binding cassette (ABC) transporter complex [GO:0043190]; transmembrane transporter activity [GO:0022857]; amino acid transmembrane transport [GO:0003333]
FXO12_17340	FXO12_17340			A0A6I6QQ28	complement(3828754..3829305)	RNA polymerase subunit sigma-70	RNA polymerase subunit sigma-70	DNA-directed RNA polymerase specialized sigma subunit, sigma24-like	#N/A	183	1.67777	7.65105e-08	GO:0003677; GO:0003700; GO:0006352; GO:0016987	DNA binding [GO:0003677]; DNA-binding transcription factor activity [GO:0003700]; sigma factor activity [GO:0016987]; DNA-templated transcription, initiation [GO:0006352]
FXO12_15505	FXO12_15505			A0A6I6QNL1	complement(3406089..3408155)	AsmA family protein	AsmA family protein	Uncharacterized protein YhjG	Uncharacterized protein YhjG	688	1.67216	9.02342e-07	GO:0016021	integral component of membrane [GO:0016021]
FXO12_13530	FXO12_13530			A0A6I6QKJ6	complement(3005213..3005467)	Uncharacterized protein	hypothetical protein	hypothetical protein	hypothetical protein	84	1.66357	8.1621e-06
FXO12_10625	rpoE FXO12_10625	rpoE	rpoE	A0A6I6QLC5	complement(2363503..2364084)	RNA polymerase sigma factor	RNA polymerase sigma factor RpoE	RNA polymerase sigma factor RpoE	RNA polymerase sigma factor RpoE	193	1.66349	4.94656e-06	GO:0003677; GO:0003700; GO:0006352; GO:0016987	DNA binding [GO:0003677]; DNA-binding transcription factor activity [GO:0003700]; sigma factor activity [GO:0016987]; DNA-templated transcription, initiation [GO:0006352]
FXO12_16875	FXO12_16875			A0A6I6QPT4	3728953..3729435	Gly-zipper_Omp domain-containing protein	surface antigen	Glycine-rich cell wall structural protein precursor	Glycine-rich cell wall structural protein precursor	160	1.6577	7.09067e-08
FXO12_04310	FXO12_04310			A0A6I6QHK8	920044..920502	Hsp20 family protein	Hsp20 family protein	16 kDa heat shock protein A	16 kDa heat shock protein A	152	1.65622	4.57289e-05
FXO12_22565	FXO12_22565			A0A6I6QT06	complement(4940245..4940886)	NAD(P)H-binding protein	oxidoreductase	Uncharacterized protein YraR	Uncharacterized protein YraR	213	1.64972	4.46721e-06	GO:0016620; GO:0051287	NAD binding [GO:0051287]; oxidoreductase activity, acting on the aldehyde or oxo group of donors, NAD or NADP as acceptor [GO:0016620]
FXO12_00540	rbsD FXO12_00540	rbsD	rbsD	A0A6I6QEZ6	89520..89924	D-ribose pyranase (EC 5.4.99.62)	D-ribose pyranase	D-ribose pyranase (EC 5.4.99.62)	D-ribose pyranase	134	1.64924	0.00161382	GO:0005737; GO:0016872; GO:0019303; GO:0048029; GO:0062193	cytoplasm [GO:0005737]; D-ribose pyranase activity [GO:0062193]; intramolecular lyase activity [GO:0016872]; monosaccharide binding [GO:0048029]; D-ribose catabolic process [GO:0019303]
FXO12_04325	FXO12_04325			A0A6I6Q8F7	922557..923183	Isochorismatase family protein	hydrolase	Nicotinamidase family protein YcaC	Nicotinamidase family protein YcaC	208	1.64669	2.54477e-07
FXO12_16535	FXO12_16535			A0A6I6QNS0	complement(3654085..3654654)	Outer membrane lipoprotein Blc	lipocalin family protein	Outer membrane lipoprotein Blc	Outer membrane lipoprotein Blc	189	1.64177	1.5429e-05	GO:0008289; GO:0009279	cell outer membrane [GO:0009279]; lipid binding [GO:0008289]
FXO12_06525	FXO12_06525			A0A6I6QKK6	complement(1446927..1447151)	DUF465 domain-containing protein	DUF465 domain-containing protein	hypothetical protein	hypothetical protein	74	1.63968	2.42126e-07
FXO12_16530	FXO12_16530			A0A6I6QKR4	3652595..3653959	Formimidoylglutamate deiminase (EC 3.5.3.13)	formimidoylglutamate deiminase	Formiminoglutamic iminohydrolase (EC 3.5.3.13)	Formiminoglutamic iminohydrolase	454	1.63495	8.59851e-05	GO:0050416	formimidoylglutamate deiminase activity [GO:0050416]
FXO12_23130	FXO12_23130			A0A6I6QSY3	5052397..5052594	Putative selenoprotein	YbdD/YjiX family protein	Uncharacterized proteins YbdD and YjiX	Uncharacterized proteins YbdD and YjiX	65	1.63183	4.57289e-05
FXO12_06285	FXO12_06285			A0A6I6QIL0	1385806..1386282	Hemerythrin domain-containing protein	hemerythrin domain-containing protein	Repair of Iron Centers di-iron protein	Repair of Iron Centers di-iron protein	158	1.62986	1.30908e-09
FXO12_26585	FXO12_26585			A0A6I6QV61	complement(5806005..5806997)	Serine O-acetyltransferase (EC 2.3.1.30)	serine acetyltransferase	Serine acetyltransferase (EC 2.3.1.30)	Serine acetyltransferase	330	1.62501	2.36515e-08	GO:0009001	serine O-acetyltransferase activity [GO:0009001]
FXO12_03100	FXO12_03100			A0A6I6QII8	complement(648679..648915)	Uncharacterized protein	hypothetical protein	hypothetical protein	hypothetical protein	78	1.62083	6.58915e-07
FXO12_17775	FXO12_17775			A0A6I6QQB9	3953074..3954456	Insulinase family protein	insulinase family protein	Metalloprotease, insulinase family	Metalloprotease, insulinase family	460	1.62007	4.04353e-08	GO:0016021; GO:0046872	integral component of membrane [GO:0016021]; metal ion binding [GO:0046872]
FXO12_22530	eutB FXO12_22530	eutB	eutB	A0A6I6QSU2	complement(4930829..4932223)	Ethanolamine ammonia-lyase subunit EutB (EC 4.3.1.7)	ethanolamine ammonia-lyase subunit EutB	Ethanolamine ammonia-lyase heavy chain (EC 4.3.1.7)	Ethanolamine ammonia-lyase heavy chain	464	1.61599	2.1708e-05	GO:0006520; GO:0008851	ethanolamine ammonia-lyase activity [GO:0008851]; cellular amino acid metabolic process [GO:0006520]
FXO12_26595	moeB FXO12_26595	moeB	moeB_2	A0A6I6QUP1	complement(5807966..5809828)	Molybdopterin-synthase adenylyltransferase MoeB	molybdopterin-synthase adenylyltransferase MoeB	Molybdopterin-synthase adenylyltransferase (EC 2.7.7.80)	Molybdopterin-synthase adenylyltransferase	620	1.6141	2.99212e-08	GO:0005524; GO:0008641; GO:0016779	ATP binding [GO:0005524]; nucleotidyltransferase activity [GO:0016779]; ubiquitin-like modifier activating enzyme activity [GO:0008641]
FXO12_24425	FXO12_24425			A0A6I6QU37	5339176..5339454	PTS transporter subunit EIIB	PTS transporter subunit EIIB	hypothetical protein	hypothetical protein	92	1.61242	0.0161805	GO:0008982; GO:0009401	protein-N(PI)-phosphohistidine-sugar phosphotransferase activity [GO:0008982]; phosphoenolpyruvate-dependent sugar phosphotransferase system [GO:0009401]
FXO12_01850	FXO12_01850			A0A6I6QVQ3	356337..357257	Fimbrial major subunit CsuA/B family protein	spore coat U domain-containing protein	Sigma-fimbriae tip adhesin	Sigma-fimbriae tip adhesin	306	1.60945	4.45005e-10
FXO12_17950	FXO12_17950			A0A6I6QQG5	complement(3990166..3990930)	SURF1-like protein	SURF1 family protein	Cytochrome oxidase biogenesis protein Surf1, facilitates heme A insertion	Cytochrome oxidase biogenesis protein Surf1, facilitates heme A insertion	254	1.60855	1.5429e-05	GO:0005886; GO:0016021	integral component of membrane [GO:0016021]; plasma membrane [GO:0005886]
FXO12_19575	FXO12_19575			A0A6I6QR78	complement(4346133..4346447)	DUF2388 domain-containing protein	DUF2388 domain-containing protein	Ribonucleotide reductase, alpha subunit	Ribonucleotide reductase, alpha subunit	104	1.60722	7.85626e-05
FXO12_12455	FXO12_12455			A0A6I6QPJ9	2759102..2760478	L-serine dehydratase (EC 4.3.1.17)	L-serine ammonia-lyase	L-serine dehydratase, beta subunit (EC 4.3.1.17) / L-serine dehydratase, alpha subunit (EC 4.3.1.17)	L-serine dehydratase, beta subunit / L-serine dehydratase, alpha subunit	458	1.60716	0.000575545	GO:0003941; GO:0006094; GO:0046872; GO:0051539	4 iron, 4 sulfur cluster binding [GO:0051539]; L-serine ammonia-lyase activity [GO:0003941]; metal ion binding [GO:0046872]; gluconeogenesis [GO:0006094]
FXO12_17970	ctaD FXO12_17970	ctaD	ctaD	A0A6I6QQD6	complement(3992782..3994365)	Cytochrome c oxidase subunit 1 (EC 7.1.1.9)	cytochrome c oxidase subunit I	Cytochrome c oxidase polypeptide I (EC 1.9.3.1)	Cytochrome c oxidase polypeptide I	527	1.60293	5.14223e-06	GO:0004129; GO:0005886; GO:0006119; GO:0009060; GO:0015990; GO:0016021; GO:0020037; GO:0045277; GO:0046872	integral component of membrane [GO:0016021]; plasma membrane [GO:0005886]; respiratory chain complex IV [GO:0045277]; cytochrome-c oxidase activity [GO:0004129]; heme binding [GO:0020037]; metal ion binding [GO:0046872]; aerobic respiration [GO:0009060]; electron transport coupled proton transport [GO:0015990]; oxidative phosphorylation [GO:0006119]
FXO12_20175	FXO12_20175			A0A6I6QRH4	4475163..4476005	Biotin-independent malonate decarboxylase subunit beta	biotin-independent malonate decarboxylase subunit beta	Malonate decarboxylase beta subunit	Malonate decarboxylase beta subunit	280	1.58948	0.000697702	GO:0006633; GO:0016831; GO:0044262	carboxy-lyase activity [GO:0016831]; cellular carbohydrate metabolic process [GO:0044262]; fatty acid biosynthetic process [GO:0006633]
FXO12_12465	FXO12_12465			A0A6I6QCB7	2762107..2762424	DUF3509 domain-containing protein	DUF3509 domain-containing protein	hypothetical protein	hypothetical protein	105	1.5887	6.93552e-08
FXO12_05885	FXO12_05885			A0A6I6QJT6	1297317..1298099	AP endonuclease	TIM barrel protein	Epimerase KguE	Epimerase KguE	260	1.58634	0.000364606	GO:0004519	endonuclease activity [GO:0004519]
FXO12_24140	FXO12_24140			A0A6I6QTJ2	complement(5282386..5283000)	Biliverdin-producing heme oxygenase	biliverdin-producing heme oxygenase	bacteriophytochrome heme oxygenase BphO	bacteriophytochrome heme oxygenase BphO	204	1.58178	7.46648e-07	GO:0004392; GO:0006788	heme oxygenase (decyclizing) activity [GO:0004392]; heme oxidation [GO:0006788]
FXO12_07845	FXO12_07845			A0A6I6QJA2	1777552..1777734	Uncharacterized protein	hypothetical protein	FIG00961567: hypothetical protein	FIG00961567: hypothetical protein	60	1.58028	2.62257e-06
FXO12_07850	FXO12_07850			A0A6I6QK94	complement(1777738..1778805)	AI-2E family transporter	AI-2E family transporter	Uncharacterized UPF0118 membrane protein	Uncharacterized UPF0118 membrane protein	355	1.57919	1.56553e-05	GO:0016021	integral component of membrane [GO:0016021]
FXO12_27940	FXO12_27940			A0A6I6QVX2	6117552..6117872	Uncharacterized protein	hypothetical protein	Small uncharacterized protein Bpro_4170	Small uncharacterized protein Bpro_4170	106	1.57187	0.00129339
FXO12_24455	ptsP FXO12_24455	ptsP	ptsP_4	A0A6I6QWQ7	complement(5347993..5350506)	Phosphoenolpyruvate--protein phosphotransferase (EC 2.7.3.9)	phosphoenolpyruvate--protein phosphotransferase	PTS system, N-acetylglucosamine-specific IIA component (EC 2.7.1.193) / Phosphotransferase system, phosphocarrier protein HPr / Phosphoenolpyruvate-protein phosphotransferase of PTS system (EC 2.7.3.9)	PTS system, N-acetylglucosamine-specific IIA component / Phosphotransferase system, phosphocarrier protein HPr / Phosphoenolpyruvate-protein phosphotransferase of PTS system	837	1.57154	0.00427319	GO:0005737; GO:0008965; GO:0009401; GO:0016301; GO:0046872	cytoplasm [GO:0005737]; kinase activity [GO:0016301]; metal ion binding [GO:0046872]; phosphoenolpyruvate-protein phosphotransferase activity [GO:0008965]; phosphoenolpyruvate-dependent sugar phosphotransferase system [GO:0009401]
FXO12_01150	FXO12_01150			A0A6I6QHN3	complement(191707..192783)	Aldo/keto reductase	aldo/keto reductase	Aldo/keto reductase, SMc04322 family	Aldo/keto reductase, SMc04322 family	358	1.56268	2.53598e-09	GO:0016491	oxidoreductase activity [GO:0016491]
FXO12_06040	FXO12_06040			A0A6I6QJW4	complement(1334251..1335702)	Efflux transporter outer membrane subunit	efflux transporter outer membrane subunit	Multidrug efflux system, outer membrane factor lipoprotein => OpmE of MexPQ-OpmE system	Multidrug efflux system, outer membrane factor lipoprotein => OpmE of MexPQ-OpmE system	483	1.5568	0.000290849	GO:0009279; GO:0015562; GO:0016021	cell outer membrane [GO:0009279]; integral component of membrane [GO:0016021]; efflux transmembrane transporter activity [GO:0015562]
FXO12_05455	ligD FXO12_05455	ligD	ligD	A0A6I6Q8W4	1184513..1187032	3'-phosphoesterase (EC 6.5.1.1) (DNA repair polymerase) (NHEJ DNA polymerase) (Polydeoxyribonucleotide synthase [ATP]) (Polymerase/primase)	DNA ligase D	ATP-dependent DNA ligase (EC 6.5.1.1) clustered with Ku protein, LigD	ATP-dependent DNA ligase clustered with Ku protein, LigD	839	1.5547	3.34984e-09	GO:0003677; GO:0003887; GO:0003910; GO:0004527; GO:0005524; GO:0006281; GO:0006310	ATP binding [GO:0005524]; DNA binding [GO:0003677]; DNA ligase (ATP) activity [GO:0003910]; DNA-directed DNA polymerase activity [GO:0003887]; exonuclease activity [GO:0004527]; DNA recombination [GO:0006310]; DNA repair [GO:0006281]
FXO12_19755	FXO12_19755			A0A6I6QRK2	4383686..4384126	DUF4399 domain-containing protein	DUF4399 domain-containing protein	Uncharacterized DUF4399 domain-containing protein PA0315	Uncharacterized DUF4399 domain-containing protein PA0315	146	1.5508	2.14548e-05
FXO12_06250	FXO12_06250			A0A6I6Q9E4	complement(1381100..1381510)	Uncharacterized protein	hypothetical protein	hypothetical protein	hypothetical protein	136	1.54886	0.000583316
FXO12_04030	FXO12_04030			A0A6I6Q860	complement(857066..857548)	VOC family protein	VOC family protein	3-demethylubiquinone-9 3-methyltransferase	3-demethylubiquinone-9 3-methyltransferase	160	1.54589	0.000207338
FXO12_19135	alr FXO12_19135	alr	alr	A0A6I6QQW9	4255486..4256559	Alanine racemase (EC 5.1.1.1)	alanine racemase	Alanine racemase (EC 5.1.1.1)	Alanine racemase	357	1.54464	3.5207e-05	GO:0008784; GO:0030170; GO:0030632	alanine racemase activity [GO:0008784]; pyridoxal phosphate binding [GO:0030170]; D-alanine biosynthetic process [GO:0030632]
FXO12_11580	ppc FXO12_11580	ppc		A0A6I6QPI2	complement(2564802..2567447)	Phosphoenolpyruvate carboxylase (PEPC) (PEPCase) (EC 4.1.1.31)	phosphoenolpyruvate carboxylase	Phosphoenolpyruvate carboxylase (EC 4.1.1.31)	Phosphoenolpyruvate carboxylase	881	1.54282	4.1131e-05	GO:0000287; GO:0006099; GO:0006107; GO:0008964; GO:0015977	magnesium ion binding [GO:0000287]; phosphoenolpyruvate carboxylase activity [GO:0008964]; carbon fixation [GO:0015977]; oxaloacetate metabolic process [GO:0006107]; tricarboxylic acid cycle [GO:0006099]
FXO12_00445	FXO12_00445			A0A6I6QFR6	73972..74922	DUF979 family protein	DUF979 domain-containing protein	FIG001614: Membrane protein	FIG001614: Membrane protein	316	1.54109	0.000265338	GO:0016021	integral component of membrane [GO:0016021]
FXO12_17325	FXO12_17325			A0A6I6QQ42	complement(3827123..3827749)	Uncharacterized protein	hypothetical protein	hypothetical protein	hypothetical protein	208	1.53498	0.00218735
FXO12_07440	FXO12_07440			A0A6I6QP77	1692785..1693039	Uncharacterized protein	hypothetical protein	hypothetical protein	hypothetical protein	84	1.53008	0.00970348
FXO12_06610	FXO12_06610			A0A6I6QK68	complement(1465690..1466982)	FAD-dependent oxidoreductase	FAD-binding oxidoreductase	Probable oxidoreductase ordL (EC 1.-.-.-)	Probable oxidoreductase ordL	430	1.52581	0.000149794	GO:0016491	oxidoreductase activity [GO:0016491]
FXO12_12030	FXO12_12030			A0A6I6QCP2	2654419..2655090	ABC transporter permease subunit	ABC transporter permease subunit	Glutamate/aspartate ABC transporter, permease protein GltK (TC 3.A.1.3.4)	Glutamate/aspartate ABC transporter, permease protein GltK (TC 3.A.1.3.4)	223	1.52328	0.00190916	GO:0006865; GO:0022857; GO:0043190	ATP-binding cassette (ABC) transporter complex [GO:0043190]; transmembrane transporter activity [GO:0022857]; amino acid transport [GO:0006865]
FXO12_15200	FXO12_15200			A0A6I6QP68	complement(3326975..3328918)	Tad_C domain-containing protein	hypothetical protein	Putative transmembrane protein	Putative transmembrane protein	647	1.52127	0.000207338	GO:0016021	integral component of membrane [GO:0016021]
FXO12_15035	FXO12_15035			A0A6I6QK26	complement(3291911..3293002)	Calcium:proton antiporter	calcium:proton antiporter	Calcium/proton antiporter	Calcium/proton antiporter	363	1.52103	7.93769e-06	GO:0016021; GO:0055085	integral component of membrane [GO:0016021]; transmembrane transport [GO:0055085]
FXO12_26280	FXO12_26280			A0A6I6QUU5	complement(5745462..5746658)	MFS transporter	MFS transporter	Uncharacterized MFS-type transporter	Uncharacterized MFS-type transporter	398	1.51995	5.48206e-10	GO:0016021; GO:0022857	integral component of membrane [GO:0016021]; transmembrane transporter activity [GO:0022857]
FXO12_21285	pqqE FXO12_21285	pqqE	pqqE	A0A6I6QWV0	complement(4700476..4701606)	PqqA peptide cyclase (EC 1.21.98.4) (Coenzyme PQQ synthesis protein E)	pyrroloquinoline quinone biosynthesis protein PqqE	Coenzyme PQQ synthesis protein E	#N/A	376	1.51966	3.20034e-07	GO:0005506; GO:0009975; GO:0016491; GO:0018189; GO:0051539; GO:1904047	4 iron, 4 sulfur cluster binding [GO:0051539]; cyclase activity [GO:0009975]; iron ion binding [GO:0005506]; oxidoreductase activity [GO:0016491]; S-adenosyl-L-methionine binding [GO:1904047]; pyrroloquinoline quinone biosynthetic process [GO:0018189]
FXO12_01885	FXO12_01885			A0A6I6QFI8	362526..363161	Helix-turn-helix domain-containing protein	helix-turn-helix domain-containing protein	Phage repressor protein cI	Phage repressor protein cI	211	1.51766	0.000271614	GO:0003677	DNA binding [GO:0003677]
FXO12_22280	FXO12_22280			A0A6I6QSL1	4882962..4883717	Alpha/beta fold hydrolase	alpha/beta fold hydrolase	Prolyl oligopeptidase family protein	Prolyl oligopeptidase family protein	251	1.51655	5.27162e-09	GO:0004252	serine-type endopeptidase activity [GO:0004252]
FXO12_05020	FXO12_05020			A0A6I6QFQ1	1073773..1074033	Metallothionein family protein	metallothionein family protein	Metallothionein	Metallothionein	86	1.51306	6.12474e-07	GO:0046872	metal ion binding [GO:0046872]
FXO12_09040	FXO12_09040			A0A6I6QNB3	complement(2040132..2040338)	DUF1127 domain-containing protein	DUF1127 domain-containing protein	FIG00953957: hypothetical protein	FIG00953957: hypothetical protein	68	1.51118	5.28137e-08
FXO12_20770	gbcB FXO12_20770	gbcB	gbcB	A0A6I6QRU2	4604106..4605206	Glycine-betaine demethylase subunit GbcB	glycine-betaine demethylase subunit GbcB	GbcB Glycine betaine demethylase subunit B	GbcB Glycine betaine demethylase subunit B	366	1.50885	0.000351161	GO:0008168; GO:0009055; GO:0032259; GO:0046872; GO:0051537	2 iron, 2 sulfur cluster binding [GO:0051537]; electron transfer activity [GO:0009055]; metal ion binding [GO:0046872]; methyltransferase activity [GO:0008168]; methylation [GO:0032259]
FXO12_01400	FXO12_01400			A0A6I6QHL2	complement(252165..252860)	ATP-binding cassette domain-containing protein	ABC transporter ATP-binding protein	ABC transporter, ATP-binding protein 2 PP0615	ABC transporter, ATP-binding protein 2 PP0615	231	1.50403	0.00321571	GO:0005524; GO:0016887	ATP binding [GO:0005524]; ATPase activity [GO:0016887]
FXO12_00435				N/A	complement(72763..73213)	hypothetical protein	#N/A	#N/A	#N/A	#N/A	1.50368	1.95959e-06
FXO12_18105	dgoD FXO12_18105	dgoD	dgoD	A0A6I6QQF0	complement(4020227..4021375)	Galactonate dehydratase (EC 4.2.1.6)	galactonate dehydratase	Galactonate dehydratase (EC 4.2.1.6)	Galactonate dehydratase	382	1.50127	0.00129809	GO:0008869; GO:0009063; GO:0034194	galactonate dehydratase activity [GO:0008869]; cellular amino acid catabolic process [GO:0009063]; D-galactonate catabolic process [GO:0034194]
FXO12_02685	FXO12_02685			A0A6I6QI43	554312..554929	Isochorismatase family protein	hydrolase	Nicotinamidase family protein YcaC	Nicotinamidase family protein YcaC	205	1.50092	1.4515e-07
FXO12_10955	pcaD FXO12_10955	pcaD	pcaD	A0A6I6QM85	complement(2426630..2427421)	3-oxoadipate enol-lactonase (EC 3.1.1.24)	3-oxoadipate enol-lactonase	Beta-ketoadipate enol-lactone hydrolase (EC 3.1.1.24)	Beta-ketoadipate enol-lactone hydrolase	263	1.49901	0.000416914	GO:0042952; GO:0047570	3-oxoadipate enol-lactonase activity [GO:0047570]; beta-ketoadipate pathway [GO:0042952]
FXO12_23220	FXO12_23220			A0A6I6QT89	5077162..5077479	Uncharacterized protein	hypothetical protein	hypothetical protein	hypothetical protein	105	1.4984	2.67276e-08
FXO12_27930	FXO12_27930			A0A6I6QVD1	6114936..6116228	Citrate transporter	citrate transporter	Citrate/H+ symporter of CitMHS family	Citrate/H+ symporter of CitMHS family	430	1.49307	0.00078761	GO:0015137; GO:0016021	integral component of membrane [GO:0016021]; citrate transmembrane transporter activity [GO:0015137]
FXO12_09990	FXO12_09990			A0A6I6QLY0	complement(2242149..2242328)	Uncharacterized protein	hypothetical protein	FIG00954094: hypothetical protein	FIG00954094: hypothetical protein	59	1.49267	1.10407e-05
FXO12_16285	pilM FXO12_16285	pilM	pilM_2	A0A6I6QPS1	complement(3596123..3596779)	Type IV pilus assembly protein PilM	type IV pilus assembly protein PilM	Type IV pilus biogenesis protein PilM	Type IV pilus biogenesis protein PilM	218	1.49173	2.35292e-06	GO:0051301	cell division [GO:0051301]
FXO12_13490	FXO12_13490			A0A6I6QMA4	2993655..2995259	ABC transporter substrate-binding protein	ABC transporter substrate-binding protein	Dipeptide ABC transporter, substrate-binding protein DppA (TC 3.A.1.5.2)	Dipeptide ABC transporter, substrate-binding protein DppA (TC 3.A.1.5.2)	534	1.49132	0.00250651	GO:0043190; GO:0055085	ATP-binding cassette (ABC) transporter complex [GO:0043190]; transmembrane transport [GO:0055085]
FXO12_25525	pgl FXO12_25525	pgl	pgl	A0A6I6QUJ3	5594779..5595492	6-phosphogluconolactonase (6PGL) (EC 3.1.1.31)	6-phosphogluconolactonase	6-phosphogluconolactonase (EC 3.1.1.31), eukaryotic type	6-phosphogluconolactonase, eukaryotic type	237	1.49096	4.68837e-05	GO:0005975; GO:0006098; GO:0017057	6-phosphogluconolactonase activity [GO:0017057]; carbohydrate metabolic process [GO:0005975]; pentose-phosphate shunt [GO:0006098]
FXO12_08250	FXO12_08250			A0A6I6QKE3	1871305..1872381	Extracellular solute-binding protein	extracellular solute-binding protein	ABC transporter, substrate-binding protein (cluster 1, maltose/g3p/polyamine/iron)	ABC transporter, substrate-binding protein (cluster 1, maltose/g3p/polyamine/iron)	358	1.49072	3.54092e-05
FXO12_23215	FXO12_23215			A0A6I6QTH0	5074323..5076761	Endopeptidase La (EC 3.4.21.53)	ATP-binding protein	ATP-dependent protease La (EC 3.4.21.53) Type II	ATP-dependent protease La Type II	812	1.48644	2.1708e-05	GO:0004176; GO:0004252; GO:0005524; GO:0030163	ATP binding [GO:0005524]; ATP-dependent peptidase activity [GO:0004176]; serine-type endopeptidase activity [GO:0004252]; protein catabolic process [GO:0030163]
FXO12_16495	FXO12_16495			A0A6I6QPB2	complement(3644720..3645544)	Betaine/proline/choline family ABC transporter ATP-binding protein	glycine betaine/L-proline ABC transporter ATP-binding protein	Histidine, proline, and proline betaine ABC transporter, substrate-binding protein HutV	Histidine, proline, and proline betaine ABC transporter, substrate-binding protein HutV	274	1.48101	3.13091e-05	GO:0005524; GO:0016020; GO:0016887; GO:0031460	membrane [GO:0016020]; ATP binding [GO:0005524]; ATPase activity [GO:0016887]; glycine betaine transport [GO:0031460]
FXO12_02965	purB FXO12_02965	purB	purB_2	A0A6I6QNK7	621000..622433	Adenylosuccinate lyase (ASL) (EC 4.3.2.2) (Adenylosuccinase)	adenylosuccinate lyase	Formerly called adenylosuccinate lyase (similar to archaeal version), but most likely something else	Formerly called adenylosuccinate lyase (similar to archaeal version), but most likely something else	477	1.48006	0.000352661	GO:0004018; GO:0006189; GO:0044208; GO:0070626	(S)-2-(5-amino-1-(5-phospho-D-ribosyl)imidazole-4-carboxamido)succinate AMP-lyase (fumarate-forming) activity [GO:0070626]; N6-(1,2-dicarboxyethyl)AMP AMP-lyase (fumarate-forming) activity [GO:0004018]; 'de novo' AMP biosynthetic process [GO:0044208]; 'de novo' IMP biosynthetic process [GO:0006189]
FXO12_13495	FXO12_13495			A0A6I6QMS2	2995431..2996825	Outer membrane porin, OprD family	outer membrane porin%2C OprD family	Outer membrane low permeability porin, OprD family => OccD3/OpdP Gly-Glu dipeptide	Outer membrane low permeability porin, OprD family => OccD3/OpdP Gly-Glu dipeptide	464	1.47888	0.0071942	GO:0016021	integral component of membrane [GO:0016021]
FXO12_25135	tolA FXO12_25135	tolA	tolA	A0A6I6QU05	5495428..5496501	Cell envelope integrity protein TolA	cell envelope integrity protein TolA	TolA protein	TolA protein	357	1.47506	8.86009e-05	GO:0016021; GO:0019534; GO:0043213	integral component of membrane [GO:0016021]; toxin transmembrane transporter activity [GO:0019534]; bacteriocin transport [GO:0043213]
FXO12_01720	lon FXO12_01720	lon	lon	A0A6I6QGA8	2721176..2723596	Lon protease (EC 3.4.21.53) (ATP-dependent protease La)	endopeptidase La	ATP-dependent protease La (EC 3.4.21.53) Type I	ATP-dependent protease La Type I	798	1.47102	0.00033458	GO:0004176; GO:0004252; GO:0005524; GO:0005737; GO:0006515; GO:0034605; GO:0043565	cytoplasm [GO:0005737]; ATP binding [GO:0005524]; ATP-dependent peptidase activity [GO:0004176]; sequence-specific DNA binding [GO:0043565]; serine-type endopeptidase activity [GO:0004252]; cellular response to heat [GO:0034605]; protein quality control for misfolded or incompletely synthesized proteins [GO:0006515]
FXO12_15510	FXO12_15510			A0A6I6QPQ6	3408513..3408833	Uncharacterized protein	hypothetical protein	FIG00963947: hypothetical protein	FIG00963947: hypothetical protein	106	1.46947	0.000281981
FXO12_27120	FXO12_27120			A0A6I6QVE5	complement(5927286..5928152)	Uncharacterized protein	hypothetical protein	putative lipoprotein	putative lipoprotein	288	1.45702	1.88277e-06
FXO12_17940	FXO12_17940			A0A6I6QQD8	complement(3988526..3989605)	Heme A synthase	heme A synthase	Heme A synthase, cytochrome oxidase biogenesis protein Cox15-CtaA	Heme A synthase, cytochrome oxidase biogenesis protein Cox15-CtaA	359	1.45699	2.34467e-06	GO:0006784; GO:0016021; GO:0016627	integral component of membrane [GO:0016021]; oxidoreductase activity, acting on the CH-CH group of donors [GO:0016627]; heme A biosynthetic process [GO:0006784]
FXO12_05480	FXO12_05480			A0A6I6Q910	1191553..1192791	MFS transporter	MFS transporter	Uncharacterized MFS-type transporter	Uncharacterized MFS-type transporter	412	1.45519	2.35177e-06	GO:0016021; GO:0022857	integral component of membrane [GO:0016021]; transmembrane transporter activity [GO:0022857]
FXO12_21180	FXO12_21180			A0A6I6QSD3	4675350..4675796	Response regulator	response regulator	Response regulator	Response regulator	148	1.45248	7.82606e-07	GO:0000160	phosphorelay signal transduction system [GO:0000160]
FXO12_28245	FXO12_28245			A0A6I6QW59	complement(6177578..6178408)	Alpha/beta fold hydrolase	alpha/beta hydrolase	Non-heme chloroperoxidase (EC 1.11.1.10)	Non-heme chloroperoxidase	276	1.45099	6.4404e-08	GO:0016787	hydrolase activity [GO:0016787]
FXO12_06115	FXO12_06115			A0A6I6QMM8	complement(1350429..1351364)	Substrate-binding domain-containing protein	sugar ABC transporter substrate-binding protein	ABC transporter, substrate-binding protein (cluster 2, ribose/xylose/arabinose/galactose)	ABC transporter, substrate-binding protein (cluster 2, ribose/xylose/arabinose/galactose)	311	1.4494	0.00254488
FXO12_05190	FXO12_05190			A0A6I6QMA3	complement(1115251..1118208)	Autotransporter domain-containing protein	autotransporter serine protease	Putative serine protease	Putative serine protease	985	1.44895	0.0178206	GO:0004252; GO:0019867	outer membrane [GO:0019867]; serine-type endopeptidase activity [GO:0004252]
FXO12_12270	FXO12_12270			A0A6I6QLW4	2716972..2718381	Aspartate aminotransferase family protein	amino acid decarboxylase	Aromatic-L-amino-acid decarboxylase (EC 4.1.1.28)	Aromatic-L-amino-acid decarboxylase	469	1.44784	0.0191525	GO:0006520; GO:0008483; GO:0016831; GO:0030170	carboxy-lyase activity [GO:0016831]; pyridoxal phosphate binding [GO:0030170]; transaminase activity [GO:0008483]; cellular amino acid metabolic process [GO:0006520]
FXO12_23825	FXO12_23825			A0A6I6QTE0	5216513..5217409	LysR family transcriptional regulator	LysR family transcriptional regulator	Transcriptional regulator PA1859, LysR family	Transcriptional regulator PA1859, LysR family	298	1.44668	7.71121e-06	GO:0003700	DNA-binding transcription factor activity [GO:0003700]
FXO12_18700	FXO12_18700			A0A6I6QQU4	4160665..4160910	GlsB/YeaQ/YmgE family stress response membrane protein	GlsB/YeaQ/YmgE family stress response membrane protein	Predicted membrane protein	Predicted membrane protein	81	1.44136	2.3581e-05	GO:0005886; GO:0016021	integral component of membrane [GO:0016021]; plasma membrane [GO:0005886]
FXO12_17250	pseudogene			pseudogene	3811771..3812274	DUF962 domain-containing protein	#N/A	#N/A	#N/A	#N/A	1.43978	0.000191015
FXO12_07775	FXO12_07775			A0A6I6QP90	1765344..1766045	Histidine phosphatase family protein	hypothetical protein	contains type I hydrophobic transmembrane region and ATP/GTP binding motif	contains type I hydrophobic transmembrane region and ATP/GTP binding motif	233	1.4358	4.95965e-07
FXO12_17290	FXO12_17290			A0A6I6QQ17	3820279..3821280	Diguanylate cyclase	sensor domain-containing diguanylate cyclase	Sensory box/GGDEF domain/EAL domain protein	Sensory box/GGDEF domain/EAL domain protein	333	1.43522	5.95195e-06
FXO12_01425	FXO12_01425			A0A6I6QNB0	complement(256974..257741)	FCD domain-containing protein	FadR family transcriptional regulator	Transcriptional regulator, GntR family	Transcriptional regulator, GntR family	255	1.43165	0.000616443	GO:0003677; GO:0003700	DNA binding [GO:0003677]; DNA-binding transcription factor activity [GO:0003700]
FXO12_12020	FXO12_12020			A0A6I6QLT8	2652552..2653478	Glutamate/aspartate ABC transporter substrate-binding protein	glutamate/aspartate ABC transporter substrate-binding protein	Glutamate/aspartate ABC transporter, substrate-binding protein GltI (TC 3.A.1.3.4)	Glutamate/aspartate ABC transporter, substrate-binding protein GltI (TC 3.A.1.3.4)	308	1.42863	0.000763533
FXO12_17750	FXO12_17750			A0A6I6QQ84	3946255..3946575	DUF2388 domain-containing protein	DUF2388 domain-containing protein	hypothetical protein	hypothetical protein	106	1.42711	2.99463e-06
FXO12_01390	FXO12_01390			A0A6I6QFB7	complement(249483..250886)	Amidase (EC 3.5.1.4)	amidase	Amidase family protein SAV_5232	Amidase family protein SAV_5232	467	1.42555	0.000324671	GO:0004040; GO:0043864	amidase activity [GO:0004040]; indoleacetamide hydrolase activity [GO:0043864]
FXO12_20170	mdcC FXO12_20170	mdcC		A0A6I6QRM5	4474871..4475170	Malonate decarboxylase acyl carrier protein (Malonate decarboxylase subunit delta)	malonate decarboxylase subunit delta	Malonate decarboxylase delta subunit	Malonate decarboxylase delta subunit	99	1.42408	0.0223706	GO:0000036; GO:0005737	cytoplasm [GO:0005737]; acyl carrier activity [GO:0000036]
FXO12_04610	hppD FXO12_04610	hppD	hppD	A0A6I6QM47	975037..976113	4-hydroxyphenylpyruvate dioxygenase (EC 1.13.11.27)	4-hydroxyphenylpyruvate dioxygenase	4-hydroxyphenylpyruvate dioxygenase (EC 1.13.11.27)	4-hydroxyphenylpyruvate dioxygenase	358	1.42366	0.000318138	GO:0003868; GO:0009072; GO:0046872	4-hydroxyphenylpyruvate dioxygenase activity [GO:0003868]; metal ion binding [GO:0046872]; aromatic amino acid family metabolic process [GO:0009072]
FXO12_09230	FXO12_09230			A0A6I6QLN4	complement(2076984..2077745)	CHAD domain-containing protein	CHAD domain-containing protein	hypothetical protein	hypothetical protein	253	1.42142	4.63286e-05
FXO12_05985	FXO12_05985			A0A6I6QJU9	1319918..1321225	Uncharacterized protein	hypothetical protein	FIG00973752: TolA-like membrane protein @ Fap amyloid fiber secretin	FIG00973752: TolA-like membrane protein @ Fap amyloid fiber secretin	435	1.41996	2.0479e-05
FXO12_13520	FXO12_13520			A0A6I6QP09	3001491..3002462	Dipeptide ABC transporter ATP-binding protein	ABC transporter ATP-binding protein	Dipeptide ABC transporter, ATP-binding protein DppF (TC 3.A.1.5.2)	Dipeptide ABC transporter, ATP-binding protein DppF (TC 3.A.1.5.2)	323	1.41803	0.00162263	GO:0005524; GO:0015833; GO:0016887	ATP binding [GO:0005524]; ATPase activity [GO:0016887]; peptide transport [GO:0015833]
FXO12_20500	FXO12_20500			A0A6I6QRS4	4541553..4541939	Uncharacterized protein	membrane protein	probable membrane protein NMA1176	probable membrane protein NMA1176	128	1.41467	2.85435e-05	GO:0016021	integral component of membrane [GO:0016021]
FXO12_12985	FXO12_12985			A0A6I6QJ20	complement(2890367..2891137)	OmpA family lipoprotein	OmpA family lipoprotein	Outer membrane porin, OmpA family	Outer membrane porin, OmpA family	256	1.41294	0.000227051	GO:0009279; GO:0016021	cell outer membrane [GO:0009279]; integral component of membrane [GO:0016021]
FXO12_25815	argH FXO12_25815	argH	argH_2	A0A6I6QUB9	complement(5648158..5649585)	Argininosuccinate lyase (ASAL) (EC 4.3.2.1) (Arginosuccinase)	argininosuccinate lyase	Argininosuccinate lyase (EC 4.3.2.1)	Argininosuccinate lyase	475	1.41059	0.000942333	GO:0004056; GO:0005737; GO:0042450	cytoplasm [GO:0005737]; argininosuccinate lyase activity [GO:0004056]; arginine biosynthetic process via ornithine [GO:0042450]
FXO12_12235	FXO12_12235			A0A6I6QIQ9	2709169..2709936	SIP domain-containing protein	siderophore-interacting protein	Iron utilization protein	Iron utilization protein	255	1.4101	0.0335972	GO:0016491	oxidoreductase activity [GO:0016491]
FXO12_07085	FXO12_07085			A0A6I6QP61	1610849..1611445	Glutathione S-transferase	glutathione S-transferase family protein	Glutathione S-transferase, unnamed subgroup 2 (EC 2.5.1.18)	Glutathione S-transferase, unnamed subgroup 2	198	1.40996	6.4404e-08	GO:0016740	transferase activity [GO:0016740]
FXO12_17500	FXO12_17500			A0A6I6QQ62	complement(3869462..3870094)	NADH:ubiquinone oxidoreductase subunit N	hypothetical protein	hypothetical protein	hypothetical protein	210	1.40544	4.7917e-05	GO:0016021	integral component of membrane [GO:0016021]
FXO12_19150	FXO12_19150			A0A6I6QR13	4257956..4259878	Acetyl-CoA hydrolase	acetyl-CoA hydrolase/transferase family protein	Acetyl-CoA hydrolase	Acetyl-CoA hydrolase	640	1.40533	5.63489e-07	GO:0016787	hydrolase activity [GO:0016787]
FXO12_06620	FXO12_06620			A0A6I6QGD5	complement(1468093..1469451)	Glutamine synthetase	glutamine synthetase	glutamine synthetase family protein	glutamine synthetase family protein	452	1.40081	0.000259934	GO:0004356; GO:0006542	glutamate-ammonia ligase activity [GO:0004356]; glutamine biosynthetic process [GO:0006542]
FXO12_06135	FXO12_06135			A0A6I6QJL5	complement(1355945..1356766)	TIM barrel protein	TIM barrel protein	Inosose isomerase (EC 5.3.99.11)	Inosose isomerase	273	1.39783	0.00226566
FXO12_17830	FXO12_17830			A0A6I6QQA7	3963957..3965303	Response regulator	sigma-54-dependent Fis family transcriptional regulator	Alginate biosynthesis two-component system response regulator AlgB	Alginate biosynthesis two-component system response regulator AlgB	448	1.39772	0.000155129	GO:0000160; GO:0005524; GO:0006355; GO:0008134; GO:0043565	ATP binding [GO:0005524]; sequence-specific DNA binding [GO:0043565]; transcription factor binding [GO:0008134]; phosphorelay signal transduction system [GO:0000160]; regulation of transcription, DNA-templated [GO:0006355]
FXO12_19275	FXO12_19275			A0A6I6QR49	complement(4285606..4285860)	TIGR02647 family protein	TIGR02647 family protein	DNA-binding protein inhibitor Id-2-related protein	DNA-binding protein inhibitor Id-2-related protein	84	1.39682	1.91704e-07
FXO12_07835	FXO12_07835			A0A6I6QA41	1776667..1777032	Uncharacterized protein	hypothetical protein	hypothetical protein	hypothetical protein	121	1.38901	2.77514e-06
FXO12_27145	FXO12_27145			A0A6I6QV53	complement(5930995..5932173)	YbfB/YjiJ family MFS transporter	YbfB/YjiJ family MFS transporter	Uncharacterized MFS-type transporter	Uncharacterized MFS-type transporter	392	1.38734	2.1708e-05	GO:0016021	integral component of membrane [GO:0016021]
FXO12_25795	FXO12_25795			A0A6I6QUT4	complement(5644145..5645314)	MFS transporter	MFS transporter	Multidrug resistance protein	Multidrug resistance protein	389	1.38587	0.000395948	GO:0016021; GO:0022857	integral component of membrane [GO:0016021]; transmembrane transporter activity [GO:0022857]
FXO12_15190	FXO12_15190			A0A6I6QNH1	3323288..3323725	Pilus assembly protein	pilus assembly protein	Flp pilus assembly protein TadG	Flp pilus assembly protein TadG	145	1.38226	5.98644e-06	GO:0016021	integral component of membrane [GO:0016021]
FXO12_25995	FXO12_25995			A0A6I6QUE6	complement(5688861..5689088)	Uncharacterized protein	hypothetical protein	hypothetical protein	hypothetical protein	75	1.3822	2.1708e-05
FXO12_16475	hutI FXO12_16475	hutI		A0A6I6QEY5	complement(3638703..3639908)	Imidazolonepropionase (EC 3.5.2.7) (Imidazolone-5-propionate hydrolase)	imidazolonepropionase	Imidazolonepropionase (EC 3.5.2.7)	Imidazolonepropionase	401	1.38046	5.57528e-06	GO:0005506; GO:0005737; GO:0008270; GO:0019556; GO:0019557; GO:0050480	cytoplasm [GO:0005737]; imidazolonepropionase activity [GO:0050480]; iron ion binding [GO:0005506]; zinc ion binding [GO:0008270]; histidine catabolic process to glutamate and formamide [GO:0019556]; histidine catabolic process to glutamate and formate [GO:0019557]
FXO12_00455	FXO12_00455			A0A6I6QHD1	75639..76175	Uncharacterized protein	hypothetical protein	CigR (Putative inner membrane protein)	CigR (Putative inner membrane protein)	178	1.37826	2.07544e-05
FXO12_15210	FXO12_15210			A0A6I6QL65	complement(3329743..3330345)	DUF4136 domain-containing protein	DUF4136 domain-containing protein	putative lipoprotein	putative lipoprotein	200	1.37803	7.8892e-06
FXO12_26760	guaD FXO12_26760	guaD	guaD	A0A6I6QV75	complement(5846826..5848130)	Guanine deaminase (Guanase) (EC 3.5.4.3) (Guanine aminohydrolase)	guanine deaminase	Guanine deaminase (EC 3.5.4.3)	Guanine deaminase	434	1.37652	3.15747e-07	GO:0006147; GO:0008270; GO:0008892	guanine deaminase activity [GO:0008892]; zinc ion binding [GO:0008270]; guanine catabolic process [GO:0006147]
FXO12_18470	FXO12_18470			A0A6I6QQP5	complement(4101087..4102424)	Dihydroorotase (EC 3.5.2.3)	dihydroorotase	Dihydroorotase (EC 3.5.2.3)	Dihydroorotase	445	1.37523	4.20592e-07	GO:0004151; GO:0046872	dihydroorotase activity [GO:0004151]; metal ion binding [GO:0046872]
FXO12_16490	hutH FXO12_16490	hutH	hutH_2	A0A6I6QPS5	complement(3643063..3644571)	Histidine ammonia-lyase (EC 4.3.1.3)	histidine ammonia-lyase	Histidine ammonia-lyase (EC 4.3.1.3)	Histidine ammonia-lyase	502	1.37357	8.83123e-05	GO:0004397; GO:0005737; GO:0019556; GO:0019557	cytoplasm [GO:0005737]; histidine ammonia-lyase activity [GO:0004397]; histidine catabolic process to glutamate and formamide [GO:0019556]; histidine catabolic process to glutamate and formate [GO:0019557]
FXO12_20800	FXO12_20800			A0A6I6QS06	4610012..4611262	Sarcosine oxidase subunit beta family protein	sarcosine oxidase subunit beta	Sarcosine oxidase beta subunit (EC 1.5.3.1)	Sarcosine oxidase beta subunit	416	1.37187	0.000459407	GO:0008115; GO:0046653	sarcosine oxidase activity [GO:0008115]; tetrahydrofolate metabolic process [GO:0046653]
FXO12_25560	FXO12_25560			A0A6I6QUN3	5600315..5602003	Long-chain-fatty-acid--CoA ligase (EC 6.2.1.3)	long-chain-fatty-acid--CoA ligase	Long-chain-fatty-acid--CoA ligase (EC 6.2.1.3)	Long-chain-fatty-acid--CoA ligase	562	1.37129	0.00138818	GO:0003996; GO:0004467; GO:0102391	acyl-CoA ligase activity [GO:0003996]; decanoate-CoA ligase activity [GO:0102391]; long-chain fatty acid-CoA ligase activity [GO:0004467]
FXO12_17825	FXO12_17825			A0A6I6QQC7	complement(3963283..3963567)	Uncharacterized protein	hypothetical protein	FIG00956005: hypothetical protein	FIG00956005: hypothetical protein	94	1.37087	0.00058722
FXO12_19665	FXO12_19665			A0A6I6QRC5	4365153..4366511	Glutamine synthetase	glutamine synthetase	glutamine synthetase family protein	glutamine synthetase family protein	452	1.36892	2.68677e-05	GO:0004356; GO:0006542	glutamate-ammonia ligase activity [GO:0004356]; glutamine biosynthetic process [GO:0006542]
FXO12_06700	FXO12_06700			A0A6I6QHR3	complement(1494090..1495319)	M20/M25/M40 family metallo-hydrolase	M20/M25/M40 family metallo-hydrolase	Glutamate carboxypeptidase (EC 3.4.17.11)	Glutamate carboxypeptidase	409	1.36811	4.58116e-05	GO:0016787	hydrolase activity [GO:0016787]
FXO12_01820	FXO12_01820			A0A6I6QWE3	350942..351433	Fimbrial major subunit CsuA/B family protein	spore coat protein U domain-containing protein	#N/A	#N/A	163	1.36337	0.000280239
FXO12_01640	FXO12_01640			A0A6I6Q6X0	308375..309862	Nitrate reductase	NCS1 family nucleobase:cation symporter-1	Cytosine/purine/uracil/thiamine/allantoin permease family protein	Cytosine/purine/uracil/thiamine/allantoin permease family protein	495	1.36217	5.22963e-07	GO:0016021; GO:0022857	integral component of membrane [GO:0016021]; transmembrane transporter activity [GO:0022857]
FXO12_22870	FXO12_22870			A0A6I6QT00	5000976..5001938	Glycine zipper family protein	glycine zipper family protein	hypothetical protein	hypothetical protein	320	1.36112	0.000116068
FXO12_18100	FXO12_18100			A0A6I6QQJ1	complement(4018821..4020125)	MFS transporter	MFS transporter	D-galactonate transporter	D-galactonate transporter	434	1.36062	0.00983744	GO:0016021; GO:0022857	integral component of membrane [GO:0016021]; transmembrane transporter activity [GO:0022857]
FXO12_14250	FXO12_14250			A0A6I6QN46	3140729..3140974	Uncharacterized protein	hypothetical protein	#N/A	#N/A	81	1.35756	9.68484e-07
FXO12_06125	iolG FXO12_06125	iolG		A0A6I6QHH2	complement(1352896..1353906)	Inositol 2-dehydrogenase (EC 1.1.1.18) (Myo-inositol 2-dehydrogenase) (MI 2-dehydrogenase)	Gfo/Idh/MocA family oxidoreductase	Myo-inositol 2-dehydrogenase 1 (EC 1.1.1.18)	Myo-inositol 2-dehydrogenase 1	336	1.35689	0.000187743	GO:0019310; GO:0050112	inositol 2-dehydrogenase activity [GO:0050112]; inositol catabolic process [GO:0019310]
FXO12_07280	FXO12_07280			A0A6I6QKW7	1660145..1660381	Uncharacterized protein	hypothetical protein	hypothetical protein	hypothetical protein	78	1.35586	5.93333e-07
FXO12_24775	edd FXO12_24775	edd		A0A6I6QTR9	5419934..5421760	Phosphogluconate dehydratase (EC 4.2.1.12)	phosphogluconate dehydratase	Phosphogluconate dehydratase (EC 4.2.1.12)	Phosphogluconate dehydratase	608	1.35441	0.000822611	GO:0004456; GO:0009255; GO:0046177; GO:0046872; GO:0051539	4 iron, 4 sulfur cluster binding [GO:0051539]; metal ion binding [GO:0046872]; phosphogluconate dehydratase activity [GO:0004456]; D-gluconate catabolic process [GO:0046177]; Entner-Doudoroff pathway through 6-phosphogluconate [GO:0009255]
FXO12_09500	FXO12_09500			A0A6I6QAX1	complement(2139171..2139794)	HAD-IA family hydrolase	HAD family phosphatase	Hydrolase	Hydrolase	207	1.35266	1.7375e-06	GO:0016787	hydrolase activity [GO:0016787]
FXO12_28015	FXO12_28015			A0A6I6QVK7	6130120..6130635	Ankyrin repeat domain-containing protein	ankyrin repeat domain-containing protein	Ankyrin	Ankyrin	171	1.34883	2.07184e-05
FXO12_05125	FXO12_05125			A0A6I6QJY3	1096410..1097756	Sodium:proton antiporter	sodium:proton antiporter	hypothetical protein	hypothetical protein	448	1.34701	3.06505e-06	GO:0015299; GO:0016021	integral component of membrane [GO:0016021]; solute:proton antiporter activity [GO:0015299]
FXO12_15580	FXO12_15580			A0A6I6QMD1	complement(3420960..3422096)	ABC transporter substrate-binding protein	branched-chain amino acid ABC transporter substrate-binding protein	gamma-aminobutyric acid ABC transporter, substrate-binding protein	gamma-aminobutyric acid ABC transporter, substrate-binding protein	378	1.33892	0.000617305	GO:0006865	amino acid transport [GO:0006865]
FXO12_17945	FXO12_17945			A0A6I6QQD5	complement(3989616..3990200)	Uncharacterized protein	hypothetical protein	Hypothetical protein in cytochrome oxidase biogenesis cluster	Hypothetical protein in cytochrome oxidase biogenesis cluster	194	1.3376	0.000154433	GO:0016021	integral component of membrane [GO:0016021]
FXO12_15485	FXO12_15485			A0A6I6QMX9	complement(3403199..3403498)	Phosphate starvation-inducible protein PsiF	phosphate starvation-inducible protein PsiF	Phosphate starvation-inducible protein PsiF	Phosphate starvation-inducible protein PsiF	99	1.3374	1.52664e-05
FXO12_06070	FXO12_06070			A0A6I6Q984	complement(1343652..1344659)	ABC transporter substrate-binding protein	ABC transporter substrate-binding protein	Histidine, proline, and proline betaine ABC transporter, substrate-binding protein HutX	Histidine, proline, and proline betaine ABC transporter, substrate-binding protein HutX	335	1.33731	0.000429434	GO:0022857; GO:0043190	ATP-binding cassette (ABC) transporter complex [GO:0043190]; transmembrane transporter activity [GO:0022857]
FXO12_02300	FXO12_02300			A0A6I6QFP6	complement(458331..459326)	Glutathione S-transferase family protein	glutathione S-transferase family protein	Glutathione S-transferase, omega (EC 2.5.1.18)	Glutathione S-transferase, omega	331	1.333	3.98642e-07	GO:0004364	glutathione transferase activity [GO:0004364]
FXO12_01635	hydA FXO12_01635	hydA	hydA	A0A6I6QL20	complement(306342..307781)	Dihydropyrimidinase (EC 3.5.2.2)	dihydropyrimidinase	Dihydropyrimidinase (EC 3.5.2.2) @ D-hydantoinase (EC 3.5.2.2)	Dihydropyrimidinase @ D-hydantoinase	479	1.33249	0.000376863	GO:0004157; GO:0005737	cytoplasm [GO:0005737]; dihydropyrimidinase activity [GO:0004157]
FXO12_15165	FXO12_15165			A0A6I6QM80	3319813..3320700	Type II secretion system protein F	type II secretion system F family protein	Flp pilus assembly protein TadC	Flp pilus assembly protein TadC	295	1.33117	1.92375e-06	GO:0005886; GO:0016021	integral component of membrane [GO:0016021]; plasma membrane [GO:0005886]
FXO12_21170	FXO12_21170			A0A6I6QS47	complement(4672477..4673184)	3'-5' exonuclease	3'-5' exonuclease	Exonuclease	Exonuclease	235	1.32974	0.00236013	GO:0003676; GO:0004527	exonuclease activity [GO:0004527]; nucleic acid binding [GO:0003676]
FXO12_03595	FXO12_03595			A0A6I6QLU0	complement(787824..788255)	DUF4440 domain-containing protein	nuclear transport factor 2 family protein	hypothetical protein	hypothetical protein	143	1.3238	2.57341e-07
FXO12_08625	FXO12_08625			A0A6I6QLE8	complement(1949582..1950604)	Amidohydrolase family protein	amidohydrolase family protein	5-oxo-L-prolinase, putative	5-oxo-L-prolinase, putative	340	1.32063	6.05767e-07	GO:0016787	hydrolase activity [GO:0016787]
FXO12_16060	putA FXO12_16060	putA	putA	A0A6I6QER9	3542423..3546376	Bifunctional protein PutA [Includes: Proline dehydrogenase (EC 1.5.5.2) (Proline oxidase); Delta-1-pyrroline-5-carboxylate dehydrogenase (P5C dehydrogenase) (EC 1.2.1.88) (L-glutamate gamma-semialdehyde dehydrogenase)]	trifunctional transcriptional regulator/proline dehydrogenase/L-glutamate gamma-semialdehyde dehydrogenase	Transcriptional repressor of PutA and PutP / Proline dehydrogenase (EC 1.5.5.2) / Delta-1-pyrroline-5-carboxylate dehydrogenase (EC 1.2.1.88)	Transcriptional repressor of PutA and PutP / Proline dehydrogenase / Delta-1-pyrroline-5-carboxylate dehydrogenase	1317	1.31738	0.0129345	GO:0003677; GO:0003700; GO:0003842; GO:0004657; GO:0006561; GO:0010133; GO:0016620	1-pyrroline-5-carboxylate dehydrogenase activity [GO:0003842]; DNA binding [GO:0003677]; DNA-binding transcription factor activity [GO:0003700]; oxidoreductase activity, acting on the aldehyde or oxo group of donors, NAD or NADP as acceptor [GO:0016620]; proline dehydrogenase activity [GO:0004657]; proline biosynthetic process [GO:0006561]; proline catabolic process to glutamate [GO:0010133]
FXO12_22980	FXO12_22980			A0A6I6QSV9	complement(5021569..5022456)	Neutral zinc metallopeptidase	metallopeptidase	YpfJ protein, zinc metalloprotease superfamily	YpfJ protein, zinc metalloprotease superfamily	295	1.31695	2.68295e-06	GO:0016021	integral component of membrane [GO:0016021]
FXO12_07110	FXO12_07110			A0A6I6QJY8	complement(1616225..1617229)	L-arabinose-binding periplasmic protein (ABP)	arabinose ABC transporter substrate-binding protein	L-arabinose ABC transporter, substrate-binding protein AraF	L-arabinose ABC transporter, substrate-binding protein AraF	334	1.31489	0.00325825	GO:0042597; GO:0042882	periplasmic space [GO:0042597]; L-arabinose transmembrane transport [GO:0042882]
FXO12_14315	merP FXO12_14315	merP	merP	A0A6I6QJM6	complement(3150086..3150361)	Periplasmic mercury ion-binding protein	mercury resistance system periplasmic binding protein MerP	Periplasmic mercury(+2) binding protein, MerP	Periplasmic mercury(+2) binding protein, MerP	91	1.31363	0.0434885	GO:0015097; GO:0042597; GO:0045340	periplasmic space [GO:0042597]; mercury ion binding [GO:0045340]; mercury ion transmembrane transporter activity [GO:0015097]
FXO12_23000	FXO12_23000			A0A6I6QT01	5025555..5027456	3-dehydroshikimate dehydratase (DSD) (EC 4.2.1.118)	TIM barrel protein	4-hydroxyphenylpyruvate dioxygenase (EC 1.13.11.27)	4-hydroxyphenylpyruvate dioxygenase	633	1.31207	1.6389e-06	GO:0046279; GO:0046565; GO:0046872	3-dehydroshikimate dehydratase activity [GO:0046565]; metal ion binding [GO:0046872]; 3,4-dihydroxybenzoate biosynthetic process [GO:0046279]
FXO12_13510	FXO12_13510			A0A6I6QN06	2999601..3000512	ABC transporter permease subunit	ABC transporter permease subunit	Dipeptide ABC transporter, permease protein DppC (TC 3.A.1.5.2)	Dipeptide ABC transporter, permease protein DppC (TC 3.A.1.5.2)	303	1.31154	0.0051212	GO:0005886; GO:0016021; GO:0055085	integral component of membrane [GO:0016021]; plasma membrane [GO:0005886]; transmembrane transport [GO:0055085]
FXO12_26765	xdhC FXO12_26765	xdhC	xdhC	A0A6I6QUR9	complement(5848143..5848982)	Xanthine dehydrogenase accessory protein XdhC	xanthine dehydrogenase accessory protein XdhC	Xanthine and CO dehydrogenases maturation factor, XdhC/CoxF family	Xanthine and CO dehydrogenases maturation factor, XdhC/CoxF family	279	1.30966	9.34101e-07
FXO12_11680	FXO12_11680			A0A6I6QPI4	complement(2588951..2589658)	DUF533 domain-containing protein	tellurite resistance TerB family protein	putative membrane protein	putative membrane protein	235	1.30771	0.000187669	GO:0016021	integral component of membrane [GO:0016021]
FXO12_05945	FXO12_05945			A0A6I6QG41	1309642..1314783	Uncharacterized protein	hypothetical protein	hypothetical protein	hypothetical protein	1713	1.30736	0.00015481
FXO12_04205	FXO12_04205			A0A6I6QIR0	896184..896987	ATP-binding cassette domain-containing protein	ABC transporter ATP-binding protein	ABC transporter, ATP-binding protein (cluster 1, maltose/g3p/polyamine/iron); ABC transporter, ATP-binding protein (cluster 10, nitrate/sulfonate/bicarbonate)	ABC transporter, ATP-binding protein (cluster 1, maltose/g3p/polyamine/iron); ABC transporter, ATP-binding protein (cluster 10, nitrate/sulfonate/bicarbonate)	267	1.3058	8.75368e-06	GO:0005524	ATP binding [GO:0005524]
FXO12_17090	FXO12_17090			A0A6I6QPX5	complement(3777433..3778503)	Efflux RND transporter periplasmic adaptor subunit	efflux RND transporter periplasmic adaptor subunit	Multidrug efflux system, membrane fusion component => TriB of TriABC-OpmH system	Multidrug efflux system, membrane fusion component => TriB of TriABC-OpmH system	356	1.30381	1.94082e-05	GO:0005886; GO:0022857	plasma membrane [GO:0005886]; transmembrane transporter activity [GO:0022857]
FXO12_10950	pcaC FXO12_10950	pcaC	pcaC	A0A6I6QI55	complement(2426221..2426619)	4-carboxymuconolactone decarboxylase (EC 4.1.1.44)	4-carboxymuconolactone decarboxylase	4-carboxymuconolactone decarboxylase (EC 4.1.1.44)	4-carboxymuconolactone decarboxylase	132	1.30215	0.00111593	GO:0047575; GO:0051920	4-carboxymuconolactone decarboxylase activity [GO:0047575]; peroxiredoxin activity [GO:0051920]
FXO12_14890	FXO12_14890			A0A6I6QMQ9	3259600..3261018	TIGR00366 family protein	short-chain fatty acid transporter	Short-chain fatty acids transporter	Short-chain fatty acids transporter	472	1.30086	3.9101e-06	GO:0016021	integral component of membrane [GO:0016021]
FXO12_03405	FXO12_03405			A0A6I6QID1	complement(743084..743770)	FCD domain-containing protein	GntR family transcriptional regulator	Transcriptional regulator, GntR family	Transcriptional regulator, GntR family	228	1.30008	0.00103487	GO:0003677; GO:0003700	DNA binding [GO:0003677]; DNA-binding transcription factor activity [GO:0003700]
FXO12_07705	pseudogene			pseudogene	1748821..1749665	NAD-dependent protein deacetylase	#N/A	#N/A	#N/A	#N/A	1.29977	1.00477e-05
FXO12_18625	FXO12_18625			A0A6I6QQP9	complement(4137051..4137722)	GNAT family N-acetyltransferase	GNAT family N-acetyltransferase	GNAT family acetyltransferase PA5433	GNAT family acetyltransferase PA5433	223	1.29943	1.04096e-07	GO:0008080	N-acetyltransferase activity [GO:0008080]
FXO12_19375	FXO12_19375			A0A6I6QR85	4304812..4306047	Fatty acid hydroxylase domain-containing protein	sterol desaturase family protein	Fatty acid hydroxylase family (carotene hydroxylase/sterol desaturase)	Fatty acid hydroxylase family (carotene hydroxylase/sterol desaturase)	411	1.29631	0.0005864	GO:0005506; GO:0008610; GO:0016021; GO:0016491	integral component of membrane [GO:0016021]; iron ion binding [GO:0005506]; oxidoreductase activity [GO:0016491]; lipid biosynthetic process [GO:0008610]
FXO12_23200	FXO12_23200			A0A6I6QT37	complement(5071051..5071407)	Uncharacterized protein	hypothetical protein	putative lipoprotein	putative lipoprotein	118	1.29392	0.000322565
FXO12_08830	FXO12_08830			A0A6I6QPC9	complement(1998769..1999176)	Uncharacterized protein	hypothetical protein	putative lipoprotein	putative lipoprotein	135	1.29316	2.89041e-06
FXO12_07470	FXO12_07470			A0A6I6QVV1	1696498..1697787	SDR family oxidoreductase	SDR family oxidoreductase	#N/A	#N/A	429	1.2912	6.59157e-07	GO:0016021; GO:0016491	integral component of membrane [GO:0016021]; oxidoreductase activity [GO:0016491]
FXO12_04805	FXO12_04805			A0A6I6QFM2	1021772..1022545	Enoyl-CoA hydratase (EC 4.2.1.17)	enoyl-CoA hydratase	Enoyl-CoA hydratase (EC 4.2.1.17) => degradation of branched-chain amino acids and alpha-keto acids	Enoyl-CoA hydratase => degradation of branched-chain amino acids and alpha-keto acids	257	1.28963	0.00111243	GO:0004300	enoyl-CoA hydratase activity [GO:0004300]
FXO12_23050	FXO12_23050			A0A6I6QT10	5034033..5034557	2Fe-2S iron-sulfur cluster binding domain-containing protein	(2Fe-2S)-binding protein	Periplasmic aromatic aldehyde oxidoreductase, iron-sulfur subunit YagT	Periplasmic aromatic aldehyde oxidoreductase, iron-sulfur subunit YagT	174	1.28786	5.95346e-06	GO:0009055; GO:0046872; GO:0051537	2 iron, 2 sulfur cluster binding [GO:0051537]; electron transfer activity [GO:0009055]; metal ion binding [GO:0046872]
FXO12_04430	FXO12_04430			A0A6I6QIU6	complement(942297..942653)	Metalloregulator ArsR/SmtB family transcription factor	metalloregulator ArsR/SmtB family transcription factor	Arsenical resistance operon repressor	Arsenical resistance operon repressor	118	1.28647	1.43739e-05	GO:0003700	DNA-binding transcription factor activity [GO:0003700]
FXO12_28330	FXO12_28330			A0A6I6QWD7	6193851..6194591	BPL_N domain-containing protein	hypothetical protein	hypothetical protein	hypothetical protein	246	1.28646	1.69995e-05
FXO12_05180	FXO12_05180			A0A6I6QJY9	complement(1110279..1111703)	Lipase	lipase	Lipase	Lipase	474	1.28448	0.0023878	GO:0005509	calcium ion binding [GO:0005509]
FXO12_01645	FXO12_01645			A0A6I6QFF1	310010..311293	Hydantoinase/carbamoylase family amidase (EC 3.5.-.-)	Zn-dependent hydrolase	Beta-ureidopropionase (EC 3.5.1.6)	Beta-ureidopropionase	427	1.28263	3.37613e-05	GO:0016813	hydrolase activity, acting on carbon-nitrogen (but not peptide) bonds, in linear amidines [GO:0016813]
FXO12_19945	FXO12_19945			A0A6I6QRD7	complement(4428786..4430381)	GMC family oxidoreductase	GMC family oxidoreductase	FIG022869: Oxidoreductase, GMC family	FIG022869: Oxidoreductase, GMC family	531	1.28247	0.010513	GO:0016614; GO:0050660	flavin adenine dinucleotide binding [GO:0050660]; oxidoreductase activity, acting on CH-OH group of donors [GO:0016614]
FXO12_25990	FXO12_25990			A0A6I6QUC7	5688324..5688548	Uncharacterized protein	hypothetical protein	#N/A	#N/A	74	1.28157	0.000254908
FXO12_01420	FXO12_01420			A0A6I6QIE7	complement(255536..256738)	ABC transporter substrate-binding protein	ABC transporter substrate-binding protein	ABC transporter, substrate-binding protein PP0619	ABC transporter, substrate-binding protein PP0619	400	1.27844	0.000579839
FXO12_16940	FXO12_16940			A0A6I6QPU6	3740845..3741624	EAL domain-containing protein	EAL domain-containing protein	Sensory box/GGDEF family protein	Sensory box/GGDEF family protein	259	1.27843	2.39041e-06
FXO12_08450	FXO12_08450			A0A6I6QPB9	1911793..1913532	Dipeptidase	dipeptidase	Putative Xaa-His dipeptidase	Putative Xaa-His dipeptidase	579	1.27573	0.000684843	GO:0008270; GO:0016805	dipeptidase activity [GO:0016805]; zinc ion binding [GO:0008270]
FXO12_25495	FXO12_25495			A0A6I6QU40	5587672..5588517	ABC transporter permease subunit	carbohydrate ABC transporter permease	Glucose ABC transport system, inner membrane component 2	Glucose ABC transport system, inner membrane component 2	281	1.27098	0.0120097	GO:0005886; GO:0016021; GO:0055085	integral component of membrane [GO:0016021]; plasma membrane [GO:0005886]; transmembrane transport [GO:0055085]
FXO12_01855	FXO12_01855			A0A6I6QEI8	complement(357254..357991)	Anti-sigma factor	anti-sigma factor	Transmembrane regulator protein PrtR	Transmembrane regulator protein PrtR	245	1.26955	2.91106e-05	GO:0016021	integral component of membrane [GO:0016021]
FXO12_06990	FXO12_06990			A0A6I6QMV4	1591526..1592524	Zinc-binding dehydrogenase	zinc-binding dehydrogenase	Quinone oxidoreductase (EC 1.6.5.5)	Quinone oxidoreductase	332	1.26909	1.09404e-06	GO:0016491	oxidoreductase activity [GO:0016491]
FXO12_19370	elbB FXO12_19370	elbB	elbB	A0A6I6QR90	complement(4304031..4304696)	Glyoxalase	isoprenoid biosynthesis glyoxalase ElbB	Enhancing lycopene biosynthesis protein 2	Enhancing lycopene biosynthesis protein 2	221	1.26564	0.000169272	GO:0016829	lyase activity [GO:0016829]
FXO12_07320	FXO12_07320			A0A6I6QA20	1666202..1666411	Uncharacterized protein	hypothetical protein	hypothetical protein	hypothetical protein	69	1.26365	0.000495664
FXO12_19285	FXO12_19285			A0A6I6QR03	4286366..4287025	Glutathione S-transferase	glutathione S-transferase family protein	Glutathione S-transferase N-terminal domain protein (EC 2.5.1.18)	Glutathione S-transferase N-terminal domain protein	219	1.26147	4.32096e-05	GO:0016740	transferase activity [GO:0016740]
FXO12_06130	iolD FXO12_06130	iolD	iolD	A0A6I6QII9	complement(1353926..1355857)	3D-(3,5/4)-trihydroxycyclohexane-1,2-dione acylhydrolase (Decyclizing) (EC 3.7.1.22)	3D-(3%2C5/4)-trihydroxycyclohexane-1%2C2-dione acylhydrolase (decyclizing)	3D-(3,5/4)-trihydroxycyclohexane-1,2-dione hydrolase (EC 3.7.1.22)	3D-(3,5/4)-trihydroxycyclohexane-1,2-dione hydrolase	643	1.25904	0.00217953	GO:0000287; GO:0019310; GO:0030976; GO:0102481	3D-(3,5/4)-trihydroxycyclohexane-1,2-dione hydrolase activity [GO:0102481]; magnesium ion binding [GO:0000287]; thiamine pyrophosphate binding [GO:0030976]; inositol catabolic process [GO:0019310]
FXO12_12005	glpK FXO12_12005	glpK	glpK	A0A6I6QC36	2648037..2649542	Glycerol kinase (EC 2.7.1.30) (ATP:glycerol 3-phosphotransferase) (Glycerokinase) (GK)	glycerol kinase GlpK	Glycerol kinase (EC 2.7.1.30)	Glycerol kinase	501	1.25857	0.0117827	GO:0004370; GO:0005524; GO:0006072; GO:0019563	ATP binding [GO:0005524]; glycerol kinase activity [GO:0004370]; glycerol catabolic process [GO:0019563]; glycerol-3-phosphate metabolic process [GO:0006072]
FXO12_03255	FXO12_03255			A0A6I6Q7Y0	694493..695491	Alpha/beta fold hydrolase	alpha/beta hydrolase	hypothetical protein	hypothetical protein	332	1.24995	0.000132564	GO:0016787	hydrolase activity [GO:0016787]
FXO12_24465	nagA FXO12_24465	nagA	nagA	A0A6I6QTW6	complement(5351540..5352646)	N-acetylglucosamine-6-phosphate deacetylase (EC 3.5.1.25)	N-acetylglucosamine-6-phosphate deacetylase	N-acetylglucosamine-6-phosphate deacetylase (EC 3.5.1.25)	N-acetylglucosamine-6-phosphate deacetylase	368	1.24567	0.01061	GO:0005975; GO:0006044; GO:0008448; GO:0047419	N-acetylgalactosamine-6-phosphate deacetylase activity [GO:0047419]; N-acetylglucosamine-6-phosphate deacetylase activity [GO:0008448]; carbohydrate metabolic process [GO:0005975]; N-acetylglucosamine metabolic process [GO:0006044]
FXO12_03550	FXO12_03550			A0A6I6Q7W7	778476..779459	DctP family TRAP transporter solute-binding subunit	TRAP transporter substrate-binding protein	TRAP-type C4-dicarboxylate transport system, periplasmic component	TRAP-type C4-dicarboxylate transport system, periplasmic component	327	1.24565	0.000693032	GO:0030288; GO:0055085	outer membrane-bounded periplasmic space [GO:0030288]; transmembrane transport [GO:0055085]
FXO12_25615	FXO12_25615			A0A6I6QU89	5611127..5612446	PAS domain S-box protein	methyl-accepting chemotaxis protein	Methyl-accepting chemotaxis sensor/transducer protein	Methyl-accepting chemotaxis sensor/transducer protein	439	1.24565	0.000116772	GO:0004888; GO:0006935; GO:0007165; GO:0016020	membrane [GO:0016020]; transmembrane signaling receptor activity [GO:0004888]; chemotaxis [GO:0006935]; signal transduction [GO:0007165]
FXO12_14850	FXO12_14850			A0A6I6QE16	3247797..3248471	Heavy metal response regulator transcription factor	heavy metal response regulator transcription factor	Two-component transcriptional response regulator, OmpR family	Two-component transcriptional response regulator, OmpR family	224	1.24503	0.00182229	GO:0000160; GO:0003677; GO:0006355	DNA binding [GO:0003677]; phosphorelay signal transduction system [GO:0000160]; regulation of transcription, DNA-templated [GO:0006355]
FXO12_17975	coxB FXO12_17975	coxB	coxB	A0A6I6QQD9	complement(3994424..3995551)	Cytochrome c oxidase subunit 2 (EC 7.1.1.9)	cytochrome c oxidase subunit II	Cytochrome c oxidase polypeptide II (EC 1.9.3.1)	Cytochrome c oxidase polypeptide II	375	1.24384	0.000475869	GO:0004129; GO:0005507; GO:0005886; GO:0016021; GO:0020037; GO:0070469	integral component of membrane [GO:0016021]; plasma membrane [GO:0005886]; respirasome [GO:0070469]; copper ion binding [GO:0005507]; cytochrome-c oxidase activity [GO:0004129]; heme binding [GO:0020037]
FXO12_26565	acnD FXO12_26565	acnD	acnD	A0A6I6QUU9	5799695..5802289	Aconitate hydratase (EC 4.2.1.3)	Fe/S-dependent 2-methylisocitrate dehydratase AcnD	2-methylcitrate dehydratase (2-methyl-trans-aconitate forming) (EC 4.2.1.117)	2-methylcitrate dehydratase (2-methyl-trans-aconitate forming)	864	1.24207	0.00319618	GO:0003994; GO:0019679; GO:0046872; GO:0047780; GO:0051536	aconitate hydratase activity [GO:0003994]; citrate dehydratase activity [GO:0047780]; iron-sulfur cluster binding [GO:0051536]; metal ion binding [GO:0046872]; propionate metabolic process, methylcitrate cycle [GO:0019679]
FXO12_13450	FXO12_13450			A0A6I6QDD4	complement(2979094..2980818)	ATP-binding cassette domain-containing protein	ABC transporter ATP-binding protein/permease	Efflux ABC transporter, permease/ATP-binding protein	Efflux ABC transporter, permease/ATP-binding protein	574	1.2405	0.000544427	GO:0005524; GO:0016021; GO:0016887; GO:0042626	integral component of membrane [GO:0016021]; ATP binding [GO:0005524]; ATPase activity [GO:0016887]; ATPase-coupled transmembrane transporter activity [GO:0042626]
FXO12_05195	FXO12_05195			A0A6I6Q8R6	complement(1118350..1119690)	TolC family outer membrane protein	TolC family outer membrane protein	Type I secretion outer membrane protein, TolC family @ ABC-type protease exporter, outer membrane component PrtF/AprF	Type I secretion outer membrane protein, TolC family @ ABC-type protease exporter, outer membrane component PrtF/AprF	446	1.24002	0.0431874	GO:0015562; GO:0016021; GO:0019867	integral component of membrane [GO:0016021]; outer membrane [GO:0019867]; efflux transmembrane transporter activity [GO:0015562]
FXO12_05050	FXO12_05050			A0A6I6QHW9	complement(1080711..1081550)	LuxR family transcriptional regulator	helix-turn-helix transcriptional regulator	Transcriptional regulator, LuxR family	Transcriptional regulator, LuxR family	279	1.23807	0.000343031	GO:0003677; GO:0006355	DNA binding [GO:0003677]; regulation of transcription, DNA-templated [GO:0006355]
FXO12_07000	FXO12_07000			A0A6I6QHW7	complement(1593911..1594588)	Type 1 glutamine amidotransferase domain-containing protein	type 1 glutamine amidotransferase domain-containing protein	Intracellular protease	Intracellular protease	225	1.23804	3.25892e-06	GO:0006541; GO:0016740	transferase activity [GO:0016740]; glutamine metabolic process [GO:0006541]
FXO12_14570	phrB FXO12_14570	phrB	phrB	A0A6I6QM02	3199544..3200986	Deoxyribodipyrimidine photo-lyase (EC 4.1.99.3)	deoxyribodipyrimidine photo-lyase	Deoxyribodipyrimidine photolyase (EC 4.1.99.3)	Deoxyribodipyrimidine photolyase	480	1.23665	0.00012402	GO:0003904; GO:0018298	deoxyribodipyrimidine photo-lyase activity [GO:0003904]; protein-chromophore linkage [GO:0018298]
FXO12_13025	FXO12_13025			A0A6I6QM53	complement(2900006..2901865)	DUF1302 family protein	DUF1302 domain-containing protein	hypothetical protein	hypothetical protein	619	1.23198	0.00171825
FXO12_06850	FXO12_06850			A0A6I6QHT8	1549698..1550648	Nucleoside-specific channel-forming protein Tsx	nucleoside-specific channel-forming protein Tsx	#N/A	#N/A	316	1.23058	0.0112247	GO:0005337; GO:0009279	cell outer membrane [GO:0009279]; nucleoside transmembrane transporter activity [GO:0005337]
FXO12_02485	FXO12_02485			A0A6I6QET4	complement(489326..491143)	GAF domain-containing protein	sigma-54-dependent Fis family transcriptional regulator	sigma-54-dependent transcriptional regulator	sigma-54-dependent transcriptional regulator	605	1.22658	0.00121378	GO:0005524; GO:0006355; GO:0008134; GO:0043565	ATP binding [GO:0005524]; sequence-specific DNA binding [GO:0043565]; transcription factor binding [GO:0008134]; regulation of transcription, DNA-templated [GO:0006355]
FXO12_18590	oadA FXO12_18590	oadA	oadA	A0A6I6QQR7	4126605..4128413	Sodium-extruding oxaloacetate decarboxylase subunit alpha	sodium-extruding oxaloacetate decarboxylase subunit alpha	Pyruvate carboxylase subunit B (biotin-containing) (EC 6.4.1.1)	Pyruvate carboxylase subunit B (biotin-containing)	602	1.22642	0.019794	GO:0006814; GO:0008948	oxaloacetate decarboxylase activity [GO:0008948]; sodium ion transport [GO:0006814]
FXO12_09850	FXO12_09850			A0A6I6QNI0	complement(2217026..2217730)	Carboxyltransferase domain-containing protein	allophanate hydrolase subunit 1	Allophanate hydrolase 2 subunit 1 (EC 3.5.1.54)	Allophanate hydrolase 2 subunit 1	234	1.22441	0.00218278	GO:0005524; GO:0016740; GO:0016787	ATP binding [GO:0005524]; hydrolase activity [GO:0016787]; transferase activity [GO:0016740]
FXO12_24780	glk FXO12_24780	glk		A0A6I6QTW5	5421757..5422713	Glucokinase (EC 2.7.1.2) (Glucose kinase)	glucokinase	Glucokinase (EC 2.7.1.2)	Glucokinase	318	1.22428	0.000684843	GO:0004340; GO:0005524; GO:0005536; GO:0005737; GO:0006096	cytoplasm [GO:0005737]; ATP binding [GO:0005524]; glucokinase activity [GO:0004340]; glucose binding [GO:0005536]; glycolytic process [GO:0006096]
FXO12_07720	FXO12_07720			A0A6I6QP87	1751686..1752384	3-oxoadipate CoA-transferase (EC 2.8.3.6)	CoA transferase subunit A	Succinyl-CoA:3-ketoacid-coenzyme A transferase subunit A (EC 2.8.3.5)	Succinyl-CoA:3-ketoacid-coenzyme A transferase subunit A	232	1.22331	0.000172949	GO:0042952; GO:0047569	3-oxoadipate CoA-transferase activity [GO:0047569]; beta-ketoadipate pathway [GO:0042952]
FXO12_18795	FXO12_18795			A0A6I6QQW4	4180511..4180786	Integration host factor	HU family DNA-binding protein	DNA-binding protein HU	DNA-binding protein HU	91	1.22229	0.00630632	GO:0003677	DNA binding [GO:0003677]
FXO12_12140	FXO12_12140			A0A6I6QMM5	2680502..2682376	EAL domain-containing protein	GGDEF and EAL domain-containing protein	Signal receiver domain, OmpR family / Diguanylate cyclase, GGDEF domain / c-di-GMP-specific phosphodiesterase class I	Signal receiver domain, OmpR family / Diguanylate cyclase, GGDEF domain / c-di-GMP-specific phosphodiesterase class I	624	1.21716	0.000829565	GO:0000160	phosphorelay signal transduction system [GO:0000160]
FXO12_12620	FXO12_12620			A0A6I6QPK2	complement(2792719..2793750)	Transporter substrate-binding domain-containing protein	amino acid ABC transporter substrate-binding protein	Amino acid ABC transporter, substrate-binding protein YhdW	Amino acid ABC transporter, substrate-binding protein YhdW	343	1.21454	0.00259936
FXO12_06045	FXO12_06045			A0A6I6Q9A4	complement(1335699..1338875)	Efflux pump membrane transporter	efflux RND transporter permease subunit	Multidrug efflux system, inner membrane proton/drug antiporter (RND type) => MexQ of MexPQ-OpmE system	Multidrug efflux system, inner membrane proton/drug antiporter (RND type) => MexQ of MexPQ-OpmE system	1058	1.21321	2.84885e-06	GO:0005886; GO:0015562; GO:0016021; GO:0042908	integral component of membrane [GO:0016021]; plasma membrane [GO:0005886]; efflux transmembrane transporter activity [GO:0015562]; xenobiotic transport [GO:0042908]
FXO12_05270	FXO12_05270			A0A6I6Q8X0	complement(1136811..1138454)	Alpha-D-glucose phosphate-specific phosphoglucomutase (EC 5.4.2.2)	alpha-D-glucose phosphate-specific phosphoglucomutase	Phosphoglucomutase (EC 5.4.2.2)	Phosphoglucomutase	547	1.20847	0.00131514	GO:0000287; GO:0004614; GO:0005975	magnesium ion binding [GO:0000287]; phosphoglucomutase activity [GO:0004614]; carbohydrate metabolic process [GO:0005975]
FXO12_22575	FXO12_22575			A0A6I6QSW5	complement(4942830..4943285)	MaoC family dehydratase	MaoC family dehydratase	Nodulation protein N	Nodulation protein N	151	1.20737	0.000290849
FXO12_06215	FXO12_06215			A0A6I6QMN6	complement(1372355..1372897)	DUF924 family protein	DUF924 family protein	hypothetical protein	#N/A	180	1.20681	1.06079e-05
FXO12_07465	FXO12_07465			A0A6I6QK40	1695653..1696417	DUF1264 domain-containing protein	OBAP family protein	putative lipoprotein	putative lipoprotein	254	1.20259	1.7694e-05
FXO12_03400	FXO12_03400			A0A6I6QH56	737968..742836	Glutamate dehydrogenase (EC 1.4.1.2)	NAD-glutamate dehydrogenase	NAD-specific glutamate dehydrogenase (EC 1.4.1.2), large form	NAD-specific glutamate dehydrogenase, large form	1622	1.20203	0.00107937	GO:0004352; GO:0019551	glutamate dehydrogenase (NAD+) activity [GO:0004352]; glutamate catabolic process to 2-oxoglutarate [GO:0019551]
FXO12_26370	FXO12_26370			A0A6I6QUJ1	5764093..5764698	START domain-containing protein	START domain-containing protein	Collagenase and related proteases	Collagenase and related proteases	201	1.20072	0.00323223	GO:0008289	lipid binding [GO:0008289]
FXO12_17835	FXO12_17835			A0A6I6QQA8	3965314..3967101	Histidine kinase (EC 2.7.13.3)	PAS domain-containing sensor histidine kinase	Alginate biosynthesis two-component system sensor histidine kinase KinB	Alginate biosynthesis two-component system sensor histidine kinase KinB	595	1.19565	0.000276672	GO:0000155; GO:0016021	integral component of membrane [GO:0016021]; phosphorelay sensor kinase activity [GO:0000155]
FXO12_22310	FXO12_22310			A0A6I6QSP4	complement(4890038..4894285)	DEAD/DEAH box helicase	DEAD/DEAH box helicase	Uncharacterized ATP-dependent DNA helicase PA3272	Uncharacterized ATP-dependent DNA helicase PA3272	1415	1.19464	0.00115489	GO:0003676; GO:0004386; GO:0005524	ATP binding [GO:0005524]; helicase activity [GO:0004386]; nucleic acid binding [GO:0003676]
FXO12_19680	FXO12_19680			A0A6I6QRD1	4369423..4370517	Extracellular solute-binding protein	polyamine ABC transporter substrate-binding protein	#N/A	#N/A	364	1.19418	0.000125144	GO:0015846; GO:0019808; GO:0042597	periplasmic space [GO:0042597]; polyamine binding [GO:0019808]; polyamine transport [GO:0015846]
FXO12_22845	FXO12_22845			A0A6I6QT13	4995623..4997275	DNA alkylation response protein	DNA alkylation response protein	Acyl-CoA dehydrogenase	Acyl-CoA dehydrogenase	550	1.19407	0.00289196	GO:0003995; GO:0050660	acyl-CoA dehydrogenase activity [GO:0003995]; flavin adenine dinucleotide binding [GO:0050660]
FXO12_28550	FXO12_28550			A0A6I6QVP5	6235336..6235641	Uncharacterized protein	hypothetical protein	hypothetical protein	hypothetical protein	101	1.18895	6.65695e-05
FXO12_05540	ggt FXO12_05540	ggt	ggt_1	A0A6I6QK43	complement(1203598..1205322)	Gamma-glutamyltransferase (EC 2.3.2.2)	gamma-glutamyltransferase	Gamma-glutamyltranspeptidase (EC 2.3.2.2) @ Glutathione hydrolase (EC 3.4.19.13)	Gamma-glutamyltranspeptidase @ Glutathione hydrolase	574	1.18303	0.0029432	GO:0006751; GO:0036374; GO:0102953; GO:0103068	glutathione hydrolase activity [GO:0036374]; hypoglycin A gamma-glutamyl transpeptidase activity [GO:0102953]; leukotriene C4 gamma-glutamyl transferase activity [GO:0103068]; glutathione catabolic process [GO:0006751]
FXO12_21185	glcB FXO12_21185	glcB		A0A6I6QS71	complement(4675951..4678128)	Malate synthase G (EC 2.3.3.9)	malate synthase G	Malate synthase G (EC 2.3.3.9)	Malate synthase G	725	1.18195	0.00442948	GO:0004474; GO:0005737; GO:0006097; GO:0006099; GO:0046872	cytoplasm [GO:0005737]; malate synthase activity [GO:0004474]; metal ion binding [GO:0046872]; glyoxylate cycle [GO:0006097]; tricarboxylic acid cycle [GO:0006099]
FXO12_12490	FXO12_12490			A0A6I6QCW6	complement(2765763..2767079)	MFS transporter	aromatic acid/H+ symport family MFS transporter	4-hydroxybenzoate transporter	4-hydroxybenzoate transporter	438	1.17944	9.87363e-06	GO:0016021; GO:0022857	integral component of membrane [GO:0016021]; transmembrane transporter activity [GO:0022857]
FXO12_01405	FXO12_01405			A0A6I6QHS4	complement(252860..253609)	ATP-binding cassette domain-containing protein	ABC transporter ATP-binding protein	ABC transporter, ATP-binding protein 1 PP0616	ABC transporter, ATP-binding protein 1 PP0616	249	1.17663	0.000838853	GO:0005524; GO:0016887	ATP binding [GO:0005524]; ATPase activity [GO:0016887]
FXO12_03600	FXO12_03600			A0A6I6Q7X8	788409..788642	Uncharacterized protein	hypothetical protein	hypothetical protein	hypothetical protein	77	1.17146	1.40113e-05
FXO12_02535	FXO12_02535			A0A6I6QEU0	501408..502652	Alcohol dehydrogenase catalytic domain-containing protein	glutathione-dependent formaldehyde dehydrogenase	Uncharacterized zinc-type alcohol dehydrogenase-like protein YbdR	Uncharacterized zinc-type alcohol dehydrogenase-like protein YbdR	414	1.16985	0.00020305	GO:0008270; GO:0016491	oxidoreductase activity [GO:0016491]; zinc ion binding [GO:0008270]
FXO12_06110	rbsA FXO12_06110	rbsA		A0A6I6QP23	complement(1348811..1350364)	Ribose import ATP-binding protein RbsA (EC 7.5.2.7)	sugar ABC transporter ATP-binding protein	ABC transporter, ATP-binding protein (cluster 2, ribose/xylose/arabinose/galactose) / ABC transporter, ATP-binding protein (cluster 2, ribose/xylose/arabinose/galactose)	ABC transporter, ATP-binding protein (cluster 2, ribose/xylose/arabinose/galactose) / ABC transporter, ATP-binding protein (cluster 2, ribose/xylose/arabinose/galactose)	517	1.16853	0.00222551	GO:0005524; GO:0005886; GO:0015611; GO:0016887	plasma membrane [GO:0005886]; ATP binding [GO:0005524]; ATPase activity [GO:0016887]; D-ribose-importing ATPase activity [GO:0015611]
FXO12_16510	FXO12_16510			A0A6I6QMS3	complement(3647499..3648944)	Cytosine permease	cytosine permease	Purine-cytosine permease	Purine-cytosine permease	481	1.1685	0.00145941	GO:0016021; GO:0022857	integral component of membrane [GO:0016021]; transmembrane transporter activity [GO:0022857]
FXO12_07840	FXO12_07840			A0A6I6QI65	1777266..1777460	Uncharacterized protein	hypothetical protein	hypothetical protein	hypothetical protein	64	1.1682	0.000331563
FXO12_27215	FXO12_27215			A0A6I6QVI7	complement(5949707..5949895)	Uncharacterized protein	hypothetical protein	hypothetical protein	hypothetical protein	62	1.16663	0.0167825
FXO12_13010	FXO12_13010			A0A6I6QKC2	2894991..2895548	ABC_trans_aux domain-containing protein	membrane integrity-associated transporter subunit PqiC	ortholog of Bordetella pertussis (BX470248) BP2750	ortholog of Bordetella pertussis (BX470248) BP2750	185	1.16532	2.29314e-05
FXO12_15385	FXO12_15385			A0A6I6QND5	3372182..3372580	DUF2946 domain-containing protein	DUF2946 domain-containing protein	Putative multicopper oxidases	Putative multicopper oxidases	132	1.16475	0.00864437
FXO12_17095	FXO12_17095			A0A6I6QPY5	complement(3778500..3779582)	Efflux RND transporter periplasmic adaptor subunit	efflux RND transporter periplasmic adaptor subunit	Multidrug efflux system, membrane fusion component => TriA of TriABC-OpmH system	Multidrug efflux system, membrane fusion component => TriA of TriABC-OpmH system	360	1.16281	0.00177916	GO:0005886; GO:0022857	plasma membrane [GO:0005886]; transmembrane transporter activity [GO:0022857]
FXO12_16340	phaC FXO12_16340	phaC	phaC_1	A0A6I6QPA6	3610309..3611988	Class II poly(R)-hydroxyalkanoic acid synthase	class II poly(R)-hydroxyalkanoic acid synthase	Polyhydroxyalkanoic acid synthase	Polyhydroxyalkanoic acid synthase	559	1.16186	0.00193434	GO:0016746; GO:0042619	transferase activity, transferring acyl groups [GO:0016746]; poly-hydroxybutyrate biosynthetic process [GO:0042619]
FXO12_08640	FXO12_08640			A0A6I6QAH4	complement(1952188..1952916)	Dienelactone hydrolase family protein	dienelactone hydrolase family protein	Dienelactone hydrolase family protein	Dienelactone hydrolase family protein	242	1.16095	0.00238585	GO:0016787	hydrolase activity [GO:0016787]
FXO12_17965	FXO12_17965			A0A6I6QQB8	complement(3992095..3992646)	Cytochrome c oxidase assembly protein CtaG	cytochrome c oxidase assembly protein	Cytochrome oxidase biogenesis protein Cox11-CtaG, copper delivery to Cox1	Cytochrome oxidase biogenesis protein Cox11-CtaG, copper delivery to Cox1	183	1.15957	0.000382239	GO:0005507; GO:0005886; GO:0016021	integral component of membrane [GO:0016021]; plasma membrane [GO:0005886]; copper ion binding [GO:0005507]
FXO12_17960	FXO12_17960			A0A6I6QQE9	complement(3991172..3992059)	Cytochrome aa3 subunit 3 (EC 7.1.1.9) (Cytochrome c oxidase polypeptide III)	cytochrome c oxidase subunit 3	Cytochrome c oxidase polypeptide III (EC 1.9.3.1)	Cytochrome c oxidase polypeptide III	295	1.15914	0.000714187	GO:0004129; GO:0005886; GO:0016021; GO:0019646	integral component of membrane [GO:0016021]; plasma membrane [GO:0005886]; cytochrome-c oxidase activity [GO:0004129]; aerobic electron transport chain [GO:0019646]
FXO12_14020	FXO12_14020			A0A6I6QP26	3098651..3099154	DUF3577 domain-containing protein	DUF3577 domain-containing protein	Putative uncharacterized protein STY4534 (Putative uncharacterized protein)	Putative uncharacterized protein STY4534 (Putative uncharacterized protein)	167	1.15827	0.00019619
FXO12_07075	yghU FXO12_07075	yghU	yghU	A0A6I6QGJ9	complement(1609362..1610189)	Glutathione-dependent disulfide-bond oxidoreductase	glutathione-dependent disulfide-bond oxidoreductase	Glutathione S-transferase (EC 2.5.1.18)	Glutathione S-transferase	275	1.15683	0.000542541
FXO12_20795	glyA FXO12_20795	glyA		A0A6I6QS55	4608736..4609989	Serine hydroxymethyltransferase (SHMT) (Serine methylase) (EC 2.1.2.1)	serine hydroxymethyltransferase	Serine hydroxymethyltransferase (EC 2.1.2.1)	Serine hydroxymethyltransferase	417	1.1566	0.0249848	GO:0004372; GO:0005737; GO:0008483; GO:0019264; GO:0030170; GO:0035999	cytoplasm [GO:0005737]; glycine hydroxymethyltransferase activity [GO:0004372]; pyridoxal phosphate binding [GO:0030170]; transaminase activity [GO:0008483]; glycine biosynthetic process from serine [GO:0019264]; tetrahydrofolate interconversion [GO:0035999]
FXO12_25480	FXO12_25480			A0A6I6QUM1	5583951..5585210	Sugar isomerase	AGE family epimerase/isomerase	N-acylglucosamine 2-epimerase (EC 5.1.3.8)	N-acylglucosamine 2-epimerase	419	1.15467	0.0035618	GO:0005975; GO:0016853	isomerase activity [GO:0016853]; carbohydrate metabolic process [GO:0005975]
FXO12_04645	FXO12_04645			A0A6I6Q8K9	complement(983301..984311)	Aldo/keto reductase	aldo/keto reductase	Putative oxidoreductase	Putative oxidoreductase	336	1.15157	0.000461445
FXO12_17310	FXO12_17310			A0A6I6QPZ2	complement(3825999..3826313)	R body protein RebB-like protein	RebB family R body protein	probable RebB like protein	probable RebB like protein	104	1.14681	1.15266e-05
FXO12_06120	FXO12_06120			A0A6I6Q993	complement(1351717..1352745)	Gfo/Idh/MocA family oxidoreductase	Gfo/Idh/MocA family oxidoreductase	Myo-inositol 2-dehydrogenase (EC 1.1.1.18)	Myo-inositol 2-dehydrogenase	342	1.14621	0.00033458	GO:0016491	oxidoreductase activity [GO:0016491]
FXO12_05065	FXO12_05065			A0A6I6Q8T1	complement(1084240..1085568)	Histidine kinase (EC 2.7.13.3)	HAMP domain-containing protein	Two-component system sensor histidine kinase	Two-component system sensor histidine kinase	442	1.14405	0.000387177	GO:0000155; GO:0016021	integral component of membrane [GO:0016021]; phosphorelay sensor kinase activity [GO:0000155]
FXO12_02530	FXO12_02530			A0A6I6Q7H8	500205..501323	Putative glutamate--cysteine ligase 2 (EC 6.3.2.2) (Gamma-glutamylcysteine synthetase 2) (GCS 2) (Gamma-GCS 2)	carboxylate-amine ligase	hypothetical protein	hypothetical protein	372	1.1433	6.41084e-05	GO:0004357; GO:0005524; GO:0042398	ATP binding [GO:0005524]; glutamate-cysteine ligase activity [GO:0004357]; cellular modified amino acid biosynthetic process [GO:0042398]
FXO12_26290	FXO12_26290			A0A6I6QUI7	5747594..5748415	SDR family oxidoreductase	SDR family oxidoreductase	Oxidoreductase, short-chain dehydrogenase/reductase family	Oxidoreductase, short-chain dehydrogenase/reductase family	273	1.14215	0.00607491	GO:0016491	oxidoreductase activity [GO:0016491]
FXO12_24105	FXO12_24105			A0A6I6QW17	5273036..5274238	MFS transporter	MFS transporter	#N/A	#N/A	400	1.14175	0.000184381	GO:0016021; GO:0022857	integral component of membrane [GO:0016021]; transmembrane transporter activity [GO:0022857]
FXO12_25945	ltaE FXO12_25945	ltaE	ltaE	A0A6I6QUD9	5680095..5681099	Low-specificity L-threonine aldolase (EC 4.1.2.48)	low-specificity L-threonine aldolase	Low-specificity L-threonine aldolase (EC 4.1.2.48)	Low-specificity L-threonine aldolase	334	1.1412	0.00262962	GO:0006520; GO:0016829	lyase activity [GO:0016829]; cellular amino acid metabolic process [GO:0006520]
FXO12_10960	FXO12_10960			A0A6I6QPH0	complement(2427432..2428796)	3-carboxy-cis,cis-muconate cycloisomerase (EC 5.5.1.2)	3-carboxy-cis%2Ccis-muconate cycloisomerase	3-carboxy-cis,cis-muconate cycloisomerase (EC 5.5.1.2)	3-carboxy-cis,cis-muconate cycloisomerase	454	1.13673	0.00740651	GO:0018842; GO:0019619; GO:0047472	3-carboxy-cis,cis-muconate cycloisomerase activity [GO:0047472]; 3-carboxymuconate cycloisomerase type II activity [GO:0018842]; 3,4-dihydroxybenzoate catabolic process [GO:0019619]
FXO12_06980	FXO12_06980			A0A6I6QKR8	1589987..1590805	Alpha/beta fold hydrolase	alpha/beta hydrolase	Non-heme chloroperoxidase (EC 1.11.1.10)	Non-heme chloroperoxidase	272	1.13231	7.7305e-05	GO:0016787	hydrolase activity [GO:0016787]
FXO12_10665	FXO12_10665			A0A6I6QJC2	2371039..2372331	Outer membrane porin, OprD family	OprD family porin	Outer membrane low permeability porin, OprD family => OccK5/OpdH tricarboxylate	Outer membrane low permeability porin, OprD family => OccK5/OpdH tricarboxylate	430	1.13151	0.0209621	GO:0016021	integral component of membrane [GO:0016021]
FXO12_17345	FXO12_17345			A0A6I6QQ23	complement(3829384..3830100)	Helix-turn-helix domain-containing protein	Crp/Fnr family transcriptional regulator	cAMP-binding proteins - catabolite gene activator and regulatory subunit of cAMP-dependent protein kinases	#N/A	238	1.13144	0.000307971	GO:0003677; GO:0006355	DNA binding [GO:0003677]; regulation of transcription, DNA-templated [GO:0006355]
FXO12_02330	FXO12_02330			A0A6I6QIS9	461925..463100	CoA transferase	CoA transferase	Alpha-methylacyl-CoA racemase (EC 5.1.99.4)	Alpha-methylacyl-CoA racemase	391	1.13041	2.78513e-05	GO:0008410	CoA-transferase activity [GO:0008410]
FXO12_16485	hutH FXO12_16485	hutH	hutH_1	A0A6I6QNR9	complement(3641498..3643036)	Histidine ammonia-lyase (Histidase) (EC 4.3.1.3)	histidine ammonia-lyase	Histidine ammonia-lyase (EC 4.3.1.3)	#N/A	512	1.13038	0.00320902	GO:0004397; GO:0005737; GO:0019556; GO:0019557	cytoplasm [GO:0005737]; histidine ammonia-lyase activity [GO:0004397]; histidine catabolic process to glutamate and formamide [GO:0019556]; histidine catabolic process to glutamate and formate [GO:0019557]
FXO12_14560	FXO12_14560			A0A6I6QDB5	3197651..3198610	DUF1722 domain-containing protein	DUF1722 domain-containing protein	COG1683: Uncharacterized conserved protein / FIG143828: Hypothetical protein YbgA	COG1683: Uncharacterized conserved protein / FIG143828: Hypothetical protein YbgA	319	1.12966	0.00902973
FXO12_10800	FXO12_10800			A0A6I6QI39	2391155..2392033	Dihydrodipicolinate synthase family protein	dihydrodipicolinate synthase family protein	Dihydrodipicolinate synthase family PA0223	Dihydrodipicolinate synthase family PA0223	292	1.12631	9.87363e-06	GO:0016829	lyase activity [GO:0016829]
FXO12_13485	FXO12_13485			A0A6I6QLN2	2991721..2993349	ABC transporter substrate-binding protein	ABC transporter substrate-binding protein	Dipeptide ABC transporter, substrate-binding protein DppA (TC 3.A.1.5.2)	Dipeptide ABC transporter, substrate-binding protein DppA (TC 3.A.1.5.2)	542	1.1259	0.0164894	GO:0043190; GO:0055085	ATP-binding cassette (ABC) transporter complex [GO:0043190]; transmembrane transport [GO:0055085]
FXO12_03250	FXO12_03250			A0A6I6QIL2	complement(692667..694205)	NAD(P)-binding domain-containing protein	NAD(P)/FAD-dependent oxidoreductase	Cyclohexanone monooxygenase (EC 1.14.13.22)	Cyclohexanone monooxygenase	512	1.12143	0.000359358	GO:0004499; GO:0050660; GO:0050661	flavin adenine dinucleotide binding [GO:0050660]; N,N-dimethylaniline monooxygenase activity [GO:0004499]; NADP binding [GO:0050661]
FXO12_11080	FXO12_11080			A0A6I6QJI4	2456020..2456721	High-affinity branched-chain amino acid transport ATP-binding protein	ABC transporter ATP-binding protein	Branched-chain amino acid ABC transporter, ATP-binding protein LivF (TC 3.A.1.4.1)	Branched-chain amino acid ABC transporter, ATP-binding protein LivF (TC 3.A.1.4.1)	233	1.119	0.028133	GO:0005524; GO:0015658; GO:0016887	ATP binding [GO:0005524]; ATPase activity [GO:0016887]; branched-chain amino acid transmembrane transporter activity [GO:0015658]
FXO12_01210	feaR FXO12_01210	feaR	feaR	A0A6I6QE84	204573..205514	Transcriptional regulator FeaR	transcriptional regulator FeaR	Transcriptional regulator, AraC family	Transcriptional regulator, AraC family	313	1.11874	0.000149869	GO:0003700; GO:0043565	DNA-binding transcription factor activity [GO:0003700]; sequence-specific DNA binding [GO:0043565]
FXO12_17085	FXO12_17085			A0A6I6QPW4	complement(3774371..3777436)	AcrB/AcrD/AcrF family protein	efflux RND transporter permease subunit	Multidrug efflux system, inner membrane proton/drug antiporter (RND type) => TriC of TriABC-OpmH system	Multidrug efflux system, inner membrane proton/drug antiporter (RND type) => TriC of TriABC-OpmH system	1021	1.11574	0.00213145	GO:0016021; GO:0022857	integral component of membrane [GO:0016021]; transmembrane transporter activity [GO:0022857]
FXO12_19490	FXO12_19490			A0A6I6QRA4	complement(4331273..4332250)	Zinc-binding dehydrogenase	NADPH:quinone oxidoreductase family protein	Putative Zn-dependent oxidoreductase PA5234	Putative Zn-dependent oxidoreductase PA5234	325	1.11365	0.000883398	GO:0016491	oxidoreductase activity [GO:0016491]
FXO12_03280	FXO12_03280			A0A6I6Q7R9	700181..702691	Acyl-coenzyme A dehydrogenase (EC 1.3.8.7) (EC 1.3.8.8)	acyl-CoA dehydrogenase	Acyl-CoA dehydrogenase	Acyl-CoA dehydrogenase	836	1.11243	0.00916267	GO:0004466; GO:0016021; GO:0033539; GO:0050660	integral component of membrane [GO:0016021]; flavin adenine dinucleotide binding [GO:0050660]; long-chain-acyl-CoA dehydrogenase activity [GO:0004466]; fatty acid beta-oxidation using acyl-CoA dehydrogenase [GO:0033539]
FXO12_20655	choV FXO12_20655	choV	choV	A0A6I6QRU9	complement(4578513..4579691)	Choline ABC transporter ATP-binding protein	choline ABC transporter ATP-binding protein	Choline binding ABC transport system ATP-binding protein ChoV	Choline binding ABC transport system ATP-binding protein ChoV	392	1.11192	0.00198909	GO:0005524; GO:0015220; GO:0016887; GO:0055052	ATP-binding cassette (ABC) transporter complex, substrate-binding subunit-containing [GO:0055052]; ATP binding [GO:0005524]; ATPase activity [GO:0016887]; choline transmembrane transporter activity [GO:0015220]
FXO12_03525	FXO12_03525			A0A6I6Q833	772853..773671	Transposase	transposase	COGs COG3777	COGs COG3777	272	1.10955	0.00266909
FXO12_19685	potA FXO12_19685	potA	potA	A0A6I6QR93	4370584..4371726	Spermidine/putrescine import ATP-binding protein PotA (EC 7.6.2.11)	polyamine ABC transporter ATP-binding protein	Putrescine transport ATP-binding protein PotG (TC 3.A.1.11.2)	Putrescine transport ATP-binding protein PotG (TC 3.A.1.11.2)	380	1.1094	0.000671381	GO:0005524; GO:0015417; GO:0016887; GO:0043190	ATP-binding cassette (ABC) transporter complex [GO:0043190]; ATP binding [GO:0005524]; ATPase activity [GO:0016887]; ATPase-coupled polyamine transmembrane transporter activity [GO:0015417]
FXO12_06175	FXO12_06175			A0A6I6QHI1	complement(1365408..1367009)	L,D-transpeptidase family protein	L%2CD-transpeptidase family protein	cell wall degradation protein	cell wall degradation protein	533	1.10758	0.000123591	GO:0009252; GO:0016740	transferase activity [GO:0016740]; peptidoglycan biosynthetic process [GO:0009252]
FXO12_02975	FXO12_02975			A0A6I6Q7L9	623920..624993	Methyltransferase domain-containing protein	class I SAM-dependent methyltransferase	SAM-dependent methyltransferase	SAM-dependent methyltransferase	357	1.10715	0.00370609	GO:0008168; GO:0032259	methyltransferase activity [GO:0008168]; methylation [GO:0032259]
FXO12_22975	FXO12_22975			A0A6I6QT18	complement(5020594..5021568)	Alpha/beta hydrolase	alpha/beta hydrolase	hypothetical protein	hypothetical protein	324	1.10579	0.0026882	GO:0016787	hydrolase activity [GO:0016787]
FXO12_08635	FXO12_08635			A0A6I6QN76	1951223..1952089	Pirin family protein	pirin family protein	Pirin	Pirin	288	1.10423	1.12299e-05
FXO12_10840	FXO12_10840			A0A6I6QLU1	complement(2399702..2400313)	LemA family protein	LemA family protein	LemA family protein	LemA family protein	203	1.10031	0.000855298	GO:0016021	integral component of membrane [GO:0016021]
FXO12_10795	FXO12_10795			A0A6I6QC18	2390342..2391124	Aldolase	aldolase	Ribulose-5-phosphate 4-epimerase and related epimerases and aldolases	Ribulose-5-phosphate 4-epimerase and related epimerases and aldolases	260	1.09656	6.88797e-05
FXO12_20815	soxG FXO12_20815	soxG	soxG	A0A6I6QRY8	4614731..4615363	Sarcosine oxidase subunit gamma family protein	sarcosine oxidase subunit gamma family protein	Sarcosine oxidase gamma subunit (EC 1.5.3.1)	Sarcosine oxidase gamma subunit	210	1.09449	0.0101416	GO:0008115; GO:1901053	sarcosine oxidase activity [GO:0008115]; sarcosine catabolic process [GO:1901053]
FXO12_10005	FXO12_10005			A0A6I6QB50	2244332..2244946	NAD(P)H-binding protein	NAD(P)-dependent oxidoreductase	Rrf2-linked NADH-flavin reductase	Rrf2-linked NADH-flavin reductase	204	1.09392	7.61554e-06
FXO12_17315	FXO12_17315			A0A6I6QQ22	complement(3826364..3826678)	R body protein RebB-like protein	RebB family R body protein	probable RebB like protein	probable RebB like protein	104	1.09218	2.3733e-05
FXO12_09240	FXO12_09240			A0A6I6QNC9	2078282..2079319	Alpha/beta hydrolase	alpha/beta hydrolase	FIG00613342: Bacterial patatin-like phospholipase domain containing protein	FIG00613342: Bacterial patatin-like phospholipase domain containing protein	345	1.09001	1.85604e-05	GO:0016042; GO:0016787	hydrolase activity [GO:0016787]; lipid catabolic process [GO:0016042]
FXO12_03445	FXO12_03445			A0A6I6Q7U5	complement(754184..754951)	SDR family oxidoreductase	SDR family oxidoreductase	Oxidoreductase, short-chain dehydrogenase/reductase family	Oxidoreductase, short-chain dehydrogenase/reductase family	255	1.08829	3.18741e-05	GO:0016491	oxidoreductase activity [GO:0016491]
FXO12_08885	FXO12_08885			A0A6I6QN99	2007917..2008246	Flagellar biosynthesis protein FlhB	EscU/YscU/HrcU family type III secretion system export apparatus switch protein	Uncharacterized homolog of the cytoplasmic domain of flagellar protein FhlB	Uncharacterized homolog of the cytoplasmic domain of flagellar protein FhlB	109	1.08739	0.000301104	GO:0009306; GO:0016020	membrane [GO:0016020]; protein secretion [GO:0009306]
FXO12_25385	FXO12_25385			A0A6I6QUE1	5563959..5564150	DUF1289 domain-containing protein	DUF1289 domain-containing protein	hypothetical protein	hypothetical protein	63	1.08453	0.000104517
FXO12_16345	phaZ FXO12_16345	phaZ	phaZ	A0A6I6QE73	3612154..3612999	Poly(3-hydroxyalkanoate) depolymerase	poly(3-hydroxyalkanoate) depolymerase	Poly(3-hydroxyalkanoate) depolymerase	Poly(3-hydroxyalkanoate) depolymerase	281	1.08334	2.46311e-05
FXO12_13515	FXO12_13515			A0A6I6QPL9	3000523..3001491	ATP-binding cassette domain-containing protein	ABC transporter ATP-binding protein	Dipeptide ABC transporter, ATP-binding protein DppD (TC 3.A.1.5.2)	Dipeptide ABC transporter, ATP-binding protein DppD (TC 3.A.1.5.2)	322	1.08271	0.0118673	GO:0005524; GO:0015833; GO:0016887	ATP binding [GO:0005524]; ATPase activity [GO:0016887]; peptide transport [GO:0015833]
FXO12_18155	FXO12_18155			A0A6I6QQF5	4030886..4031863	NADPH:quinone reductase (EC 1.6.5.5)	quinone oxidoreductase	Quinone oxidoreductase (EC 1.6.5.5)	Quinone oxidoreductase	325	1.07886	0.00208488	GO:0003960; GO:0008270	NADPH:quinone reductase activity [GO:0003960]; zinc ion binding [GO:0008270]
FXO12_08200	FXO12_08200			A0A6I6QKD5	1863208..1863666	VOC family protein	VOC family protein	Glyoxalase family protein	Glyoxalase family protein	152	1.0719	0.000281981
FXO12_07245	FXO12_07245			A0A6I6Q9U6	complement(1651198..1651974)	Transporter substrate-binding domain-containing protein	ABC transporter substrate-binding protein	Arginine/ornithine ABC transporter, substrate-binding protein AotJ	Arginine/ornithine ABC transporter, substrate-binding protein AotJ	258	1.07111	0.0113203	GO:0030288; GO:0071705	outer membrane-bounded periplasmic space [GO:0030288]; nitrogen compound transport [GO:0071705]
FXO12_04725	FXO12_04725			A0A6I6QGT9	1001728..1002399	DUF3313 family protein	DUF3313 domain-containing protein	putative lipoprotein	putative lipoprotein	223	1.07109	0.000902614
FXO12_11050	FXO12_11050			A0A6I6QVT9	2448593..2450854	EAL domain-containing protein	EAL domain-containing protein	Sensory box/GGDEF family protein	Sensory box/GGDEF family protein	753	1.07045	0.0040135	GO:0016021	integral component of membrane [GO:0016021]
FXO12_08260	FXO12_08260			A0A6I6QAI5	1873401..1874246	ABC transporter permease subunit	ABC transporter permease subunit	ABC transporter, permease protein 1 (cluster 1, maltose/g3p/polyamine/iron)	ABC transporter, permease protein 1 (cluster 1, maltose/g3p/polyamine/iron)	281	1.06848	0.00019222	GO:0005886; GO:0016021; GO:0055085	integral component of membrane [GO:0016021]; plasma membrane [GO:0005886]; transmembrane transport [GO:0055085]
FXO12_13850	FXO12_13850			A0A6I6QN30	3066092..3066613	Uncharacterized protein	hypothetical protein	FIG00957722: hypothetical protein	FIG00957722: hypothetical protein	173	1.06793	0.000845721
FXO12_02340	FXO12_02340			A0A6I6QLC9	complement(463818..464420)	DUF1282 domain-containing protein	YIP1 family protein	Inner membrane protein YohC	Inner membrane protein YohC	200	1.06768	0.0220712	GO:0016021	integral component of membrane [GO:0016021]
FXO12_01930	FXO12_01930			A0A6I6Q716	373792..375021	Acyl-CoA dehydrogenase	acyl-CoA dehydrogenase	Acyl-CoA dehydrogenase	Acyl-CoA dehydrogenase	409	1.06706	8.50145e-05	GO:0016627; GO:0050660	flavin adenine dinucleotide binding [GO:0050660]; oxidoreductase activity, acting on the CH-CH group of donors [GO:0016627]
FXO12_21175	FXO12_21175			A0A6I6QVZ0	complement(4673181..4675103)	CBS domain-containing protein	CBS domain-containing protein	Predicted signal-transduction protein containing cAMP-binding and CBS domains	#N/A	640	1.06511	0.0431349	GO:0008773	[protein-PII] uridylyltransferase activity [GO:0008773]
FXO12_21880	FXO12_21880			A0A6I6QSF8	complement(4815740..4817662)	Autotransporter domain-containing esterase	autotransporter domain-containing esterase	hypothetical protein	hypothetical protein	640	1.06304	0.00273769	GO:0006629; GO:0016298; GO:0019867	outer membrane [GO:0019867]; lipase activity [GO:0016298]; lipid metabolic process [GO:0006629]
FXO12_07445	FXO12_07445			A0A6I6QMZ5	1693045..1693323	Uncharacterized protein	hypothetical protein	hypothetical protein	hypothetical protein	92	1.06119	0.0015155
FXO12_25005	FXO12_25005			A0A6I6QU69	5470246..5471724	DUF853 family protein	DUF853 family protein	Uncharacterized protein YjgR	Uncharacterized protein YjgR	492	1.05701	0.00266909
FXO12_13635	FXO12_13635			A0A6I6QP12	complement(3029470..3029898)	Uncharacterized protein	hypothetical protein	#N/A	#N/A	142	1.05669	0.00225458	GO:0016021	integral component of membrane [GO:0016021]
FXO12_20805	FXO12_20805			A0A6I6QRX7	4611278..4611580	Sarcosine oxidase subunit delta family protein	sarcosine oxidase subunit delta	Sarcosine oxidase delta subunit (EC 1.5.3.1)	Sarcosine oxidase delta subunit	100	1.05568	0.000218992	GO:0008115; GO:0046653	sarcosine oxidase activity [GO:0008115]; tetrahydrofolate metabolic process [GO:0046653]
FXO12_17990	FXO12_17990			A0A6I6QQE4	complement(3998326..3999057)	Carbonic anhydrase (EC 4.2.1.1) (Carbonate dehydratase)	carbonic anhydrase	Carbonic anhydrase, beta class (EC 4.2.1.1)	Carbonic anhydrase, beta class	243	1.05402	0.000954144	GO:0004089; GO:0008270; GO:0015976	carbonate dehydratase activity [GO:0004089]; zinc ion binding [GO:0008270]; carbon utilization [GO:0015976]
FXO12_20765	gbcA FXO12_20765	gbcA	gbcA	A0A6I6QRX3	complement(4602528..4603823)	Glycine-betaine demethylase subunit GbcA	glycine-betaine demethylase subunit GbcA	GbcA Glycine betaine demethylase subunit A	GbcA Glycine betaine demethylase subunit A	431	1.05252	0.00904607	GO:0005506; GO:0008168; GO:0016491; GO:0032259; GO:0044237; GO:0051537	2 iron, 2 sulfur cluster binding [GO:0051537]; iron ion binding [GO:0005506]; methyltransferase activity [GO:0008168]; oxidoreductase activity [GO:0016491]; cellular metabolic process [GO:0044237]; methylation [GO:0032259]
FXO12_01230	FXO12_01230			A0A6I6Q6P3	complement(208212..208577)	DUF861 domain-containing protein	DUF861 domain-containing protein	hypothetical protein	hypothetical protein	121	1.04695	0.00230945
FXO12_13475	FXO12_13475			A0A6I6QCV5	2986419..2989763	Uncharacterized protein	hypothetical protein	hypothetical protein	hypothetical protein	1114	1.04473	0.00019911
FXO12_01625	preA FXO12_01625	preA	preA	A0A6I6QIH8	complement(303595..304869)	Dihydrothymine dehydrogenase (Dihydrouracil dehydrogenase)	NAD-dependent dihydropyrimidine dehydrogenase subunit PreA	NAD-dependent dihydropyrimidine dehydrogenase subunit PreA (EC 1.3.1.1)	NAD-dependent dihydropyrimidine dehydrogenase subunit PreA	424	1.04404	0.00277452	GO:0005737; GO:0016627; GO:0046872; GO:0051536	cytoplasm [GO:0005737]; iron-sulfur cluster binding [GO:0051536]; metal ion binding [GO:0046872]; oxidoreductase activity, acting on the CH-CH group of donors [GO:0016627]
FXO12_25335	FXO12_25335			A0A6I6QU18	complement(5555314..5556663)	Acyl-CoA transferase	acyl-CoA transferase	CoA transferase, CAIB/BAIF family	CoA transferase, CAIB/BAIF family	449	1.04057	0.00022345	GO:0008410	CoA-transferase activity [GO:0008410]
FXO12_01370	FXO12_01370			A0A6I6QIE5	244611..246143	Uncharacterized protein	FGGY-family carbohydrate kinase	Xylulose kinase (EC 2.7.1.17)	Xylulose kinase	510	1.04035	0.0164465	GO:0005975; GO:0016301; GO:0016773	kinase activity [GO:0016301]; phosphotransferase activity, alcohol group as acceptor [GO:0016773]; carbohydrate metabolic process [GO:0005975]
FXO12_28635	FXO12_28635			A0A6I6QWE0	complement(6250749..6254027)	PAS domain S-box protein	PAS domain S-box protein	Sensory box/GGDEF family protein	Sensory box/GGDEF family protein	1092	1.0398	0.000376863	GO:0006355	regulation of transcription, DNA-templated [GO:0006355]
FXO12_23505	acs acsA FXO12_23505	acs/ acsA	acs_1	A0A6I6QTM0	complement(5142511..5144448)	Acetyl-coenzyme A synthetase (AcCoA synthetase) (Acs) (EC 6.2.1.1) (Acetate--CoA ligase) (Acyl-activating enzyme)	acetate--CoA ligase	Acetyl-CoA synthetase (EC 6.2.1.1)	Acetyl-CoA synthetase	645	1.03939	0.000116772	GO:0003987; GO:0005524; GO:0016208; GO:0019427; GO:0046872	acetate-CoA ligase activity [GO:0003987]; AMP binding [GO:0016208]; ATP binding [GO:0005524]; metal ion binding [GO:0046872]; acetyl-CoA biosynthetic process from acetate [GO:0019427]
FXO12_25810	FXO12_25810			A0A6I6QU95	complement(5647118..5647996)	ABC transporter permease subunit	amino acid ABC transporter permease	ABC transporter, permease protein (cluster 3, basic aa/glutamine/opines)	ABC transporter, permease protein (cluster 3, basic aa/glutamine/opines)	292	1.03918	0.0059825	GO:0022857; GO:0043190; GO:0071705	ATP-binding cassette (ABC) transporter complex [GO:0043190]; transmembrane transporter activity [GO:0022857]; nitrogen compound transport [GO:0071705]
FXO12_06505	FXO12_06505			A0A6I6QK55	1440180..1440494	SCP2 sterol-binding domain-containing protein	SCP2 sterol-binding domain-containing protein	SCP-2 sterol transfer family protein	SCP-2 sterol transfer family protein	104	1.03554	0.00314193
FXO12_12155	FXO12_12155			A0A6I6QC55	2685187..2686566	Histidine kinase (EC 2.7.13.3)	response regulator	hypothetical protein	hypothetical protein	459	1.03459	0.00013798	GO:0000155	phosphorelay sensor kinase activity [GO:0000155]
FXO12_09630	FXO12_09630			A0A6I6QHL0	2162905..2163171	DUF4404 family protein	DUF4404 family protein	Chromosome segregation ATPases	Chromosome segregation ATPases	88	1.03423	0.00944118
FXO12_07215	xylF FXO12_07215	xylF	xylF	A0A6I6QKG5	1644254..1645252	D-xylose ABC transporter substrate-binding protein	D-xylose ABC transporter substrate-binding protein	D-xylose ABC transporter, substrate-binding protein XylF	D-xylose ABC transporter, substrate-binding protein XylF	332	1.03384	0.0135233	GO:0015753; GO:0048029	monosaccharide binding [GO:0048029]; D-xylose transmembrane transport [GO:0015753]
FXO12_23640	msrP FXO12_23640	msrP	msrP	A0A6I6QTB3	5173418..5174431	Protein-methionine-sulfoxide reductase catalytic subunit MsrP (EC 1.8.5.-)	protein-methionine-sulfoxide reductase catalytic subunit MsrP	Protein-methionine-sulfoxide reductase catalytic subunit MsrP	Protein-methionine-sulfoxide reductase catalytic subunit MsrP	337	1.03321	0.000271416	GO:0016672; GO:0030091; GO:0043546; GO:0046872	metal ion binding [GO:0046872]; molybdopterin cofactor binding [GO:0043546]; oxidoreductase activity, acting on a sulfur group of donors, quinone or similar compound as acceptor [GO:0016672]; protein repair [GO:0030091]
FXO12_19675	FXO12_19675			A0A6I6QW16	4368117..4369211	Extracellular solute-binding protein	polyamine ABC transporter substrate-binding protein	#N/A	#N/A	364	1.03234	0.005809	GO:0015846; GO:0019808; GO:0042597	periplasmic space [GO:0042597]; polyamine binding [GO:0019808]; polyamine transport [GO:0015846]
FXO12_23205	FXO12_23205			A0A6I6QT86	complement(5071625..5073478)	DUF4105 domain-containing protein	DUF4105 domain-containing protein	putative outermembrane protein	putative outermembrane protein	617	1.0297	0.00384459
FXO12_23175	FXO12_23175			A0A6I6QT51	5065658..5066887	Aminotransferase (EC 2.6.1.-)	pyridoxal phosphate-dependent aminotransferase	Aspartate aminotransferase (EC 2.6.1.1)	Aspartate aminotransferase	409	1.02871	0.000191366	GO:0008483; GO:0009058; GO:0030170	pyridoxal phosphate binding [GO:0030170]; transaminase activity [GO:0008483]; biosynthetic process [GO:0009058]
FXO12_17000	mgrA FXO12_17000	mgrA	mgrA	A0A6I6QPW3	complement(3754055..3755092)	L-glyceraldehyde 3-phosphate reductase (EC 1.1.1.-)	L-glyceraldehyde 3-phosphate reductase	L-glyceraldehyde 3-phosphate reductase	L-glyceraldehyde 3-phosphate reductase	345	1.02855	0.00359001	GO:0016491	oxidoreductase activity [GO:0016491]
FXO12_23060	FXO12_23060			A0A6I6QTB1	5035540..5037723	Molybdopterin-dependent oxidoreductase	xanthine dehydrogenase family protein molybdopterin-binding subunit	Periplasmic aromatic aldehyde oxidoreductase, molybdenum binding subunit YagR @ 4-hydroxybenzoyl-CoA reductase, alpha subunit (EC 1.3.99.20)	Periplasmic aromatic aldehyde oxidoreductase, molybdenum binding subunit YagR @ 4-hydroxybenzoyl-CoA reductase, alpha subunit	727	1.0277	0.00014362	GO:0016491	oxidoreductase activity [GO:0016491]
FXO12_26415	FXO12_26415			A0A6I6QUX6	5774374..5775099	Amidotransferase	amidotransferase	Glutamine amidotransferase, class I	Glutamine amidotransferase, class I	241	1.02588	0.00467884	GO:0006541; GO:0016740	transferase activity [GO:0016740]; glutamine metabolic process [GO:0006541]
FXO12_23840	FXO12_23840			A0A6I6QTT3	complement(5220172..5220546)	DUF1311 domain-containing protein	DUF1311 domain-containing protein	protein of unknown function DUF1311	protein of unknown function DUF1311	124	1.0221	0.000354387
FXO12_28130	FXO12_28130			A0A6I6QVG4	complement(6156665..6157591)	Diguanylate cyclase	GGDEF domain-containing protein	GGDEF domain protein	GGDEF domain protein	308	1.01875	0.00131112
FXO12_02680	FXO12_02680			A0A6I6QGU4	552444..554282	Amidohydrolase family protein	amidohydrolase	Exoenzymes regulatory protein AepA precursor	Exoenzymes regulatory protein AepA precursor	612	1.0133	0.000417272	GO:0016810	hydrolase activity, acting on carbon-nitrogen (but not peptide) bonds [GO:0016810]
FXO12_19335	FXO12_19335			A0A6I6QR11	4296340..4297539	Transcriptional regulator	transcriptional regulator	Alginate regulatory protein AlgP, positive transcriptional regulator of AlgD	Alginate regulatory protein AlgP, positive transcriptional regulator of AlgD	399	1.01318	0.00043589	GO:0000786; GO:0003677; GO:0006334	nucleosome [GO:0000786]; DNA binding [GO:0003677]; nucleosome assembly [GO:0006334]
FXO12_27715	FXO12_27715			A0A6I6QVF6	complement(6051840..6052382)	Exonuclease	hypothetical protein	Inhibitor of the KinA pathway to sporulation, predicted exonuclease	Inhibitor of the KinA pathway to sporulation, predicted exonuclease	180	1.01204	0.00129477	GO:0003676; GO:0004527	exonuclease activity [GO:0004527]; nucleic acid binding [GO:0003676]
FXO12_05790	FXO12_05790			A0A6I6QK86	1271604..1274204	Autotransporter outer membrane beta-barrel domain-containing protein	autotransporter outer membrane beta-barrel domain-containing protein	hypothetical protein	hypothetical protein	866	1.0118	0.000722484	GO:0019867	outer membrane [GO:0019867]
FXO12_09290	FXO12_09290			A0A6I6QPD8	complement(2090923..2091771)	DUF1989 domain-containing protein	DUF1989 domain-containing protein	NOHBY730; no homolog in Saccharomyces cerevisiae	NOHBY730; no homolog in Saccharomyces cerevisiae	282	1.01137	0.000159867
FXO12_09600	tal FXO12_09600	tal	tal	A0A6I6QAY6	2157803..2158729	Transaldolase (EC 2.2.1.2)	transaldolase	Transaldolase (EC 2.2.1.2)	Transaldolase	308	1.00986	0.00462661	GO:0004801; GO:0005737; GO:0005975; GO:0006098	cytoplasm [GO:0005737]; sedoheptulose-7-phosphate:D-glyceraldehyde-3-phosphate glyceronetransferase activity [GO:0004801]; carbohydrate metabolic process [GO:0005975]; pentose-phosphate shunt [GO:0006098]
FXO12_02555	FXO12_02555			A0A6I6Q7D6	505343..505705	Type 1 fimbrial protein	type 1 fimbrial protein	hypothetical protein	hypothetical protein	120	1.00969	0.000470928
FXO12_27330	FXO12_27330			A0A6I6QVL7	complement(5971360..5972637)	Transporter	transporter	Long-chain fatty acid transport protein	Long-chain fatty acid transport protein	425	1.00831	0.0258814
FXO12_22545	FXO12_22545			A0A6I6QSS4	4935730..4937640	GAF domain-containing protein	sigma-54-dependent Fis family transcriptional regulator	sigma-54-dependent transcriptional regulator	sigma-54-dependent transcriptional regulator	636	1.00774	0.00254488	GO:0005524; GO:0006355; GO:0008134; GO:0043565	ATP binding [GO:0005524]; sequence-specific DNA binding [GO:0043565]; transcription factor binding [GO:0008134]; regulation of transcription, DNA-templated [GO:0006355]
FXO12_23510	pgi FXO12_23510	pgi		A0A6I6QTD8	complement(5144554..5146218)	Glucose-6-phosphate isomerase (GPI) (EC 5.3.1.9) (Phosphoglucose isomerase) (PGI) (Phosphohexose isomerase) (PHI)	glucose-6-phosphate isomerase	Glucose-6-phosphate isomerase (EC 5.3.1.9)	Glucose-6-phosphate isomerase	554	1.00618	0.00550223	GO:0004347; GO:0005737; GO:0006094; GO:0006096	cytoplasm [GO:0005737]; glucose-6-phosphate isomerase activity [GO:0004347]; gluconeogenesis [GO:0006094]; glycolytic process [GO:0006096]
FXO12_15265	FXO12_15265			A0A6I6QL70	complement(3344789..3345856)	DUF2333 family protein	DUF2333 family protein	hypothetical protein	hypothetical protein	355	1.00488	0.00462407	GO:0016021	integral component of membrane [GO:0016021]
FXO12_20005	rpoH FXO12_20005	rpoH	rpoH	A0A6I6QRF1	4442327..4443181	RNA polymerase sigma factor RpoH (RNA polymerase sigma-32 factor)	RNA polymerase sigma factor RpoH	RNA polymerase sigma factor RpoH	RNA polymerase sigma factor RpoH	284	1.00478	0.008734	GO:0001123; GO:0003677; GO:0003700; GO:0005737; GO:0009408; GO:0016987	cytoplasm [GO:0005737]; DNA binding [GO:0003677]; DNA-binding transcription factor activity [GO:0003700]; sigma factor activity [GO:0016987]; response to heat [GO:0009408]; transcription initiation from bacterial-type RNA polymerase promoter [GO:0001123]
FXO12_25250	FXO12_25250			A0A6I6QUC1	complement(5529765..5534720)	Filamentous hemagglutinin N-terminal domain-containing protein	filamentous hemagglutinin N-terminal domain-containing protein	Putative haemolysin/cytolysin secreted via TPS pathway	Putative haemolysin/cytolysin secreted via TPS pathway	1651	1.00469	0.0327462	GO:0009405	pathogenesis [GO:0009405]
FXO12_12200	FXO12_12200			A0A6I6QNW2	2698578..2701676	Glycosyl transferase family 51	glycosyl transferase family 51	Membrane carboxypeptidase (penicillin-binding protein)	Membrane carboxypeptidase (penicillin-binding protein)	1032	1.00155	0.000125944	GO:0016021; GO:0016757	integral component of membrane [GO:0016021]; transferase activity, transferring glycosyl groups [GO:0016757]
FXO12_02950	FXO12_02950			A0A6I6Q7Q2	616480..618549	EAL domain-containing protein	PTS sugar transporter subunit IIC/EAL domain-containing protein	EAL domain protein	EAL domain protein	689	1.0009	0.00138746	GO:0005886; GO:0008982; GO:0009401; GO:0016021	integral component of membrane [GO:0016021]; plasma membrane [GO:0005886]; protein-N(PI)-phosphohistidine-sugar phosphotransferase activity [GO:0008982]; phosphoenolpyruvate-dependent sugar phosphotransferase system [GO:0009401]
FXO12_25400	FXO12_25400			A0A6I6QUE4	5567650..5569071	Amino acid permease	amino acid permease	Aromatic amino acid transport protein AroP	Aromatic amino acid transport protein AroP	473	-1.00152	0.00303785	GO:0006865; GO:0016021; GO:0055085	integral component of membrane [GO:0016021]; amino acid transport [GO:0006865]; transmembrane transport [GO:0055085]
FXO12_05460	lpxO FXO12_05460	lpxO	lpxO	A0A6I6QH54	complement(1187051..1187950)	Lipid A hydroxylase LpxO	lipid A hydroxylase LpxO	Fe(2+)/alpha-ketoglutarate-dependent dioxygenase LpxO	#N/A	299	-1.00292	0.00422696	GO:0018193	peptidyl-amino acid modification [GO:0018193]
FXO12_00090	purF FXO12_00090	purF	purF	A0A6I6QKE9	21230..22735	Amidophosphoribosyltransferase (ATase) (EC 2.4.2.14) (Glutamine phosphoribosylpyrophosphate amidotransferase) (GPATase)	amidophosphoribosyltransferase	Amidophosphoribosyltransferase (EC 2.4.2.14)	Amidophosphoribosyltransferase	501	-1.00377	0.00501961	GO:0000287; GO:0004044; GO:0006189; GO:0006541; GO:0009113; GO:0009116	amidophosphoribosyltransferase activity [GO:0004044]; magnesium ion binding [GO:0000287]; 'de novo' IMP biosynthetic process [GO:0006189]; glutamine metabolic process [GO:0006541]; nucleoside metabolic process [GO:0009116]; purine nucleobase biosynthetic process [GO:0009113]
FXO12_28380	FXO12_28380			A0A6I6QWA1	6201888..6202121	Uncharacterized protein	hypothetical protein	hypothetical protein	hypothetical protein	77	-1.00419	0.000224315
FXO12_27310	cobS FXO12_27310	cobS		A0A6I6QV31	5968155..5968883	Adenosylcobinamide-GDP ribazoletransferase (EC 2.7.8.26) (Cobalamin synthase) (Cobalamin-5'-phosphate synthase)	adenosylcobinamide-GDP ribazoletransferase	Cobalamin synthase (EC 2.7.8.26)	Cobalamin synthase	242	-1.00554	0.000140448	GO:0005886; GO:0008818; GO:0009236; GO:0016021; GO:0051073	integral component of membrane [GO:0016021]; plasma membrane [GO:0005886]; adenosylcobinamide-GDP ribazoletransferase activity [GO:0051073]; cobalamin 5'-phosphate synthase activity [GO:0008818]; cobalamin biosynthetic process [GO:0009236]
FXO12_26145	rluC FXO12_26145	rluC	rluC	A0A6I6QUW6	5723157..5724116	Pseudouridine synthase (EC 5.4.99.-)	23S rRNA pseudouridine(955/2504/2580) synthase RluC	LSU rRNA pseudouridine(955/2504/2580) synthase (EC 5.4.99.24)	LSU rRNA pseudouridine(955/2504/2580) synthase	319	-1.00606	0.00222669	GO:0001522; GO:0003723; GO:0009982	pseudouridine synthase activity [GO:0009982]; RNA binding [GO:0003723]; pseudouridine synthesis [GO:0001522]
FXO12_27245	FXO12_27245			A0A6I6QV73	5955406..5956110	DnaA regulatory inactivator Hda	DnaA regulatory inactivator Hda	DnaA inactivator Hda (shorter homolog of DnaA)	DnaA inactivator Hda (shorter homolog of DnaA)	234	-1.00801	0.00301933	GO:0032297	negative regulation of DNA-dependent DNA replication initiation [GO:0032297]
FXO12_18200	FXO12_18200			A0A6I6QQK7	complement(4039549..4040436)	Lysophospholipid acyltransferase	lysophospholipid acyltransferase	Lipid A biosynthesis lauroyl acyltransferase (EC 2.3.1.241)	Lipid A biosynthesis lauroyl acyltransferase	295	-1.00828	0.00431093	GO:0005886; GO:0009103; GO:0016021; GO:0016746	integral component of membrane [GO:0016021]; plasma membrane [GO:0005886]; transferase activity, transferring acyl groups [GO:0016746]; lipopolysaccharide biosynthetic process [GO:0009103]
FXO12_23150	ettA FXO12_23150	ettA	ettA	A0A6I6QT28	5059558..5061222	Energy-dependent translational throttle protein EttA (EC 3.6.1.-) (Translational regulatory factor EttA)	energy-dependent translational throttle protein EttA	Energy-dependent translational throttle protein EttA	Energy-dependent translational throttle protein EttA	554	-1.00829	0.0033187	GO:0000049; GO:0005524; GO:0005737; GO:0006412; GO:0016887; GO:0019843; GO:0043022; GO:0045900	cytoplasm [GO:0005737]; ATP binding [GO:0005524]; ATPase activity [GO:0016887]; ribosome binding [GO:0043022]; rRNA binding [GO:0019843]; tRNA binding [GO:0000049]; negative regulation of translational elongation [GO:0045900]; translation [GO:0006412]
FXO12_08820	FXO12_08820			A0A6I6QH93	1996262..1997467	MFS transporter	MFS transporter	Uncharacterized MFS-type transporter	Uncharacterized MFS-type transporter	401	-1.00868	0.000112283	GO:0016021; GO:0022857	integral component of membrane [GO:0016021]; transmembrane transporter activity [GO:0022857]
FXO12_16665	hisB FXO12_16665	hisB	hisB	A0A6I6QMU6	complement(3679878..3680474)	Imidazoleglycerol-phosphate dehydratase (IGPD) (EC 4.2.1.19)	imidazoleglycerol-phosphate dehydratase HisB	Imidazoleglycerol-phosphate dehydratase (EC 4.2.1.19)	Imidazoleglycerol-phosphate dehydratase	198	-1.01028	0.00109199	GO:0000105; GO:0004424; GO:0005737	cytoplasm [GO:0005737]; imidazoleglycerol-phosphate dehydratase activity [GO:0004424]; histidine biosynthetic process [GO:0000105]
FXO12_21825	pdxA FXO12_21825	pdxA	pdxA	A0A6I6QSF0	complement(4802250..4803239)	4-hydroxythreonine-4-phosphate dehydrogenase (EC 1.1.1.262) (4-(phosphohydroxy)-L-threonine dehydrogenase)	4-hydroxythreonine-4-phosphate dehydrogenase PdxA	4-hydroxythreonine-4-phosphate dehydrogenase (EC 1.1.1.262)	4-hydroxythreonine-4-phosphate dehydrogenase	329	-1.01169	0.00321571	GO:0000287; GO:0005737; GO:0008270; GO:0008615; GO:0042823; GO:0050570; GO:0050897; GO:0051287	cytoplasm [GO:0005737]; 4-hydroxythreonine-4-phosphate dehydrogenase activity [GO:0050570]; cobalt ion binding [GO:0050897]; magnesium ion binding [GO:0000287]; NAD binding [GO:0051287]; zinc ion binding [GO:0008270]; pyridoxal phosphate biosynthetic process [GO:0042823]; pyridoxine biosynthetic process [GO:0008615]
FXO12_07820	FXO12_07820			A0A6I6QL33	complement(1774259..1774768)	DUF1993 family protein	DUF1993 domain-containing protein	hypothetical protein	hypothetical protein	169	-1.01288	0.00277551
FXO12_15945	FXO12_15945			A0A6I6QMH5	complement(3508810..3509691)	Glycosyltransferase	glycosyltransferase	alpha-1,3-rhamnosyltransferase	alpha-1,3-rhamnosyltransferase	293	-1.01437	0.00683217	GO:0005886; GO:0016740	plasma membrane [GO:0005886]; transferase activity [GO:0016740]
FXO12_16320	FXO12_16320			A0A6I6QEW5	3606695..3607396	SPOR domain-containing protein	cell division protein	Cell division protein	Cell division protein	233	-1.0144	0.00264374	GO:0016021; GO:0042834	integral component of membrane [GO:0016021]; peptidoglycan binding [GO:0042834]
FXO12_06025	FXO12_06025			A0A6I6QIH3	1331670..1331882	Uncharacterized protein	hypothetical protein	hypothetical protein	hypothetical protein	70	-1.0155	0.011569
FXO12_11940	argG FXO12_11940	argG		A0A6I6QMK7	complement(2635192..2636409)	Argininosuccinate synthase (EC 6.3.4.5) (Citrulline--aspartate ligase)	argininosuccinate synthase	Argininosuccinate synthase (EC 6.3.4.5)	Argininosuccinate synthase	405	-1.01647	0.00143471	GO:0004055; GO:0005524; GO:0005737; GO:0006526	cytoplasm [GO:0005737]; argininosuccinate synthase activity [GO:0004055]; ATP binding [GO:0005524]; arginine biosynthetic process [GO:0006526]
FXO12_00065	trpF FXO12_00065	trpF		A0A6I6QH77	16634..17266	N-(5'-phosphoribosyl)anthranilate isomerase (PRAI) (EC 5.3.1.24)	phosphoribosylanthranilate isomerase	Phosphoribosylanthranilate isomerase (EC 5.3.1.24)	Phosphoribosylanthranilate isomerase	210	-1.01691	0.00054982	GO:0000162; GO:0004640	phosphoribosylanthranilate isomerase activity [GO:0004640]; tryptophan biosynthetic process [GO:0000162]
FXO12_01010	gspF FXO12_01010	gspF	gspF	A0A6I6QI86	158431..159627	Type II secretion system inner membrane protein GspF	type II secretion system inner membrane protein GspF	General secretion pathway protein F	General secretion pathway protein F	398	-1.01793	8.14654e-05	GO:0005886; GO:0015627; GO:0015628; GO:0016021	integral component of membrane [GO:0016021]; plasma membrane [GO:0005886]; type II protein secretion system complex [GO:0015627]; protein secretion by the type II secretion system [GO:0015628]
FXO12_11380	rseP FXO12_11380	rseP	rseP	A0A6I6QJN0	complement(2520771..2522123)	Zinc metalloprotease (EC 3.4.24.-)	sigma E protease regulator RseP	Intramembrane protease RasP/YluC, implicated in cell division based on FtsL cleavage	Intramembrane protease RasP/YluC, implicated in cell division based on FtsL cleavage	450	-1.01859	0.00868772	GO:0004222; GO:0005886; GO:0016021; GO:0046872	integral component of membrane [GO:0016021]; plasma membrane [GO:0005886]; metal ion binding [GO:0046872]; metalloendopeptidase activity [GO:0004222]
FXO12_14620	moeB FXO12_14620	moeB	moeB_1	A0A6I6QM09	complement(3207854..3208609)	Molybdopterin-synthase adenylyltransferase MoeB	molybdopterin-synthase adenylyltransferase MoeB	Molybdopterin-synthase adenylyltransferase (EC 2.7.7.80)	Molybdopterin-synthase adenylyltransferase	251	-1.01879	0.000930828	GO:0008641; GO:0016779	nucleotidyltransferase activity [GO:0016779]; ubiquitin-like modifier activating enzyme activity [GO:0008641]
FXO12_22165	rpsN FXO12_22165	rpsN	rpsN	A0A6I6QSW9	4864378..4864683	30S ribosomal protein S14	30S ribosomal protein S14	SSU ribosomal protein S14p (S29e) @ SSU ribosomal protein S14p (S29e), zinc-independent	SSU ribosomal protein S14p (S29e) @ SSU ribosomal protein S14p (S29e), zinc-independent	101	-1.02267	0.00958931	GO:0003735; GO:0005840; GO:0006412; GO:0019843	ribosome [GO:0005840]; rRNA binding [GO:0019843]; structural constituent of ribosome [GO:0003735]; translation [GO:0006412]
FXO12_15795	rsgA FXO12_15795	rsgA	rsgA	A0A6I6QMF7	3470159..3471190	Small ribosomal subunit biogenesis GTPase RsgA (EC 3.6.1.-)	small ribosomal subunit biogenesis GTPase RsgA	Ribosome small subunit biogenesis RbfA-release protein RsgA	Ribosome small subunit biogenesis RbfA-release protein RsgA	343	-1.02492	0.000819087	GO:0003924; GO:0005525; GO:0005737; GO:0019843; GO:0042274; GO:0046872	cytoplasm [GO:0005737]; GTP binding [GO:0005525]; GTPase activity [GO:0003924]; metal ion binding [GO:0046872]; rRNA binding [GO:0019843]; ribosomal small subunit biogenesis [GO:0042274]
FXO12_03490	FXO12_03490			A0A6I6QNP6	764924..765526	tRNA-(Ms[2]io[6]A)-hydroxylase	tRNA hydroxylase	tRNA-(ms[2]io[6]A)-hydroxylase	tRNA-(ms[2]io[6]A)-hydroxylase	200	-1.02559	8.90682e-05	GO:0045301; GO:0046872	metal ion binding [GO:0046872]; tRNA-(2-methylthio-N-6-(cis-hydroxy)isopentenyl adenosine)-hydroxylase activity [GO:0045301]
FXO12_27305	FXO12_27305			A0A6I6QV27	5967577..5968152	Histidine phosphatase family protein	alpha-ribazole phosphatase family protein	Alpha-ribazole-5'-phosphate phosphatase (EC 3.1.3.73)	Alpha-ribazole-5'-phosphate phosphatase	191	-1.02599	2.53602e-05
FXO12_03170	FXO12_03170			A0A6I6QNM2	complement(674447..674839)	Cobalamin biosynthesis protein CobE	cobalamin biosynthesis protein	hypothetical protein	hypothetical protein	130	-1.0266	0.000518564	GO:0009236	cobalamin biosynthetic process [GO:0009236]
FXO12_27295	cobU FXO12_27295	cobU	cobU	A0A6I6QV79	5966007..5966528	Bifunctional adenosylcobalamin biosynthesis protein (EC 2.7.1.156) (EC 2.7.7.62)	bifunctional adenosylcobinamide kinase/adenosylcobinamide-phosphate guanylyltransferase	Adenosylcobinamide kinase (EC 2.7.1.156) / Adenosylcobinamide-phosphate guanylyltransferase (EC 2.7.7.62)	Adenosylcobinamide kinase / Adenosylcobinamide-phosphate guanylyltransferase	173	-1.02827	5.64232e-05	GO:0005524; GO:0005525; GO:0008820; GO:0009236; GO:0043752	adenosylcobinamide kinase activity [GO:0043752]; ATP binding [GO:0005524]; cobinamide phosphate guanylyltransferase activity [GO:0008820]; GTP binding [GO:0005525]; cobalamin biosynthetic process [GO:0009236]
FXO12_00070	accD FXO12_00070	accD		A0A6I6Q6A1	17512..18432	Acetyl-coenzyme A carboxylase carboxyl transferase subunit beta (ACCase subunit beta) (Acetyl-CoA carboxylase carboxyltransferase subunit beta) (EC 2.1.3.15)	acetyl-CoA carboxylase carboxyltransferase subunit beta	Acetyl-coenzyme A carboxyl transferase beta chain (EC 6.4.1.2)	Acetyl-coenzyme A carboxyl transferase beta chain	306	-1.02863	0.00400833	GO:0003989; GO:0005524; GO:0006633; GO:0008270; GO:0009317; GO:0016743; GO:2001295	acetyl-CoA carboxylase complex [GO:0009317]; acetyl-CoA carboxylase activity [GO:0003989]; ATP binding [GO:0005524]; carboxyl- or carbamoyltransferase activity [GO:0016743]; zinc ion binding [GO:0008270]; fatty acid biosynthetic process [GO:0006633]; malonyl-CoA biosynthetic process [GO:2001295]
FXO12_06060	FXO12_06060			A0A6I6QP21	1340887..1341276	DUF2946 domain-containing protein	DUF2946 domain-containing protein	hypothetical protein	hypothetical protein	129	-1.02864	0.000521161
FXO12_11705	kup FXO12_11705	kup		A0A6I6QLQ9	complement(2593905..2595806)	Probable potassium transport system protein kup	potassium transporter Kup	Kup system potassium uptake protein	Kup system potassium uptake protein	633	-1.02874	8.90682e-05	GO:0005886; GO:0015079; GO:0016021	integral component of membrane [GO:0016021]; plasma membrane [GO:0005886]; potassium ion transmembrane transporter activity [GO:0015079]
FXO12_17435	FXO12_17435			A0A6I6QQ65	complement(3846117..3846560)	Uncharacterized protein	hypothetical protein	#N/A	#N/A	147	-1.02879	0.00611471
FXO12_01730	FXO12_01730			A0A6I6QHX3	328779..330653	Peptidylprolyl isomerase (EC 5.2.1.8)	peptidylprolyl isomerase	Peptidyl-prolyl cis-trans isomerase PpiD (EC 5.2.1.8)	Peptidyl-prolyl cis-trans isomerase PpiD	624	-1.03099	0.00333755	GO:0003755; GO:0016021	integral component of membrane [GO:0016021]; peptidyl-prolyl cis-trans isomerase activity [GO:0003755]
FXO12_11570	tsaB FXO12_11570	tsaB	tsaB	A0A6I6QIF2	complement(2563097..2563783)	t(6)A37 threonylcarbamoyladenosine biosynthesis protein TsaB (tRNA threonylcarbamoyladenosine biosynthesis protein TsaB)	tRNA (adenosine(37)-N6)-threonylcarbamoyltransferase complex dimerization subunit type 1 TsaB	tRNA threonylcarbamoyladenosine biosynthesis protein TsaB	tRNA threonylcarbamoyladenosine biosynthesis protein TsaB	228	-1.03164	0.00117749	GO:0002949; GO:0016740	transferase activity [GO:0016740]; tRNA threonylcarbamoyladenosine modification [GO:0002949]
FXO12_17980	FXO12_17980			A0A6I6QQF6	3995921..3996568	Uncharacterized protein	hypothetical protein	hypothetical protein	hypothetical protein	215	-1.033	0.000482313
FXO12_27275	bluB FXO12_27275	bluB	bluB	A0A6I6QV25	5961483..5962133	5,6-dimethylbenzimidazole synthase (EC 1.13.11.79)	5%2C6-dimethylbenzimidazole synthase	Cobalamin biosynthesis protein BluB @ 5,6-dimethylbenzimidazole synthase, flavin destructase family	Cobalamin biosynthesis protein BluB @ 5,6-dimethylbenzimidazole synthase, flavin destructase family	216	-1.03616	5.46368e-05	GO:0102919	5,6-dimethylbenzimidazole synthase activity [GO:0102919]
FXO12_02395	FXO12_02395			A0A6I6Q7A2	474143..474871	Response regulator	response regulator transcription factor	Two-component transcriptional response regulator, LuxR family	Two-component transcriptional response regulator, LuxR family	242	-1.04197	0.00350255	GO:0000160; GO:0003677; GO:0006355	DNA binding [GO:0003677]; phosphorelay signal transduction system [GO:0000160]; regulation of transcription, DNA-templated [GO:0006355]
FXO12_12860	FXO12_12860			A0A6I6QMH9	2863518..2864840	Outer membrane porin, OprD family	OprD family porin	Outer membrane low permeability porin, OprD family => OccD2/OpdC	Outer membrane low permeability porin, OprD family => OccD2/OpdC	440	-1.04885	6.18679e-05	GO:0016021	integral component of membrane [GO:0016021]
FXO12_19360	FXO12_19360			A0A6I6QR80	4301532..4303427	C-type cytochrome	c-type cytochrome	High-affinity iron permease	High-affinity iron permease	631	-1.0497	0.00462407	GO:0005381; GO:0009055; GO:0020037; GO:0033573; GO:0046872	high-affinity iron permease complex [GO:0033573]; electron transfer activity [GO:0009055]; heme binding [GO:0020037]; iron ion transmembrane transporter activity [GO:0005381]; metal ion binding [GO:0046872]
FXO12_05715	FXO12_05715			A0A6I6QID0	complement(1246866..1249973)	MMPL family transporter	MMPL family transporter	Multidrug efflux system MdtABC-TolC, inner-membrane proton/drug antiporter MdtC (RND type)	Multidrug efflux system MdtABC-TolC, inner-membrane proton/drug antiporter MdtC (RND type)	1035	-1.05023	0.00229425	GO:0016021; GO:0022857	integral component of membrane [GO:0016021]; transmembrane transporter activity [GO:0022857]
FXO12_26530	pabB FXO12_26530	pabB	pabB	A0A6I6QUN4	complement(5791762..5793105)	Aminodeoxychorismate synthase (EC 2.6.1.85)	aminodeoxychorismate synthase component I	Para-aminobenzoate synthase, aminase component (EC 2.6.1.85)	Para-aminobenzoate synthase, aminase component	447	-1.05126	6.24857e-05	GO:0009396; GO:0046820	4-amino-4-deoxychorismate synthase activity [GO:0046820]; folic acid-containing compound biosynthetic process [GO:0009396]
FXO12_23395	carB FXO12_23395	carB	carB	A0A6I6QTB6	5116790..5120011	Carbamoyl-phosphate synthase large chain (EC 6.3.5.5) (Carbamoyl-phosphate synthetase ammonia chain)	carbamoyl-phosphate synthase large subunit	Carbamoyl-phosphate synthase large chain (EC 6.3.5.5)	Carbamoyl-phosphate synthase large chain	1073	-1.05274	0.00119827	GO:0004088; GO:0005524; GO:0006526; GO:0044205; GO:0046872	ATP binding [GO:0005524]; carbamoyl-phosphate synthase (glutamine-hydrolyzing) activity [GO:0004088]; metal ion binding [GO:0046872]; 'de novo' UMP biosynthetic process [GO:0044205]; arginine biosynthetic process [GO:0006526]
FXO12_11120	FXO12_11120			A0A6I6QNR2	2462029..2463642	Uncharacterized protein	NAD(P)/FAD-dependent oxidoreductase	NAD(FAD)-utilizing dehydrogenase, sll0175 homolog	NAD(FAD)-utilizing dehydrogenase, sll0175 homolog	537	-1.05784	0.000147196
FXO12_16300	FXO12_16300			A0A6I6QLJ4	complement(3601140..3601946)	Thermonuclease family protein	thermonuclease family protein	hypothetical protein	hypothetical protein	268	-1.05799	0.00101329
FXO12_10585	dapA FXO12_10585	dapA		A0A6I6QBY1	complement(2356190..2357068)	4-hydroxy-tetrahydrodipicolinate synthase (HTPA synthase) (EC 4.3.3.7)	4-hydroxy-tetrahydrodipicolinate synthase	4-hydroxy-tetrahydrodipicolinate synthase (EC 4.3.3.7)	4-hydroxy-tetrahydrodipicolinate synthase	292	-1.05813	0.00135312	GO:0005737; GO:0008840; GO:0009089; GO:0019877	cytoplasm [GO:0005737]; 4-hydroxy-tetrahydrodipicolinate synthase activity [GO:0008840]; diaminopimelate biosynthetic process [GO:0019877]; lysine biosynthetic process via diaminopimelate [GO:0009089]
FXO12_12090	FXO12_12090			A0A6I6QMM1	complement(2668242..2668646)	EamA family transporter	EamA family transporter	hypothetical protein	hypothetical protein	134	-1.05894	1.94082e-05	GO:0005886; GO:0006629; GO:0016021	integral component of membrane [GO:0016021]; plasma membrane [GO:0005886]; lipid metabolic process [GO:0006629]
FXO12_15935	msbA FXO12_15935	msbA	msbA	A0A6I6QE06	complement(3504956..3506761)	Lipid A export ATP-binding/permease protein MsbA (EC 7.5.2.6)	lipid A export permease/ATP-binding protein MsbA	Lipid A export permease/ATP-binding protein MsbA	#N/A	601	-1.05984	0.0024303	GO:0005524; GO:0005886; GO:0016021; GO:0016887; GO:0034040	integral component of membrane [GO:0016021]; plasma membrane [GO:0005886]; ATP binding [GO:0005524]; ATPase activity [GO:0016887]; ATPase-coupled lipid transmembrane transporter activity [GO:0034040]
FXO12_11055	FXO12_11055			A0A6I6QI70	complement(2451083..2451385)	DUF2288 family protein	DUF2288 domain-containing protein	hypothetical protein	hypothetical protein	100	-1.06015	0.000352428
FXO12_18180	fmt FXO12_18180	fmt		A0A6I6QQJ0	4035262..4036215	Methionyl-tRNA formyltransferase (EC 2.1.2.9)	methionyl-tRNA formyltransferase	Methionyl-tRNA formyltransferase (EC 2.1.2.9)	Methionyl-tRNA formyltransferase	317	-1.06085	4.57289e-05	GO:0004479	methionyl-tRNA formyltransferase activity [GO:0004479]
FXO12_17105	FXO12_17105			A0A6I6QPY3	complement(3780980..3781828)	Transporter substrate-binding domain-containing protein	transporter substrate-binding domain-containing protein	ABC transporter, substrate-binding protein (cluster 3, basic aa/glutamine/opines)	ABC transporter, substrate-binding protein (cluster 3, basic aa/glutamine/opines)	282	-1.06117	7.59529e-05
FXO12_22125	rplV FXO12_22125	rplV	rplV	A0A6I6QSK7	4861166..4861498	50S ribosomal protein L22	50S ribosomal protein L22	LSU ribosomal protein L22p (L17e)	LSU ribosomal protein L22p (L17e)	110	-1.0622	0.000700871	GO:0003735; GO:0006412; GO:0015934; GO:0019843	large ribosomal subunit [GO:0015934]; rRNA binding [GO:0019843]; structural constituent of ribosome [GO:0003735]; translation [GO:0006412]
FXO12_23635	pssA FXO12_23635	pssA	pssA_2	A0A6I6QTE3	5172497..5173354	CDP-diacylglycerol--serine O-phosphatidyltransferase (EC 2.7.8.8) (Phosphatidylserine synthase)	CDP-diacylglycerol--serine O-phosphatidyltransferase	CDP-diacylglycerol--serine O-phosphatidyltransferase (EC 2.7.8.8)	CDP-diacylglycerol--serine O-phosphatidyltransferase	285	-1.06238	0.000244197	GO:0003882; GO:0008654; GO:0016021	integral component of membrane [GO:0016021]; CDP-diacylglycerol-serine O-phosphatidyltransferase activity [GO:0003882]; phospholipid biosynthetic process [GO:0008654]
FXO12_23145	FXO12_23145			A0A6I6QT67	complement(5055421..5059272)	EAL domain-containing protein	bifunctional diguanylate cyclase/phosphodiesterase	Sensory box/GGDEF domain/EAL domain protein	Sensory box/GGDEF domain/EAL domain protein	1283	-1.06297	0.00270047	GO:0016021	integral component of membrane [GO:0016021]
FXO12_18210	glyQ FXO12_18210	glyQ	glyQ	A0A6I6QQI8	4041116..4042069	Glycine--tRNA ligase alpha subunit (EC 6.1.1.14) (Glycyl-tRNA synthetase alpha subunit) (GlyRS)	glycine--tRNA ligase subunit alpha	Glycyl-tRNA synthetase alpha chain (EC 6.1.1.14)	Glycyl-tRNA synthetase alpha chain	317	-1.06308	0.00194968	GO:0004820; GO:0005524; GO:0005737; GO:0006426	cytoplasm [GO:0005737]; ATP binding [GO:0005524]; glycine-tRNA ligase activity [GO:0004820]; glycyl-tRNA aminoacylation [GO:0006426]
FXO12_24835	FXO12_24835			A0A6I6QU46	complement(5434207..5435730)	Fumarate hydratase class I (EC 4.2.1.2)	fumarate hydratase	Fumarate hydratase class I, aerobic (EC 4.2.1.2)	Fumarate hydratase class I, aerobic	507	-1.065	0.00744227	GO:0004333; GO:0006091; GO:0046872; GO:0051539	4 iron, 4 sulfur cluster binding [GO:0051539]; fumarate hydratase activity [GO:0004333]; metal ion binding [GO:0046872]; generation of precursor metabolites and energy [GO:0006091]
FXO12_22330	FXO12_22330			A0A6I6QSL6	complement(4896962..4898227)	FtsX-like permease family protein	ABC transporter permease	ABC-type antimicrobial peptide transport system, permease component	ABC-type antimicrobial peptide transport system, permease component	421	-1.06699	0.00230607	GO:0005886; GO:0016021	integral component of membrane [GO:0016021]; plasma membrane [GO:0005886]
FXO12_15965	FXO12_15965			A0A6I6QKG8	complement(3513222..3514979)	Carbamoyltransferase	carbamoyltransferase	Carbamoyltransferase in large core OS assembly cluster	Carbamoyltransferase in large core OS assembly cluster	585	-1.0685	0.00143877	GO:0009058; GO:0009877; GO:0016740	transferase activity [GO:0016740]; biosynthetic process [GO:0009058]; nodulation [GO:0009877]
FXO12_09120	FXO12_09120			A0A6I6QAY8	2052144..2053220	Phospho-2-dehydro-3-deoxyheptonate aldolase (EC 2.5.1.54)	3-deoxy-7-phosphoheptulonate synthase	2-keto-3-deoxy-D-arabino-heptulosonate-7-phosphate synthase I alpha (EC 2.5.1.54)	2-keto-3-deoxy-D-arabino-heptulosonate-7- phosphate synthase I alpha	358	-1.06888	0.00320406	GO:0003849; GO:0009073; GO:0009423	3-deoxy-7-phosphoheptulonate synthase activity [GO:0003849]; aromatic amino acid family biosynthetic process [GO:0009073]; chorismate biosynthetic process [GO:0009423]
FXO12_27255	FXO12_27255			A0A6I6QV17	5957094..5957633	Hydrolase Nlp/P60	C40 family peptidase	putative lipoprotein	putative lipoprotein	179	-1.06899	0.00018906	GO:0016787	hydrolase activity [GO:0016787]
FXO12_01780	phnX FXO12_01780	phnX		A0A6I6QHY6	complement(341918..342745)	Phosphonoacetaldehyde hydrolase (Phosphonatase) (EC 3.11.1.1) (Phosphonoacetaldehyde phosphonohydrolase)	phosphonoacetaldehyde hydrolase	Phosphonoacetaldehyde hydrolase (EC 3.11.1.1)	Phosphonoacetaldehyde hydrolase	275	-1.07062	0.0227685	GO:0000287; GO:0019700; GO:0050194	magnesium ion binding [GO:0000287]; phosphonoacetaldehyde hydrolase activity [GO:0050194]; organic phosphonate catabolic process [GO:0019700]
FXO12_25170	pseudogene			pseudogene	5502345..5512148	filamentous hemagglutinin N-terminal domain-containing protein	#N/A	#N/A	#N/A	#N/A	-1.07155	5.01181e-05
FXO12_16655	FXO12_16655			A0A6I6QEB8	complement(3678982..3679239)	domain-containing protein	DUF2164 domain-containing protein	hypothetical protein	hypothetical protein	85	-1.08213	2.32109e-05
FXO12_03140	metH FXO12_03140	metH	metH	A0A6I6QH17	complement(660996..664706)	Methionine synthase (EC 2.1.1.13) (5-methyltetrahydrofolate--homocysteine methyltransferase)	methionine synthase	5-methyltetrahydrofolate--homocysteine methyltransferase (EC 2.1.1.13)	5-methyltetrahydrofolate--homocysteine methyltransferase	1236	-1.08251	0.00505312	GO:0008270; GO:0008705; GO:0031419; GO:0032259; GO:0042558	cobalamin binding [GO:0031419]; methionine synthase activity [GO:0008705]; zinc ion binding [GO:0008270]; methylation [GO:0032259]; pteridine-containing compound metabolic process [GO:0042558]
FXO12_11475	FXO12_11475			A0A6I6QBU5	2544135..2544944	Methyltransferase domain-containing protein	methyltransferase domain-containing protein	23S rRNA (guanine(745)-N(1))-methyltransferase (EC 2.1.1.187)	23S rRNA (guanine(745)-N(1))-methyltransferase	269	-1.08841	0.00124078	GO:0008168; GO:0032259	methyltransferase activity [GO:0008168]; methylation [GO:0032259]
FXO12_23400	greA FXO12_23400	greA	greA	A0A6I6QWX1	5120014..5120490	Transcription elongation factor GreA (Transcript cleavage factor GreA)	transcription elongation factor GreA	#N/A	#N/A	158	-1.09093	0.00216609	GO:0003677; GO:0003746; GO:0032784; GO:0070063	DNA binding [GO:0003677]; RNA polymerase binding [GO:0070063]; translation elongation factor activity [GO:0003746]; regulation of DNA-templated transcription, elongation [GO:0032784]
FXO12_16785	FXO12_16785			A0A6I6QMW5	complement(3706427..3707713)	Outer membrane porin, OprD family	OprD family porin	Outer membrane low permeability porin, OprD family => OccD6/OprQ involved in adhesion	Outer membrane low permeability porin, OprD family => OccD6/OprQ involved in adhesion	428	-1.09239	0.0072038	GO:0016021	integral component of membrane [GO:0016021]
FXO12_05250	FXO12_05250			A0A6I6QH16	complement(1131536..1132345)	Helix-turn-helix domain-containing protein	helix-turn-helix domain-containing protein	Transcriptional regulator, AraC family	Transcriptional regulator, AraC family	269	-1.09261	6.09682e-06	GO:0003700; GO:0043565	DNA-binding transcription factor activity [GO:0003700]; sequence-specific DNA binding [GO:0043565]
FXO12_24300	pilW FXO12_24300	pilW	pilW	A0A6I6QTL4	5305965..5306723	Type IV pilus biogenesis/stability protein PilW	type IV pilus biogenesis/stability protein PilW	Type IV pilus biogenesis protein PilF	Type IV pilus biogenesis protein PilF	252	-1.09634	0.000211501
FXO12_19880	FXO12_19880			A0A6I6QRF8	4413390..4413902	Dihydrofolate reductase (EC 1.5.1.3)	dihydrofolate reductase	Dihydrofolate reductase (EC 1.5.1.3)	Dihydrofolate reductase	170	-1.0994	0.00247943	GO:0004146; GO:0006545; GO:0006730; GO:0046654; GO:0050661	dihydrofolate reductase activity [GO:0004146]; NADP binding [GO:0050661]; glycine biosynthetic process [GO:0006545]; one-carbon metabolic process [GO:0006730]; tetrahydrofolate biosynthetic process [GO:0046654]
FXO12_11490	plsB FXO12_11490	plsB	plsB	A0A6I6QLN1	2545886..2548405	Glycerol-3-phosphate acyltransferase (GPAT) (EC 2.3.1.15)	glycerol-3-phosphate 1-O-acyltransferase PlsB	Glycerol-3-phosphate acyltransferase (EC 2.3.1.15)	Glycerol-3-phosphate acyltransferase	839	-1.10013	0.00397232	GO:0004366; GO:0005886; GO:0016024; GO:0102420	plasma membrane [GO:0005886]; glycerol-3-phosphate O-acyltransferase activity [GO:0004366]; sn-1-glycerol-3-phosphate C16:0-DCA-CoA acyl transferase activity [GO:0102420]; CDP-diacylglycerol biosynthetic process [GO:0016024]
FXO12_18350	atpG FXO12_18350	atpG	atpG	A0A6I6QQK9	4073229..4074089	ATP synthase gamma chain (ATP synthase F1 sector gamma subunit) (F-ATPase gamma subunit)	F0F1 ATP synthase subunit gamma	ATP synthase gamma chain (EC 3.6.3.14)	ATP synthase gamma chain	286	-1.1017	0.00169232	GO:0005524; GO:0005886; GO:0042777; GO:0045261; GO:0046933	plasma membrane [GO:0005886]; proton-transporting ATP synthase complex, catalytic core F(1) [GO:0045261]; ATP binding [GO:0005524]; proton-transporting ATP synthase activity, rotational mechanism [GO:0046933]; plasma membrane ATP synthesis coupled proton transport [GO:0042777]
FXO12_19030	pyrE FXO12_19030	pyrE	pyrE	A0A6I6QR14	4235732..4236376	Orotate phosphoribosyltransferase (OPRT) (OPRTase) (EC 2.4.2.10)	orotate phosphoribosyltransferase	Orotate phosphoribosyltransferase (EC 2.4.2.10)	Orotate phosphoribosyltransferase	214	-1.10345	0.00144749	GO:0000287; GO:0004588; GO:0009116; GO:0044205	magnesium ion binding [GO:0000287]; orotate phosphoribosyltransferase activity [GO:0004588]; 'de novo' UMP biosynthetic process [GO:0044205]; nucleoside metabolic process [GO:0009116]
FXO12_23700	FXO12_23700			A0A6I6QTB4	5192067..5192555	OmpA family protein	OmpA family protein	Integral membrane protein YfiB	Integral membrane protein YfiB	162	-1.10686	0.00145066	GO:0016021	integral component of membrane [GO:0016021]
FXO12_26945	ccoO FXO12_26945	ccoO	ccoO_2	A0A6I6QV64	complement(5889113..5889721)	Cytochrome-c oxidase, cbb3-type subunit II (EC 1.9.3.1)	cytochrome-c oxidase%2C cbb3-type subunit II	Cytochrome c oxidase (cbb3-type) subunit CcoO (EC 1.9.3.1)	Cytochrome c oxidase (cbb3-type) subunit CcoO	202	-1.108	0.00868772	GO:0004129; GO:0016021; GO:0020037; GO:0046872	integral component of membrane [GO:0016021]; cytochrome-c oxidase activity [GO:0004129]; heme binding [GO:0020037]; metal ion binding [GO:0046872]
FXO12_16245	FXO12_16245			A0A6I6QLJ0	complement(3583626..3585044)	FAD-dependent oxidoreductase	FAD-dependent oxidoreductase	Glutamate synthase [NADPH] small chain (EC 1.4.1.13)	Glutamate synthase [NADPH] small chain	472	-1.10925	0.00179274	GO:0016491; GO:0051539	4 iron, 4 sulfur cluster binding [GO:0051539]; oxidoreductase activity [GO:0016491]
FXO12_13335	FXO12_13335			A0A6I6QWJ9	2955691..2956770	Calcium/sodium antiporter	calcium/sodium antiporter	#N/A	#N/A	359	-1.10931	2.55163e-06	GO:0016021; GO:0055085	integral component of membrane [GO:0016021]; transmembrane transport [GO:0055085]
FXO12_11575	adk FXO12_11575	adk		A0A6I6QMH0	complement(2563874..2564521)	Adenylate kinase (AK) (EC 2.7.4.3) (ATP-AMP transphosphorylase) (ATP:AMP phosphotransferase) (Adenylate monophosphate kinase)	adenylate kinase	Adenylate kinase (EC 2.7.4.3)	Adenylate kinase	215	-1.11381	0.00412008	GO:0004017; GO:0005524; GO:0005737; GO:0044209	cytoplasm [GO:0005737]; adenylate kinase activity [GO:0004017]; ATP binding [GO:0005524]; AMP salvage [GO:0044209]
FXO12_23040	FXO12_23040			A0A6I6QT02	complement(5032006..5033301)	NCS2 family permease	NCS2 family permease	Xanthine/uracil/thiamine/ascorbate permease family protein	Xanthine/uracil/thiamine/ascorbate permease family protein	431	-1.11454	0.000172949	GO:0005886; GO:0015205; GO:0016021	integral component of membrane [GO:0016021]; plasma membrane [GO:0005886]; nucleobase transmembrane transporter activity [GO:0015205]
FXO12_05815	FXO12_05815			A0A6I6QIE1	complement(1277718..1278503)	Probable membrane transporter protein	sulfite exporter TauE/SafE family protein	putative membrane protein	putative membrane protein	261	-1.11537	4.40296e-06	GO:0005886; GO:0016021	integral component of membrane [GO:0016021]; plasma membrane [GO:0005886]
FXO12_15940	FXO12_15940			A0A6I6QLF4	3506920..3508761	Polymerase	polymerase	#N/A	#N/A	613	-1.11621	0.00054982	GO:0016021	integral component of membrane [GO:0016021]
FXO12_03165	cobM FXO12_03165	cobM	cobM	A0A6I6QJ55	complement(673630..674376)	Precorrin-4 C(11)-methyltransferase (EC 2.1.1.133)	precorrin-4 C(11)-methyltransferase	Precorrin-4 C(11)-methyltransferase (EC 2.1.1.133)	Precorrin-4 C(11)-methyltransferase	248	-1.11755	0.00264049	GO:0009236; GO:0032259; GO:0046026; GO:0055114	precorrin-4 C11-methyltransferase activity [GO:0046026]; cobalamin biosynthetic process [GO:0009236]; methylation [GO:0032259]; oxidation-reduction process [GO:0055114]
FXO12_16775	FXO12_16775			A0A6I6QED7	3704389..3704754	Uncharacterized protein	hypothetical protein	hypothetical protein	hypothetical protein	121	-1.1192	0.000697702
FXO12_07150	FXO12_07150			A0A6I6QHY8	complement(1625940..1628069)	TonB-dependent siderophore receptor	TonB-dependent siderophore receptor	Ferrichrome-iron receptor	Ferrichrome-iron receptor	709	-1.12064	0.000121981	GO:0009279; GO:0015344; GO:0016021; GO:0038023	cell outer membrane [GO:0009279]; integral component of membrane [GO:0016021]; siderophore uptake transmembrane transporter activity [GO:0015344]; signaling receptor activity [GO:0038023]
FXO12_03125	FXO12_03125			A0A6I6QLM9	complement(653559..655217)	Nitrite/sulfite reductase	nitrite/sulfite reductase	Sulfite reductase [NADPH] hemoprotein beta-component (EC 1.8.1.2)	Sulfite reductase [NADPH] hemoprotein beta-component	552	-1.12157	0.00132581	GO:0016491; GO:0020037; GO:0046872; GO:0051539	4 iron, 4 sulfur cluster binding [GO:0051539]; heme binding [GO:0020037]; metal ion binding [GO:0046872]; oxidoreductase activity [GO:0016491]
FXO12_27835	minE FXO12_27835	minE	minE	A0A6I6QVY7	complement(6093021..6093275)	Cell division topological specificity factor	cell division topological specificity factor MinE	Cell division topological specificity factor MinE	Cell division topological specificity factor MinE	84	-1.12172	0.000720994	GO:0007049; GO:0032955; GO:0051301	cell cycle [GO:0007049]; cell division [GO:0051301]; regulation of division septum assembly [GO:0032955]
FXO12_25075	FXO12_25075			A0A6I6QU83	complement(5485848..5486450)	Cold shock domain-containing protein	cold-shock protein	Cold shock protein of CSP family	Cold shock protein of CSP family	200	-1.12348	2.83658e-05	GO:0003676; GO:0005737; GO:0016021	cytoplasm [GO:0005737]; integral component of membrane [GO:0016021]; nucleic acid binding [GO:0003676]
FXO12_08925	FXO12_08925			A0A6I6QLJ3	2013192..2014928	Sodium:proton antiporter	sodium:proton antiporter	#N/A	#N/A	578	-1.12517	0.000179838	GO:0006813; GO:0015299; GO:0016021	integral component of membrane [GO:0016021]; solute:proton antiporter activity [GO:0015299]; potassium ion transport [GO:0006813]
FXO12_12330	rnc FXO12_12330	rnc		A0A6I6QMC3	complement(2731376..2732065)	Ribonuclease 3 (EC 3.1.26.3) (Ribonuclease III) (RNase III)	ribonuclease III	Ribonuclease III (EC 3.1.26.3)	Ribonuclease III	229	-1.12722	0.000538208	GO:0004525; GO:0005737; GO:0006364; GO:0006397; GO:0008033; GO:0016075; GO:0019843; GO:0046872	cytoplasm [GO:0005737]; metal ion binding [GO:0046872]; ribonuclease III activity [GO:0004525]; rRNA binding [GO:0019843]; mRNA processing [GO:0006397]; rRNA catabolic process [GO:0016075]; rRNA processing [GO:0006364]; tRNA processing [GO:0008033]
FXO12_17145	FXO12_17145			A0A6I6QPZ5	complement(3790021..3790422)	Biopolymer transporter ExbD	biopolymer transporter ExbD	Biopolymer transport protein ExbD/TolR	Biopolymer transport protein ExbD/TolR	133	-1.12765	0.00287568	GO:0005886; GO:0015031; GO:0016021; GO:0022857	integral component of membrane [GO:0016021]; plasma membrane [GO:0005886]; transmembrane transporter activity [GO:0022857]; protein transport [GO:0015031]
FXO12_19460	FXO12_19460			A0A6I6QR50	4323724..4325706	Acyltransferase family protein	acyltransferase	O-antigen acetylase	O-antigen acetylase	660	-1.13041	0.000689384	GO:0016021; GO:0016747	integral component of membrane [GO:0016021]; transferase activity, transferring acyl groups other than amino-acyl groups [GO:0016747]
FXO12_14415	rluD FXO12_14415	rluD	rluD	A0A6I6QLY3	complement(3167995..3168957)	Pseudouridine synthase (EC 5.4.99.-)	23S rRNA pseudouridine(1911/1915/1917) synthase RluD	LSU rRNA pseudouridine(1911/1915/1917) synthase (EC 5.4.99.23)	LSU rRNA pseudouridine(1911/1915/1917) synthase	320	-1.13087	0.0002963	GO:0001522; GO:0003723; GO:0009982	pseudouridine synthase activity [GO:0009982]; RNA binding [GO:0003723]; pseudouridine synthesis [GO:0001522]
FXO12_06075	FXO12_06075			A0A6I6QHE8	complement(1344791..1345261)	Uncharacterized protein	hypothetical protein	hypothetical protein	hypothetical protein	156	-1.13207	0.00397232
FXO12_25090	FXO12_25090			A0A6I6QUB2	5488048..5488269	Zinc ribbon domain-containing protein	zinc ribbon domain-containing protein	Type I antifreeze protein	Type I antifreeze protein	73	-1.13323	0.00054982
FXO12_22155	rplX FXO12_22155	rplX	rplX	A0A6I6QSP2	4863488..4863802	50S ribosomal protein L24	50S ribosomal protein L24	LSU ribosomal protein L24p (L26e)	LSU ribosomal protein L24p (L26e)	104	-1.13441	0.00123933	GO:0003735; GO:0005840; GO:0006412; GO:0019843	ribosome [GO:0005840]; rRNA binding [GO:0019843]; structural constituent of ribosome [GO:0003735]; translation [GO:0006412]
FXO12_12065	FXO12_12065			A0A6I6QL35	complement(2662872..2663996)	GNAT family N-acetyltransferase	GNAT family N-acetyltransferase	hypothetical protein	hypothetical protein	374	-1.13454	4.98722e-05	GO:0016740	transferase activity [GO:0016740]
FXO12_11370	FXO12_11370			A0A6I6QNT4	complement(2517760..2518263)	Uncharacterized protein	OmpH family outer membrane protein	Periplasmic chaperone of outer membrane proteins Skp @ Outer membrane protein H precursor	Periplasmic chaperone of outer membrane proteins Skp @ Outer membrane protein H precursor	167	-1.13576	0.00126732	GO:0051082	unfolded protein binding [GO:0051082]
FXO12_26350	FXO12_26350			A0A6I6QUZ6	5760528..5761340	OmpA family protein	OmpA family protein	Outer membrane protein	Outer membrane protein	270	-1.13685	0.000406426	GO:0016021	integral component of membrane [GO:0016021]
FXO12_18355	atpD FXO12_18355	atpD	atpD	A0A6I6QQN3	4074117..4075493	ATP synthase subunit beta (EC 7.1.2.2) (ATP synthase F1 sector subunit beta) (F-ATPase subunit beta)	F0F1 ATP synthase subunit beta	ATP synthase beta chain (EC 3.6.3.14)	ATP synthase beta chain	458	-1.13741	0.00393647	GO:0005524; GO:0005886; GO:0045261; GO:0046933; GO:0046961	plasma membrane [GO:0005886]; proton-transporting ATP synthase complex, catalytic core F(1) [GO:0045261]; ATP binding [GO:0005524]; proton-transporting ATP synthase activity, rotational mechanism [GO:0046933]; proton-transporting ATPase activity, rotational mechanism [GO:0046961]
FXO12_18785	FXO12_18785			A0A6I6QQV2	4178968..4179135	Rubredoxin	rubredoxin	Rubredoxin	Rubredoxin	55	-1.14097	7.20157e-05	GO:0005506; GO:0005737; GO:0009055; GO:0043448	cytoplasm [GO:0005737]; electron transfer activity [GO:0009055]; iron ion binding [GO:0005506]; alkane catabolic process [GO:0043448]
FXO12_20025	thiG FXO12_20025	thiG		A0A6I6QRF0	4444876..4445670	Thiazole synthase (EC 2.8.1.10)	thiazole synthase	Thiazole synthase (EC 2.8.1.10)	Thiazole synthase	264	-1.14292	7.57194e-06	GO:0005737; GO:0009228; GO:0009229; GO:0016783	cytoplasm [GO:0005737]; sulfurtransferase activity [GO:0016783]; thiamine biosynthetic process [GO:0009228]; thiamine diphosphate biosynthetic process [GO:0009229]
FXO12_14670	pth FXO12_14670	pth		A0A6I6QL03	3217323..3217907	Peptidyl-tRNA hydrolase (PTH) (EC 3.1.1.29)	aminoacyl-tRNA hydrolase	Peptidyl-tRNA hydrolase (EC 3.1.1.29)	Peptidyl-tRNA hydrolase	194	-1.14548	0.000417272	GO:0004045; GO:0005737; GO:0006412	cytoplasm [GO:0005737]; aminoacyl-tRNA hydrolase activity [GO:0004045]; translation [GO:0006412]
FXO12_19200	ubiK FXO12_19200	ubiK		A0A6I6QR33	complement(4273019..4273282)	Ubiquinone biosynthesis accessory factor UbiK	accessory factor UbiK family protein	hypothetical protein	hypothetical protein	87	-1.14695	0.00019911	GO:0005737; GO:0006744	cytoplasm [GO:0005737]; ubiquinone biosynthetic process [GO:0006744]
FXO12_12585	FXO12_12585			A0A6I6QK60	complement(2786475..2787740)	CynX/NimT family MFS transporter	CynX/NimT family MFS transporter	Uncharacterized MFS-type transporter	Uncharacterized MFS-type transporter	421	-1.14701	5.58269e-05	GO:0016021; GO:0022857	integral component of membrane [GO:0016021]; transmembrane transporter activity [GO:0022857]
FXO12_25590	FXO12_25590			A0A6I6QUH8	complement(5606795..5607214)	GNAT family N-acetyltransferase	GNAT family N-acetyltransferase	Acetyltransferase, GNAT family	Acetyltransferase, GNAT family	139	-1.14765	2.53602e-05	GO:0008080	N-acetyltransferase activity [GO:0008080]
FXO12_23140	glyA FXO12_23140	glyA		A0A6I6QT22	complement(5053925..5055178)	Serine hydroxymethyltransferase (SHMT) (Serine methylase) (EC 2.1.2.1)	serine hydroxymethyltransferase	Serine hydroxymethyltransferase (EC 2.1.2.1)	Serine hydroxymethyltransferase	417	-1.14779	0.00328513	GO:0004372; GO:0005737; GO:0008483; GO:0019264; GO:0030170; GO:0035999	cytoplasm [GO:0005737]; glycine hydroxymethyltransferase activity [GO:0004372]; pyridoxal phosphate binding [GO:0030170]; transaminase activity [GO:0008483]; glycine biosynthetic process from serine [GO:0019264]; tetrahydrofolate interconversion [GO:0035999]
FXO12_20605	FXO12_20605			A0A6I6QRT9	complement(4563503..4564681)	Aminoacetone oxidase family FAD-binding enzyme	NAD(P)/FAD-dependent oxidoreductase	Uncharacterized protein YhiN	Uncharacterized protein YhiN	392	-1.14822	3.13025e-06
FXO12_15355	cobG FXO12_15355	cobG	cobG	A0A6I6QP74	complement(3367456..3368802)	Precorrin-3B synthase (EC 1.14.13.83)	precorrin-3B synthase	Precorrin-3B synthase	Precorrin-3B synthase	448	-1.14999	0.000317136	GO:0020037; GO:0043818; GO:0046872; GO:0051539	4 iron, 4 sulfur cluster binding [GO:0051539]; heme binding [GO:0020037]; metal ion binding [GO:0046872]; precorrin-3B synthase activity [GO:0043818]
FXO12_22435	xseB FXO12_22435	xseB		A0A6I6QSP5	complement(4915876..4916118)	Exodeoxyribonuclease 7 small subunit (EC 3.1.11.6) (Exodeoxyribonuclease VII small subunit) (Exonuclease VII small subunit)	exodeoxyribonuclease VII small subunit	Exodeoxyribonuclease VII small subunit (EC 3.1.11.6)	Exodeoxyribonuclease VII small subunit	80	-1.15105	4.12633e-05	GO:0005737; GO:0006308; GO:0008855; GO:0009318	cytoplasm [GO:0005737]; exodeoxyribonuclease VII complex [GO:0009318]; exodeoxyribonuclease VII activity [GO:0008855]; DNA catabolic process [GO:0006308]
FXO12_15930	hldE FXO12_15930	hldE	hldE	A0A6I6QP93	complement(3503302..3504726)	Bifunctional protein HldE [Includes: D-beta-D-heptose 7-phosphate kinase (EC 2.7.1.167) (D-beta-D-heptose 7-phosphotransferase) (D-glycero-beta-D-manno-heptose-7-phosphate kinase); D-beta-D-heptose 1-phosphate adenylyltransferase (EC 2.7.7.70) (D-glycero-beta-D-manno-heptose 1-phosphate adenylyltransferase)]	bifunctional D-glycero-beta-D-manno-heptose-7-phosphate kinase/D-glycero-beta-D-manno-heptose 1-phosphate adenylyltransferase HldE	D-glycero-beta-D-manno-heptose 1-phosphate adenylyltransferase (EC 2.7.7.70) / D-glycero-beta-D-manno-heptose-7-phosphate kinase (EC 2.7.1.167)	D-glycero-beta-D-manno-heptose 1-phosphate adenylyltransferase / D-glycero-beta-D-manno-heptose-7-phosphate kinase	474	-1.15272	0.000108064	GO:0005524; GO:0009244; GO:0016773; GO:0033785; GO:0033786; GO:0097171	ATP binding [GO:0005524]; heptose 7-phosphate kinase activity [GO:0033785]; heptose-1-phosphate adenylyltransferase activity [GO:0033786]; phosphotransferase activity, alcohol group as acceptor [GO:0016773]; ADP-L-glycero-beta-D-manno-heptose biosynthetic process [GO:0097171]; lipopolysaccharide core region biosynthetic process [GO:0009244]
FXO12_26180	fabD FXO12_26180	fabD	fabD	A0A6I6QUS5	5728454..5729392	Malonyl CoA-acyl carrier protein transacylase (EC 2.3.1.39)	ACP S-malonyltransferase	Malonyl CoA-acyl carrier protein transacylase (EC 2.3.1.39)	Malonyl CoA-acyl carrier protein transacylase	312	-1.15334	0.000810622	GO:0004314	[acyl-carrier-protein] S-malonyltransferase activity [GO:0004314]
FXO12_04435	FXO12_04435			A0A6I6QJ35	942831..943046	Uncharacterized protein	hypothetical protein	FIG00967787: hypothetical protein	FIG00967787: hypothetical protein	71	-1.1536	0.00194513
FXO12_27350	FXO12_27350			A0A6I6QVF1	5974976..5975299	Sel1 repeat family protein	hypothetical protein	#N/A	#N/A	107	-1.15375	1.26295e-05
FXO12_12345	lptG FXO12_12345	lptG	lptG	A0A6I6QMP1	complement(2735092..2736171)	LPS export ABC transporter permease LptG	LPS export ABC transporter permease LptG	Lipopolysaccharide export system permease protein LptG	Lipopolysaccharide export system permease protein LptG	359	-1.15416	0.000309899	GO:0043190; GO:0055085	ATP-binding cassette (ABC) transporter complex [GO:0043190]; transmembrane transport [GO:0055085]
FXO12_25540	FXO12_25540			A0A6I6QUG8	complement(5597567..5597803)	Uncharacterized protein	DUF3820 family protein	Uncharacterized protein YpeB	Uncharacterized protein YpeB	78	-1.15781	0.000104517
FXO12_24195	FXO12_24195			A0A6I6QTJ8	complement(5288965..5289294)	Uncharacterized protein	hypothetical protein	hypothetical protein	hypothetical protein	109	-1.16687	1.78804e-05
FXO12_19450	trxA FXO12_19450	trxA	trxA_1	A0A6I6QR47	4321745..4322074	Thioredoxin	thioredoxin TrxA	Thioredoxin	Thioredoxin	109	-1.17123	0.00216653	GO:0006662; GO:0015035; GO:0045454	protein disulfide oxidoreductase activity [GO:0015035]; cell redox homeostasis [GO:0045454]; glycerol ether metabolic process [GO:0006662]
FXO12_01985	lpxH FXO12_01985	lpxH	lpxH	A0A6I6Q725	complement(388866..389615)	UDP-2,3-diacylglucosamine hydrolase (EC 3.6.1.54) (UDP-2,3-diacylglucosamine diphosphatase)	UDP-2%2C3-diacylglucosamine diphosphatase	UDP-2,3-diacylglucosamine diphosphatase (EC 3.6.1.54)	UDP-2,3-diacylglucosamine diphosphatase	249	-1.17327	0.000259934	GO:0005737; GO:0008758; GO:0009245; GO:0019897; GO:0030145	cytoplasm [GO:0005737]; extrinsic component of plasma membrane [GO:0019897]; manganese ion binding [GO:0030145]; UDP-2,3-diacylglucosamine hydrolase activity [GO:0008758]; lipid A biosynthetic process [GO:0009245]
FXO12_14420	bamD FXO12_14420	bamD	bamD	A0A6I6QMI4	3169107..3170132	Outer membrane protein assembly factor BamD	outer membrane protein assembly factor BamD	Outer membrane beta-barrel assembly protein BamD	Outer membrane beta-barrel assembly protein BamD	341	-1.17443	0.000117717	GO:0009279; GO:0043165; GO:0051205	cell outer membrane [GO:0009279]; Gram-negative-bacterium-type cell outer membrane assembly [GO:0043165]; protein insertion into membrane [GO:0051205]
FXO12_09915	FXO12_09915			A0A6I6QK50	complement(2227501..2227950)	UPF0260 protein FXO12_09915	YcgN family cysteine cluster protein	UPF0260 protein YcgN	UPF0260 protein YcgN	149	-1.17527	2.60378e-06
FXO12_19255	cyaY FXO12_19255	cyaY	cyaY	A0A6I6QR29	4281501..4281833	Iron-sulfur cluster assembly protein CyaY	iron donor protein CyaY	Frataxin homolog CyaY, facilitates Fe-S cluster assembly, interacts with IscS	Frataxin homolog CyaY, facilitates Fe-S cluster assembly, interacts with IscS	110	-1.17584	9.08638e-05	GO:0008199; GO:0016226	ferric iron binding [GO:0008199]; iron-sulfur cluster assembly [GO:0016226]
FXO12_15955	FXO12_15955			A0A6I6QNH6	complement(3510922..3512328)	PIG-L family deacetylase	PIG-L family deacetylase	Hypothetical protein FIG015671 in large core OS assembly cluster	#N/A	468	-1.17701	0.000883398	GO:0016021	integral component of membrane [GO:0016021]
FXO12_15070	FXO12_15070			A0A6I6QMS8	3299304..3299483	Uncharacterized protein	hypothetical protein	FIG00956405: hypothetical protein	FIG00956405: hypothetical protein	59	-1.17711	0.00357101
FXO12_12590	FXO12_12590			A0A6I6QL92	complement(2787730..2788389)	FCD domain-containing protein	FadR family transcriptional regulator	Transcriptional regulator, GntR family	Transcriptional regulator, GntR family	219	-1.17903	3.96612e-05	GO:0003677; GO:0003700	DNA binding [GO:0003677]; DNA-binding transcription factor activity [GO:0003700]
FXO12_12340	lepA FXO12_12340	lepA	lepA	A0A6I6QIS6	complement(2733070..2734869)	Elongation factor 4 (EF-4) (EC 3.6.5.n1) (Ribosomal back-translocase LepA)	elongation factor 4	Translation elongation factor LepA	Translation elongation factor LepA	599	-1.17963	0.000751514	GO:0003746; GO:0003924; GO:0005525; GO:0005886; GO:0043022; GO:0045727	plasma membrane [GO:0005886]; GTP binding [GO:0005525]; GTPase activity [GO:0003924]; ribosome binding [GO:0043022]; translation elongation factor activity [GO:0003746]; positive regulation of translation [GO:0045727]
FXO12_23045	FXO12_23045			A0A6I6QT46	5033490..5033936	DUF4879 domain-containing protein	DUF4879 domain-containing protein	#N/A	#N/A	148	-1.18055	9.23814e-05
FXO12_27035	FXO12_27035			A0A6I6QVH0	complement(5912507..5913070)	Peptidyl-prolyl cis-trans isomerase (PPIase) (EC 5.2.1.8)	peptidylprolyl isomerase	Peptidyl-prolyl cis-trans isomerase PpiA precursor (EC 5.2.1.8)	Peptidyl-prolyl cis-trans isomerase PpiA precursor	187	-1.18165	0.000520318	GO:0003755; GO:0006457	peptidyl-prolyl cis-trans isomerase activity [GO:0003755]; protein folding [GO:0006457]
FXO12_16155	FXO12_16155			A0A6I6QNK0	3565534..3566469	Glycosyl transferase	glycosyl transferase	Lysophospholipid acyltransferase	Lysophospholipid acyltransferase	311	-1.18256	7.61554e-06	GO:0005886; GO:0009103; GO:0016021; GO:0016746	integral component of membrane [GO:0016021]; plasma membrane [GO:0005886]; transferase activity, transferring acyl groups [GO:0016746]; lipopolysaccharide biosynthetic process [GO:0009103]
FXO12_22700	rsfS FXO12_22700	rsfS	rsfS	A0A6I6QT78	4964943..4965437	Ribosomal silencing factor RsfS	ribosome silencing factor	Ribosomal silencing factor RsfA	Ribosomal silencing factor RsfA	164	-1.18744	0.000417272	GO:0005737; GO:0017148; GO:0042256; GO:0090071	cytoplasm [GO:0005737]; mature ribosome assembly [GO:0042256]; negative regulation of ribosome biogenesis [GO:0090071]; negative regulation of translation [GO:0017148]
FXO12_13305	mreB FXO12_13305	mreB		A0A6I6QMY8	complement(2950703..2951740)	Cell shape-determining protein MreB	rod shape-determining protein	Rod shape-determining protein MreB	Rod shape-determining protein MreB	345	-1.18926	0.000444838	GO:0000902; GO:0005524; GO:0005737; GO:0008360	cytoplasm [GO:0005737]; ATP binding [GO:0005524]; cell morphogenesis [GO:0000902]; regulation of cell shape [GO:0008360]
FXO12_01775	FXO12_01775			A0A6I6QHS8	complement(341249..341803)	Cytochrome B	cytochrome b	Cytochrome b561	Cytochrome b561	184	-1.18949	0.00456271	GO:0005886; GO:0009055; GO:0016021; GO:0022904	integral component of membrane [GO:0016021]; plasma membrane [GO:0005886]; electron transfer activity [GO:0009055]; respiratory electron transport chain [GO:0022904]
FXO12_27195	FXO12_27195			A0A6I6QV62	5943650..5944195	DUF2058 family protein	DUF2058 domain-containing protein	Nucleoprotein/polynucleotide-associated enzyme	Nucleoprotein/polynucleotide-associated enzyme	181	-1.1905	2.6475e-05
FXO12_19380	FXO12_19380			A0A6I6QR86	complement(4306028..4306663)	DedA family protein	DedA family protein	DedA family protein	DedA family protein	211	-1.19073	0.000343161	GO:0016021	integral component of membrane [GO:0016021]
FXO12_17440	FXO12_17440			A0A6I6QQ45	complement(3846671..3847144)	Uncharacterized protein	hypothetical protein	#N/A	#N/A	157	-1.19129	6.46325e-05
FXO12_16610	grxC FXO12_16610	grxC	grxC	A0A6I6QLN5	complement(3670471..3670725)	Glutaredoxin	glutaredoxin 3	Glutaredoxin 3 (Grx3)	Glutaredoxin 3 (Grx3)	84	-1.19191	8.80006e-06	GO:0005737; GO:0009055; GO:0015035; GO:0045454	cytoplasm [GO:0005737]; electron transfer activity [GO:0009055]; protein disulfide oxidoreductase activity [GO:0015035]; cell redox homeostasis [GO:0045454]
FXO12_25440	FXO12_25440			A0A6I6QUF1	complement(5573611..5575065)	Trk system potassium uptake protein	TrkH family potassium uptake protein	Trk potassium uptake system protein TrkH	Trk potassium uptake system protein TrkH	484	-1.19376	1.63512e-05	GO:0005886; GO:0015379; GO:0016021	integral component of membrane [GO:0016021]; plasma membrane [GO:0005886]; potassium:chloride symporter activity [GO:0015379]
FXO12_05530	FXO12_05530			A0A6I6Q919	1202394..1202957	Nicotinamide riboside transporter PnuC	nicotinamide mononucleotide transporter	Ribosyl nicotinamide transporter, PnuC-like	Ribosyl nicotinamide transporter, PnuC-like	187	-1.1953	2.79781e-07	GO:0016021; GO:0034257	integral component of membrane [GO:0016021]; nicotinamide riboside transmembrane transporter activity [GO:0034257]
FXO12_14520	cysD FXO12_14520	cysD	cysD	A0A6I6QLZ5	complement(3188723..3189640)	Sulfate adenylyltransferase subunit 2 (EC 2.7.7.4) (ATP-sulfurylase small subunit) (Sulfate adenylate transferase) (SAT)	sulfate adenylyltransferase subunit CysD	Sulfate adenylyltransferase subunit 2 (EC 2.7.7.4)	Sulfate adenylyltransferase subunit 2	305	-1.19669	3.60152e-05	GO:0000103; GO:0004781; GO:0005524; GO:0019419; GO:0070814	ATP binding [GO:0005524]; sulfate adenylyltransferase (ATP) activity [GO:0004781]; hydrogen sulfide biosynthetic process [GO:0070814]; sulfate assimilation [GO:0000103]; sulfate reduction [GO:0019419]
FXO12_09140	FXO12_09140			A0A6I6QNC1	complement(2055658..2055951)	Uncharacterized protein	hypothetical protein	hypothetical protein	hypothetical protein	97	-1.1968	6.55086e-07
FXO12_00595	pheS FXO12_00595	pheS	pheS	A0A6I6QFT6	96616..97632	Phenylalanine--tRNA ligase alpha subunit (EC 6.1.1.20) (Phenylalanyl-tRNA synthetase alpha subunit) (PheRS)	phenylalanine--tRNA ligase subunit alpha	Phenylalanyl-tRNA synthetase alpha chain (EC 6.1.1.20)	Phenylalanyl-tRNA synthetase alpha chain	338	-1.19687	1.48404e-05	GO:0000049; GO:0000287; GO:0004826; GO:0005524; GO:0005737; GO:0006432	cytoplasm [GO:0005737]; ATP binding [GO:0005524]; magnesium ion binding [GO:0000287]; phenylalanine-tRNA ligase activity [GO:0004826]; tRNA binding [GO:0000049]; phenylalanyl-tRNA aminoacylation [GO:0006432]
FXO12_11470	dapE FXO12_11470	dapE	dapE	A0A6I6QNT8	2542984..2544135	Succinyl-diaminopimelate desuccinylase (SDAP desuccinylase) (EC 3.5.1.18) (N-succinyl-LL-2,6-diaminoheptanedioate amidohydrolase)	succinyl-diaminopimelate desuccinylase	N-succinyl-L,L-diaminopimelate desuccinylase (EC 3.5.1.18)	N-succinyl-L,L-diaminopimelate desuccinylase	383	-1.19713	0.00122429	GO:0008270; GO:0009014; GO:0009089; GO:0019877; GO:0050897	cobalt ion binding [GO:0050897]; succinyl-diaminopimelate desuccinylase activity [GO:0009014]; zinc ion binding [GO:0008270]; diaminopimelate biosynthetic process [GO:0019877]; lysine biosynthetic process via diaminopimelate [GO:0009089]
FXO12_24325	bamB FXO12_24325	bamB	bamB	A0A6I6QTQ5	5310810..5311961	Outer membrane protein assembly factor BamB	outer membrane protein assembly factor BamB	Outer membrane beta-barrel assembly protein BamB	Outer membrane beta-barrel assembly protein BamB	383	-1.19767	0.000864033	GO:0009279; GO:0043165; GO:0051205	cell outer membrane [GO:0009279]; Gram-negative-bacterium-type cell outer membrane assembly [GO:0043165]; protein insertion into membrane [GO:0051205]
FXO12_13295	mreD FXO12_13295	mreD	mreD	A0A6I6QJ68	complement(2949002..2949490)	Rod shape-determining protein MreD	rod shape-determining protein MreD	Rod shape-determining protein MreD	Rod shape-determining protein MreD	162	-1.19792	3.03842e-06	GO:0005886; GO:0008360; GO:0016021	integral component of membrane [GO:0016021]; plasma membrane [GO:0005886]; regulation of cell shape [GO:0008360]
FXO12_26195	fabF FXO12_26195	fabF	fabF_2	A0A6I6QUX8	5730699..5731943	3-oxoacyl-[acyl-carrier-protein] synthase 2 (EC 2.3.1.179)	beta-ketoacyl-ACP synthase II	3-oxoacyl-[acyl-carrier-protein] synthase, KASII (EC 2.3.1.179)	3-oxoacyl-[acyl-carrier-protein] synthase, KASII	414	-1.19883	0.00103487	GO:0004315; GO:0006633; GO:0033817	3-oxoacyl-[acyl-carrier-protein] synthase activity [GO:0004315]; beta-ketoacyl-acyl-carrier-protein synthase II activity [GO:0033817]; fatty acid biosynthetic process [GO:0006633]
FXO12_18360	atpC FXO12_18360	atpC		A0A6I6QQP2	4075538..4075954	ATP synthase epsilon chain (ATP synthase F1 sector epsilon subunit) (F-ATPase epsilon subunit)	F0F1 ATP synthase subunit epsilon	ATP synthase epsilon chain (EC 3.6.3.14)	ATP synthase epsilon chain	138	-1.20057	0.00198115	GO:0005524; GO:0005886; GO:0045261; GO:0046933	plasma membrane [GO:0005886]; proton-transporting ATP synthase complex, catalytic core F(1) [GO:0045261]; ATP binding [GO:0005524]; proton-transporting ATP synthase activity, rotational mechanism [GO:0046933]
FXO12_12380	FXO12_12380			A0A6I6QMC7	complement(2744540..2744821)	HU family DNA-binding protein	HU family DNA-binding protein	DNA-binding protein HU, form N	DNA-binding protein HU, form N	93	-1.20074	0.00213145	GO:0003677	DNA binding [GO:0003677]
FXO12_11735	FXO12_11735			A0A6I6QNU8	2599955..2600416	DUF1456 family protein	DUF1456 family protein	Uncharacterized protein YehS	Uncharacterized protein YehS	153	-1.20447	2.69395e-06
FXO12_26345	FXO12_26345			A0A6I6QV05	5760169..5760531	DUF4398 domain-containing protein	DUF4398 domain-containing protein	#N/A	#N/A	120	-1.20577	2.96252e-06
FXO12_23605	mrcB FXO12_23605	mrcB	mrcB	A0A6I6QTN9	5165234..5167558	Penicillin-binding protein 1B (PBP-1b) (PBP1b) (Murein polymerase)	penicillin-binding protein 1B	Multimodular transpeptidase-transglycosylase (EC 2.4.1.129) (EC 3.4.-.-)	Multimodular transpeptidase-transglycosylase	774	-1.20878	0.000822611	GO:0008360; GO:0008658; GO:0008955; GO:0009002; GO:0009252; GO:0009274; GO:0016021; GO:0046677; GO:0071555	integral component of membrane [GO:0016021]; peptidoglycan-based cell wall [GO:0009274]; penicillin binding [GO:0008658]; peptidoglycan glycosyltransferase activity [GO:0008955]; serine-type D-Ala-D-Ala carboxypeptidase activity [GO:0009002]; cell wall organization [GO:0071555]; peptidoglycan biosynthetic process [GO:0009252]; regulation of cell shape [GO:0008360]; response to antibiotic [GO:0046…
FXO12_19935	FXO12_19935			A0A6I6QRE0	complement(4427789..4428040)	YfhL family 4Fe-4S dicluster ferredoxin	YfhL family 4Fe-4S dicluster ferredoxin	Uncharacterized ferredoxin-like protein YfhL	Uncharacterized ferredoxin-like protein YfhL	83	-1.20918	0.000293163	GO:0046872; GO:0051536	iron-sulfur cluster binding [GO:0051536]; metal ion binding [GO:0046872]
FXO12_24320	FXO12_24320			A0A6I6QTT1	5310176..5310817	Tetratricopeptide repeat protein	YfgM family protein	UPF0070 protein YfgM	UPF0070 protein YfgM	213	-1.20923	0.000642315	GO:0016021	integral component of membrane [GO:0016021]
FXO12_07855	FXO12_07855			A0A6I6QKQ9	1778978..1780291	tRNA 5-hydroxyuridine modification protein YegQ	tRNA 5-hydroxyuridine modification protein YegQ	Uncharacterized protease YegQ	Uncharacterized protease YegQ	437	-1.21073	0.000524533
FXO12_11130	nhaA FXO12_11130	nhaA	nhaA_2	A0A6I6QJJ3	2465046..2466230	Na(+)/H(+) antiporter NhaA (Sodium/proton antiporter NhaA)	Na+/H+ antiporter NhaA	Na+/H+ antiporter NhaA type	Na+/H+ antiporter NhaA type	394	-1.2109	0.000222518	GO:0005886; GO:0006885; GO:0015081; GO:0015297; GO:0016021	integral component of membrane [GO:0016021]; plasma membrane [GO:0005886]; antiporter activity [GO:0015297]; sodium ion transmembrane transporter activity [GO:0015081]; regulation of pH [GO:0006885]
FXO12_16120	FXO12_16120			A0A6I6QNQ7	3560414..3561133	3-oxoacyl-ACP synthase	beta-ketoacyl synthase chain length factor	3-oxoacyl-[ACP] synthase	3-oxoacyl-[ACP] synthase	239	-1.21244	0.000111254
FXO12_25570	FXO12_25570			A0A6I6QUK7	complement(5604239..5604616)	Uncharacterized protein	hypothetical protein	hypothetical protein	hypothetical protein	125	-1.21269	3.77198e-05
FXO12_23390	carA FXO12_23390	carA	carA	A0A6I6QTK1	5115548..5116684	Carbamoyl-phosphate synthase small chain (EC 6.3.5.5) (Carbamoyl-phosphate synthetase glutamine chain)	glutamine-hydrolyzing carbamoyl-phosphate synthase small subunit	Carbamoyl-phosphate synthase small chain (EC 6.3.5.5)	Carbamoyl-phosphate synthase small chain	378	-1.21381	1.33694e-05	GO:0004088; GO:0005524; GO:0006207; GO:0006526; GO:0006541; GO:0044205	ATP binding [GO:0005524]; carbamoyl-phosphate synthase (glutamine-hydrolyzing) activity [GO:0004088]; 'de novo' pyrimidine nucleobase biosynthetic process [GO:0006207]; 'de novo' UMP biosynthetic process [GO:0044205]; arginine biosynthetic process [GO:0006526]; glutamine metabolic process [GO:0006541]
FXO12_14480	ribF FXO12_14480	ribF	ribF	A0A6I6QDW7	complement(3179445..3180401)	Riboflavin biosynthesis protein [Includes: Riboflavin kinase (EC 2.7.1.26) (Flavokinase); FMN adenylyltransferase (EC 2.7.7.2) (FAD pyrophosphorylase) (FAD synthase)]	bifunctional riboflavin kinase/FAD synthetase	FMN adenylyltransferase (EC 2.7.7.2) / Riboflavin kinase (EC 2.7.1.26)	#N/A	318	-1.21539	0.00019911	GO:0003919; GO:0005524; GO:0006747; GO:0008531; GO:0009231; GO:0009398	ATP binding [GO:0005524]; FMN adenylyltransferase activity [GO:0003919]; riboflavin kinase activity [GO:0008531]; FAD biosynthetic process [GO:0006747]; FMN biosynthetic process [GO:0009398]; riboflavin biosynthetic process [GO:0009231]
FXO12_13575	FXO12_13575			A0A6I6QP11	complement(3013057..3013800)	Sel1 repeat family protein	sel1 repeat family protein	FOG: TPR repeat, SEL1 subfamily	FOG: TPR repeat, SEL1 subfamily	247	-1.21588	0.000144228
FXO12_15960	FXO12_15960			A0A6I6QEQ4	complement(3512325..3513221)	GNAT family N-acetyltransferase	GNAT family N-acetyltransferase	Probable transcription regulator Mig-14	Probable transcription regulator Mig-14	298	-1.21692	8.69059e-06	GO:0016740	transferase activity [GO:0016740]
FXO12_13770	FXO12_13770			A0A6I6QLR3	3054682..3055890	Type II secretion system F family protein	type II secretion system F family protein	Type IV fimbrial assembly protein PilC	Type IV fimbrial assembly protein PilC	402	-1.21932	0.000757702	GO:0005886; GO:0009306; GO:0016021	integral component of membrane [GO:0016021]; plasma membrane [GO:0005886]; protein secretion [GO:0009306]
FXO12_21195	rarD FXO12_21195	rarD	rarD_2	A0A6I6QS19	complement(4679183..4680067)	EamA family transporter RarD	EamA family transporter RarD	Uncharacterized inner membrane protein RarD	Uncharacterized inner membrane protein RarD	294	-1.21949	0.000296746	GO:0005887	integral component of plasma membrane [GO:0005887]
FXO12_07015	FXO12_07015			A0A6I6QKD1	complement(1596885..1597523)	GNAT family N-acetyltransferase	GNAT family N-acetyltransferase	hypothetical protein	hypothetical protein	212	-1.21953	3.63082e-06	GO:0008080	N-acetyltransferase activity [GO:0008080]
FXO12_05565	FXO12_05565			A0A6I6QI75	1209490..1210410	Methyltransferase	methyltransferase	Uncharacterized methyltransferase PA1407	Uncharacterized methyltransferase PA1407	306	-1.22144	2.83498e-05	GO:0008168; GO:0032259	methyltransferase activity [GO:0008168]; methylation [GO:0032259]
FXO12_24525	ffh FXO12_24525	ffh		A0A6I6QTX2	5362250..5363626	Signal recognition particle protein (Fifty-four homolog)	signal recognition particle protein	Signal recognition particle protein Ffh	Signal recognition particle protein Ffh	458	-1.2222	8.97587e-05	GO:0003924; GO:0005525; GO:0006614; GO:0008312; GO:0048500	signal recognition particle [GO:0048500]; 7S RNA binding [GO:0008312]; GTP binding [GO:0005525]; GTPase activity [GO:0003924]; SRP-dependent cotranslational protein targeting to membrane [GO:0006614]
FXO12_20120	FXO12_20120			A0A6I6QRL7	complement(4460069..4460974)	TonB family protein	energy transducer TonB	TonB protein	TonB protein	301	-1.22294	0.000129422	GO:0005886; GO:0016021; GO:0055085	integral component of membrane [GO:0016021]; plasma membrane [GO:0005886]; transmembrane transport [GO:0055085]
FXO12_04415	FXO12_04415			A0A6I6Q8B9	complement(939612..940223)	LysE family transporter	LysE family transporter	Chemotactic transduction protein chpE	Chemotactic transduction protein chpE	203	-1.22565	4.72727e-06	GO:0005886; GO:0006865; GO:0016021	integral component of membrane [GO:0016021]; plasma membrane [GO:0005886]; amino acid transport [GO:0006865]
FXO12_01680	folD FXO12_01680	folD	folD	A0A6I6QNC7	complement(320099..320953)	Bifunctional protein FolD [Includes: Methylenetetrahydrofolate dehydrogenase (EC 1.5.1.5); Methenyltetrahydrofolate cyclohydrolase (EC 3.5.4.9)]	bifunctional methylenetetrahydrofolate dehydrogenase/methenyltetrahydrofolate cyclohydrolase FolD	Methenyltetrahydrofolate cyclohydrolase (EC 3.5.4.9) / Methylenetetrahydrofolate dehydrogenase (NADP+) (EC 1.5.1.5)	Methenyltetrahydrofolate cyclohydrolase / Methylenetetrahydrofolate dehydrogenase (NADP+)	284	-1.22578	0.000120428	GO:0000105; GO:0004477; GO:0004488; GO:0006164; GO:0009086; GO:0035999	methenyltetrahydrofolate cyclohydrolase activity [GO:0004477]; methylenetetrahydrofolate dehydrogenase (NADP+) activity [GO:0004488]; histidine biosynthetic process [GO:0000105]; methionine biosynthetic process [GO:0009086]; purine nucleotide biosynthetic process [GO:0006164]; tetrahydrofolate interconversion [GO:0035999]
FXO12_24440	FXO12_24440			A0A6I6QTL8	5345239..5345550	NGG1p interacting factor NIF3	hypothetical protein	Bsu YqfO NIF3/CutA domain	Bsu YqfO NIF3/CutA domain	103	-1.2279	3.7509e-05
FXO12_16315	argS FXO12_16315	argS	argS	A0A6I6QNL2	3604957..3606693	Arginine--tRNA ligase (EC 6.1.1.19) (Arginyl-tRNA synthetase) (ArgRS)	arginine--tRNA ligase	Arginyl-tRNA synthetase (EC 6.1.1.19)	Arginyl-tRNA synthetase	578	-1.22792	8.06269e-05	GO:0004814; GO:0005524; GO:0005737; GO:0006420	cytoplasm [GO:0005737]; arginine-tRNA ligase activity [GO:0004814]; ATP binding [GO:0005524]; arginyl-tRNA aminoacylation [GO:0006420]
FXO12_21780	folK FXO12_21780	folK	folK_1	A0A6I6QSD5	4792537..4793055	2-amino-4-hydroxy-6-hydroxymethyldihydropteridine pyrophosphokinase (EC 2.7.6.3) (6-hydroxymethyl-7,8-dihydropterin pyrophosphokinase)	2-amino-4-hydroxy-6-hydroxymethyldihydropteridine diphosphokinase	2-amino-4-hydroxy-6-hydroxymethyldihydropteridine pyrophosphokinase (EC 2.7.6.3)	2-amino-4-hydroxy-6- hydroxymethyldihydropteridine pyrophosphokinase	172	-1.22886	1.00477e-05	GO:0003848; GO:0005524; GO:0016301; GO:0046654; GO:0046656	2-amino-4-hydroxy-6-hydroxymethyldihydropteridine diphosphokinase activity [GO:0003848]; ATP binding [GO:0005524]; kinase activity [GO:0016301]; folic acid biosynthetic process [GO:0046656]; tetrahydrofolate biosynthetic process [GO:0046654]
FXO12_25320	arcD FXO12_25320	arcD	arcD_1	A0A6I6QUI9	complement(5551109..5552536)	Arginine-ornithine antiporter	arginine-ornithine antiporter	Arginine/ornithine antiporter ArcD	Arginine/ornithine antiporter ArcD	475	-1.2305	0.00274375	GO:0005887; GO:0006527; GO:0043858	integral component of plasma membrane [GO:0005887]; arginine:ornithine antiporter activity [GO:0043858]; arginine catabolic process [GO:0006527]
FXO12_22810	miaB FXO12_22810	miaB	miaB	A0A6I6QT09	complement(4987306..4988634)	tRNA-2-methylthio-N(6)-dimethylallyladenosine synthase (EC 2.8.4.3) ((Dimethylallyl)adenosine tRNA methylthiotransferase MiaB) (tRNA-i(6)A37 methylthiotransferase)	tRNA (N6-isopentenyl adenosine(37)-C2)-methylthiotransferase MiaB	tRNA-i(6)A37 methylthiotransferase (EC 2.8.4.3)	tRNA-i(6)A37 methylthiotransferase	442	-1.23073	2.11152e-06	GO:0005737; GO:0006400; GO:0035596; GO:0046872; GO:0051539	cytoplasm [GO:0005737]; 4 iron, 4 sulfur cluster binding [GO:0051539]; metal ion binding [GO:0046872]; methylthiotransferase activity [GO:0035596]; tRNA modification [GO:0006400]
FXO12_13765	FXO12_13765			A0A6I6QKM5	complement(3054067..3054480)	Pilin	pilin	hypothetical protein	hypothetical protein	137	-1.23285	3.66157e-05	GO:0007155; GO:0009289; GO:0016021	integral component of membrane [GO:0016021]; pilus [GO:0009289]; cell adhesion [GO:0007155]
FXO12_22150	rplN FXO12_22150	rplN	rplN	A0A6I6QSK0	4863108..4863476	50S ribosomal protein L14	50S ribosomal protein L14	LSU ribosomal protein L14p (L23e)	LSU ribosomal protein L14p (L23e)	122	-1.23461	0.000584228	GO:0003735; GO:0006412; GO:0015934; GO:0019843	large ribosomal subunit [GO:0015934]; rRNA binding [GO:0019843]; structural constituent of ribosome [GO:0003735]; translation [GO:0006412]
FXO12_14495	FXO12_14495			A0A6I6QPN7	complement(3182853..3183338)	Peptidyl-prolyl cis-trans isomerase (EC 5.2.1.8)	peptidylprolyl isomerase	FKBP-type peptidyl-prolyl cis-trans isomerase SlyD (EC 5.2.1.8)	FKBP-type peptidyl-prolyl cis-trans isomerase SlyD	161	-1.23485	0.00111243	GO:0003755	peptidyl-prolyl cis-trans isomerase activity [GO:0003755]
FXO12_12475	FXO12_12475			A0A6I6QL80	2763337..2763597	Uncharacterized protein	YebG family protein	YebG, DNA damage-inducible gene in SOS regulon, expressed in stationary phase	YebG, DNA damage-inducible gene in SOS regulon, expressed in stationary phase	86	-1.23609	0.00456271
FXO12_22035	secE FXO12_22035	secE	secE	A0A6I6QSH4	4841533..4841901	Protein translocase subunit SecE	preprotein translocase subunit SecE	Protein translocase subunit SecE	Protein translocase subunit SecE	122	-1.23659	0.000163578	GO:0005886; GO:0006605; GO:0009306; GO:0015450; GO:0016021; GO:0043952; GO:0065002	integral component of membrane [GO:0016021]; plasma membrane [GO:0005886]; P-P-bond-hydrolysis-driven protein transmembrane transporter activity [GO:0015450]; intracellular protein transmembrane transport [GO:0065002]; protein secretion [GO:0009306]; protein targeting [GO:0006605]; protein transport by the Sec complex [GO:0043952]
FXO12_22385	ribE ribH FXO12_22385	ribE/ ribH	ribE	A0A6I6QSN6	4906201..4906677	6,7-dimethyl-8-ribityllumazine synthase (DMRL synthase) (LS) (Lumazine synthase) (EC 2.5.1.78)	6%2C7-dimethyl-8-ribityllumazine synthase	6,7-dimethyl-8-ribityllumazine synthase (EC 2.5.1.78)	6,7-dimethyl-8-ribityllumazine synthase	158	-1.23737	0.000364326	GO:0000906; GO:0009231; GO:0009349	riboflavin synthase complex [GO:0009349]; 6,7-dimethyl-8-ribityllumazine synthase activity [GO:0000906]; riboflavin biosynthetic process [GO:0009231]
FXO12_26155	FXO12_26155			A0A6I6QUZ1	5724787..5725770	S49 family peptidase	S49 family peptidase	Periplasmic serine proteases (ClpP class)	Periplasmic serine proteases (ClpP class)	327	-1.24237	0.00042152	GO:0008233; GO:0016021	integral component of membrane [GO:0016021]; peptidase activity [GO:0008233]
FXO12_10905	FXO12_10905			A0A6I6QM79	2414088..2414399	Metalloregulator ArsR/SmtB family transcription factor	helix-turn-helix transcriptional regulator	Transcriptional regulator, ArsR family	Transcriptional regulator, ArsR family	103	-1.2448	4.35283e-05	GO:0003700	DNA-binding transcription factor activity [GO:0003700]
FXO12_12300	cmoB FXO12_12300	cmoB	cmoB	A0A6I6QPJ6	2725624..2726580	tRNA U34 carboxymethyltransferase (EC 2.5.1.-)	tRNA 5-methoxyuridine(34)/uridine 5-oxyacetic acid(34) synthase CmoB	tRNA ho5U(34) carboxymethyltransferase	tRNA ho5U(34) carboxymethyltransferase	318	-1.24485	0.000444838	GO:0002098; GO:0016765	transferase activity, transferring alkyl or aryl (other than methyl) groups [GO:0016765]; tRNA wobble uridine modification [GO:0002098]
FXO12_24980	purU FXO12_24980	purU	purU_2	A0A6I6QTX1	5463994..5464842	Formyltetrahydrofolate deformylase (EC 3.5.1.10) (Formyl-FH(4) hydrolase)	formyltetrahydrofolate deformylase	Formyltetrahydrofolate deformylase (EC 3.5.1.10)	Formyltetrahydrofolate deformylase	282	-1.24577	0.00140788	GO:0006189; GO:0006730; GO:0008864; GO:0016742	formyltetrahydrofolate deformylase activity [GO:0008864]; hydroxymethyl-, formyl- and related transferase activity [GO:0016742]; 'de novo' IMP biosynthetic process [GO:0006189]; one-carbon metabolic process [GO:0006730]
FXO12_17860	FXO12_17860			A0A6I6QQA6	complement(3971851..3972477)	C-type cytochrome	cytochrome c4	Cytochrome c4	Cytochrome c4	208	-1.24854	0.00319618	GO:0005506; GO:0009055; GO:0020037; GO:0042597	periplasmic space [GO:0042597]; electron transfer activity [GO:0009055]; heme binding [GO:0020037]; iron ion binding [GO:0005506]
FXO12_22115	rplB FXO12_22115	rplB	rplB	A0A6I6QSV7	4860038..4860862	50S ribosomal protein L2	50S ribosomal protein L2	LSU ribosomal protein L2p (L8e)	LSU ribosomal protein L2p (L8e)	274	-1.25024	0.000509727	GO:0003735; GO:0006412; GO:0015934; GO:0016740; GO:0019843	large ribosomal subunit [GO:0015934]; rRNA binding [GO:0019843]; structural constituent of ribosome [GO:0003735]; transferase activity [GO:0016740]; translation [GO:0006412]
FXO12_24380	FXO12_24380			A0A6I6QTU2	5326342..5326890	Sugar ABC transporter ATPase	hypothetical protein	hypothetical protein	hypothetical protein	182	-1.25296	9.60188e-06
FXO12_15315	purH FXO12_15315	purH	purH	A0A6I6QL77	3356486..3358093	Bifunctional purine biosynthesis protein PurH [Includes: Phosphoribosylaminoimidazolecarboxamide formyltransferase (EC 2.1.2.3) (AICAR transformylase); IMP cyclohydrolase (EC 3.5.4.10) (ATIC) (IMP synthase) (Inosinicase)]	bifunctional phosphoribosylaminoimidazolecarboxamide formyltransferase/IMP cyclohydrolase	IMP cyclohydrolase (EC 3.5.4.10) / Phosphoribosylaminoimidazolecarboxamide formyltransferase (EC 2.1.2.3)	IMP cyclohydrolase / Phosphoribosylaminoimidazolecarboxamide formyltransferase	535	-1.25309	3.99759e-05	GO:0003937; GO:0004643; GO:0006189	IMP cyclohydrolase activity [GO:0003937]; phosphoribosylaminoimidazolecarboxamide formyltransferase activity [GO:0004643]; 'de novo' IMP biosynthetic process [GO:0006189]
FXO12_26935	ccoP FXO12_26935	ccoP	ccoP_2	A0A6I6QVE6	complement(5887965..5888912)	Cbb3-type cytochrome c oxidase subunit	cytochrome-c oxidase%2C cbb3-type subunit III	Cytochrome c oxidase (cbb3-type) subunit CcoP (EC 1.9.3.1)	Cytochrome c oxidase (cbb3-type) subunit CcoP	315	-1.25332	0.00250611	GO:0005506; GO:0005886; GO:0006119; GO:0006811; GO:0009055; GO:0016021; GO:0020037; GO:0070469	integral component of membrane [GO:0016021]; plasma membrane [GO:0005886]; respirasome [GO:0070469]; electron transfer activity [GO:0009055]; heme binding [GO:0020037]; iron ion binding [GO:0005506]; ion transport [GO:0006811]; oxidative phosphorylation [GO:0006119]
FXO12_22365	nrdR FXO12_22365	nrdR	nrdR	A0A6I6QT16	4902705..4903169	Transcriptional repressor NrdR	transcriptional regulator NrdR	Ribonucleotide reductase transcriptional regulator NrdR	Ribonucleotide reductase transcriptional regulator NrdR	154	-1.25984	3.32798e-06	GO:0003677; GO:0005524; GO:0008270; GO:0045892	ATP binding [GO:0005524]; DNA binding [GO:0003677]; zinc ion binding [GO:0008270]; negative regulation of transcription, DNA-templated [GO:0045892]
FXO12_11345	rnhB FXO12_11345	rnhB	rnhB	A0A6I6QLZ9	complement(2513605..2514237)	Ribonuclease HII (RNase HII) (EC 3.1.26.4)	ribonuclease HII	Ribonuclease HII (EC 3.1.26.4)	Ribonuclease HII	210	-1.26217	4.34988e-07	GO:0003723; GO:0004523; GO:0005737; GO:0006401; GO:0030145	cytoplasm [GO:0005737]; manganese ion binding [GO:0030145]; RNA binding [GO:0003723]; RNA-DNA hybrid ribonuclease activity [GO:0004523]; RNA catabolic process [GO:0006401]
FXO12_14215	FXO12_14215			A0A6I6QN92	3134049..3134585	Azurin	hypothetical protein	Copper tolerance protein	Copper tolerance protein	178	-1.26701	0.000235863	GO:0005507; GO:0009055	copper ion binding [GO:0005507]; electron transfer activity [GO:0009055]
FXO12_16685	FXO12_16685			A0A6I6QKU0	3685945..3686217	Probable Fe(2+)-trafficking protein	oxidative damage protection protein	FIG001341: Probable Fe(2+)-trafficking protein YggX	FIG001341: Probable Fe(2+)-trafficking protein YggX	90	-1.26765	3.19781e-05	GO:0005506	iron ion binding [GO:0005506]
FXO12_03050	FXO12_03050			A0A6I6Q7R5	complement(638689..640089)	Transglycosylase SLT domain-containing protein	transglycosylase SLT domain-containing protein	Membrane-bound lytic murein transglycosylase D	Membrane-bound lytic murein transglycosylase D	466	-1.27004	0.000238531	GO:0000270; GO:0008933; GO:0016020	membrane [GO:0016020]; lytic transglycosylase activity [GO:0008933]; peptidoglycan metabolic process [GO:0000270]
FXO12_23870	FXO12_23870			A0A6I6QTI1	complement(5227581..5229500)	HAMP domain-containing protein	methyl-accepting chemotaxis protein	Methyl-accepting chemotaxis sensor/transducer protein	Methyl-accepting chemotaxis sensor/transducer protein	639	-1.27339	0.000113945	GO:0004888; GO:0006935; GO:0007165; GO:0016021	integral component of membrane [GO:0016021]; transmembrane signaling receptor activity [GO:0004888]; chemotaxis [GO:0006935]; signal transduction [GO:0007165]
FXO12_11630	prfB FXO12_11630	prfB	prfB	A0A6I6QPI3	complement(2575494..2576589)	Peptide chain release factor 2 (RF-2)	peptide chain release factor 2	#N/A	#N/A	364	-1.27556	4.63286e-05	GO:0005737; GO:0016149	cytoplasm [GO:0005737]; translation release factor activity, codon specific [GO:0016149]
FXO12_11375	bamA FXO12_11375	bamA	bamA	A0A6I6QBS4	complement(2518309..2520696)	Outer membrane protein assembly factor BamA	outer membrane protein assembly factor BamA	Outer membrane protein assembly factor YaeT	Outer membrane protein assembly factor YaeT	795	-1.27572	0.000345882	GO:0009279; GO:0016021; GO:0043165; GO:0051205	cell outer membrane [GO:0009279]; integral component of membrane [GO:0016021]; Gram-negative-bacterium-type cell outer membrane assembly [GO:0043165]; protein insertion into membrane [GO:0051205]
FXO12_22205	rpmJ FXO12_22205	rpmJ	rpmJ	A0A6I6QSQ3	4868673..4868789	50S ribosomal protein L36	50S ribosomal protein L36	LSU ribosomal protein L36p @ LSU ribosomal protein L36p, zinc-dependent	LSU ribosomal protein L36p @ LSU ribosomal protein L36p, zinc-dependent	38	-1.27804	0.00028216	GO:0003735; GO:0005840; GO:0006412	ribosome [GO:0005840]; structural constituent of ribosome [GO:0003735]; translation [GO:0006412]
FXO12_22860	FXO12_22860			A0A6I6QX48	complement(4999632..4999841)	DUF2788 domain-containing protein	DUF2788 domain-containing protein	Uncharacterized protein PA3966	#N/A	69	-1.27919	0.000739123	GO:0016021	integral component of membrane [GO:0016021]
FXO12_27850	lpxL FXO12_27850	lpxL		A0A6I6QVZ9	6095147..6096082	Lipid A biosynthesis lauroyltransferase (EC 2.3.1.241) (Kdo(2)-lipid IV(A) lauroyltransferase)	lipid A biosynthesis lauroyl acyltransferase	Lipid A biosynthesis lauroyl acyltransferase (EC 2.3.1.241)	Lipid A biosynthesis lauroyl acyltransferase	311	-1.28136	4.40296e-06	GO:0005887; GO:0008913; GO:0009103; GO:0009245; GO:0036104	integral component of plasma membrane [GO:0005887]; lauroyltransferase activity [GO:0008913]; Kdo2-lipid A biosynthetic process [GO:0036104]; lipid A biosynthetic process [GO:0009245]; lipopolysaccharide biosynthetic process [GO:0009103]
FXO12_25165	FXO12_25165			A0A6I6QU98	5500602..5502314	ShlB/FhaC/HecB family hemolysin secretion/activation protein	ShlB/FhaC/HecB family hemolysin secretion/activation protein	Channel-forming transporter/cytolysins activator of TpsB family	Channel-forming transporter/cytolysins activator of TpsB family	570	-1.28286	1.57973e-07	GO:0009279; GO:0015031	cell outer membrane [GO:0009279]; protein transport [GO:0015031]
FXO12_11460	tcdA FXO12_11460	tcdA	tcdA	A0A6I6QMF3	complement(2539141..2539956)	tRNA cyclic N6-threonylcarbamoyladenosine(37) synthase TcdA	tRNA cyclic N6-threonylcarbamoyladenosine(37) synthase TcdA	HesA/MoeB/ThiF family protein => sulfur transfer pathway protein CsdL	HesA/MoeB/ThiF family protein => sulfur transfer pathway protein CsdL	271	-1.28504	0.000215954	GO:0008641	ubiquitin-like modifier activating enzyme activity [GO:0008641]
FXO12_11190	FXO12_11190			A0A6I6QLJ6	2477955..2478161	Zinc chelation protein SecC	zinc chelation protein SecC	hypothetical protein	hypothetical protein	68	-1.28554	8.81917e-07
FXO12_23410	FXO12_23410			A0A6I6QT29	complement(5120933..5121241)	Ribosome assembly RNA-binding protein YhbY	YhbY family RNA-binding protein	RNA-binding protein YhbY	RNA-binding protein YhbY	102	-1.28664	0.000149794	GO:0003723	RNA binding [GO:0003723]
FXO12_09740	topA FXO12_09740	topA	topA_1	A0A6I6QPE7	complement(2187832..2190453)	DNA topoisomerase 1 (EC 5.6.2.1) (DNA topoisomerase I)	type I DNA topoisomerase	DNA topoisomerase I (EC 5.99.1.2)	DNA topoisomerase I	873	-1.28692	9.86535e-05	GO:0003677; GO:0003917; GO:0005694; GO:0006265; GO:0046872	chromosome [GO:0005694]; DNA binding [GO:0003677]; DNA topoisomerase type I (single strand cut, ATP-independent) activity [GO:0003917]; metal ion binding [GO:0046872]; DNA topological change [GO:0006265]
FXO12_08745	FXO12_08745			A0A6I6QIH9	1979741..1981294	Beta (1-6) glucans synthase	beta (1-6) glucans synthase	hypothetical protein	hypothetical protein	517	-1.28692	1.98956e-06	GO:0004553; GO:0005975; GO:0016021	integral component of membrane [GO:0016021]; hydrolase activity, hydrolyzing O-glycosyl compounds [GO:0004553]; carbohydrate metabolic process [GO:0005975]
FXO12_15305	dusB FXO12_15305	dusB	dusB	A0A6I6QP72	3355073..3356086	tRNA-dihydrouridine synthase B (EC 1.3.1.-)	tRNA dihydrouridine synthase DusB	tRNA-dihydrouridine synthase DusB	tRNA-dihydrouridine synthase DusB	337	-1.28735	6.09682e-06	GO:0000049; GO:0010181; GO:0017150; GO:0050660	flavin adenine dinucleotide binding [GO:0050660]; FMN binding [GO:0010181]; tRNA binding [GO:0000049]; tRNA dihydrouridine synthase activity [GO:0017150]
FXO12_21765	tsaD FXO12_21765	tsaD	tsaD	A0A6I6QSE2	4790492..4791517	tRNA N6-adenosine threonylcarbamoyltransferase (EC 2.3.1.234) (N6-L-threonylcarbamoyladenine synthase) (t(6)A synthase) (t(6)A37 threonylcarbamoyladenosine biosynthesis protein TsaD) (tRNA threonylcarbamoyladenosine biosynthesis protein TsaD)	tRNA (adenosine(37)-N6)-threonylcarbamoyltransferase complex transferase subunit TsaD	N(6)-L-threonylcarbamoyladenine synthase (EC 2.3.1.234)	N(6)-L-threonylcarbamoyladenine synthase	341	-1.28976	6.02406e-06	GO:0002949; GO:0005506; GO:0005737; GO:0061711	cytoplasm [GO:0005737]; iron ion binding [GO:0005506]; N(6)-L-threonylcarbamoyladenine synthase activity [GO:0061711]; tRNA threonylcarbamoyladenosine modification [GO:0002949]
FXO12_13125	upp FXO12_13125	upp		A0A6I6QLG7	2917142..2917780	Uracil phosphoribosyltransferase (EC 2.4.2.9) (UMP pyrophosphorylase) (UPRTase)	uracil phosphoribosyltransferase	Uracil phosphoribosyltransferase (EC 2.4.2.9)	Uracil phosphoribosyltransferase	212	-1.29093	6.40815e-05	GO:0000287; GO:0004845; GO:0005525; GO:0006223; GO:0009116; GO:0044206	GTP binding [GO:0005525]; magnesium ion binding [GO:0000287]; uracil phosphoribosyltransferase activity [GO:0004845]; nucleoside metabolic process [GO:0009116]; UMP salvage [GO:0044206]; uracil salvage [GO:0006223]
FXO12_16930	FXO12_16930			A0A6I6QPU2	3739381..3740184	Phosphatase PAP2 family protein	phosphatase PAP2 family protein	putative membrane protein	putative membrane protein	267	-1.29748	0.00016895	GO:0016021	integral component of membrane [GO:0016021]
FXO12_10690	ung FXO12_10690	ung		A0A6I6QI26	complement(2376531..2377223)	Uracil-DNA glycosylase (UDG) (EC 3.2.2.27)	uracil-DNA glycosylase	Uracil-DNA glycosylase, family 1 (EC 3.2.2.27)	Uracil-DNA glycosylase, family 1	230	-1.29758	0.000104597	GO:0004844; GO:0005737; GO:0006284	cytoplasm [GO:0005737]; uracil DNA N-glycosylase activity [GO:0004844]; base-excision repair [GO:0006284]
FXO12_22730	FXO12_22730			A0A6I6QSV0	4971179..4972336	Serine-type D-Ala-D-Ala carboxypeptidase (EC 3.4.16.4)	D-alanyl-D-alanine carboxypeptidase	D-alanyl-D-alanine carboxypeptidase (EC 3.4.16.4)	D-alanyl-D-alanine carboxypeptidase	385	-1.29832	0.000210583	GO:0008360; GO:0009002; GO:0009252; GO:0071555	serine-type D-Ala-D-Ala carboxypeptidase activity [GO:0009002]; cell wall organization [GO:0071555]; peptidoglycan biosynthetic process [GO:0009252]; regulation of cell shape [GO:0008360]
FXO12_24565	FXO12_24565			A0A6I6QU19	5369280..5370011	Thiol:disulfide interchange protein	thioredoxin fold domain-containing protein	Thiol:disulfide interchange protein DsbC	Thiol:disulfide interchange protein DsbC	243	-1.29964	0.000177839	GO:0042597	periplasmic space [GO:0042597]
FXO12_18365	glmU FXO12_18365	glmU	glmU	A0A6I6QQJ4	4076078..4077445	Bifunctional protein GlmU [Includes: UDP-N-acetylglucosamine pyrophosphorylase (EC 2.7.7.23) (N-acetylglucosamine-1-phosphate uridyltransferase); Glucosamine-1-phosphate N-acetyltransferase (EC 2.3.1.157)]	UDP-N-acetylglucosamine diphosphorylase/glucosamine-1-phosphate N-acetyltransferase	N-acetylglucosamine-1-phosphate uridyltransferase (EC 2.7.7.23) / Glucosamine-1-phosphate N-acetyltransferase (EC 2.3.1.157)	N-acetylglucosamine-1-phosphate uridyltransferase / Glucosamine-1-phosphate N-acetyltransferase	455	-1.30019	8.2003e-05	GO:0000287; GO:0000902; GO:0003977; GO:0005737; GO:0006048; GO:0008360; GO:0009103; GO:0009245; GO:0009252; GO:0019134; GO:0071555	cytoplasm [GO:0005737]; glucosamine-1-phosphate N-acetyltransferase activity [GO:0019134]; magnesium ion binding [GO:0000287]; UDP-N-acetylglucosamine diphosphorylase activity [GO:0003977]; cell morphogenesis [GO:0000902]; cell wall organization [GO:0071555]; lipid A biosynthetic process [GO:0009245]; lipopolysaccharide biosynthetic process [GO:0009103]; peptidoglycan biosynthetic process [GO:000…
FXO12_07565	FXO12_07565			A0A6I6QN03	complement(1715877..1716242)	Helix-turn-helix domain-containing protein	helix-turn-helix transcriptional regulator	Transcriptional regulator, Xre family	Transcriptional regulator, Xre family	121	-1.30133	0.00122935	GO:0003677	DNA binding [GO:0003677]
FXO12_08615	fabB FXO12_08615	fabB	fabB	A0A6I6QAP3	1946453..1947673	Beta-ketoacyl-ACP synthase I (EC 2.3.1.41)	beta-ketoacyl-ACP synthase I	3-oxoacyl-[acyl-carrier-protein] synthase, KASI (EC 2.3.1.41)	3-oxoacyl-[acyl-carrier-protein] synthase, KASI	406	-1.30301	1.23642e-05	GO:0004315; GO:0006633	3-oxoacyl-[acyl-carrier-protein] synthase activity [GO:0004315]; fatty acid biosynthetic process [GO:0006633]
FXO12_22145	rpsQ FXO12_22145	rpsQ	rpsQ	A0A6I6QSN5	4862818..4863084	30S ribosomal protein S17	30S ribosomal protein S17	SSU ribosomal protein S17p (S11e)	SSU ribosomal protein S17p (S11e)	88	-1.30529	0.000498745	GO:0003735; GO:0005840; GO:0006412; GO:0019843	ribosome [GO:0005840]; rRNA binding [GO:0019843]; structural constituent of ribosome [GO:0003735]; translation [GO:0006412]
FXO12_11400	frr FXO12_11400	frr		A0A6I6QCC4	complement(2524944..2525501)	Ribosome-recycling factor (RRF) (Ribosome-releasing factor)	ribosome recycling factor	Ribosome recycling factor	Ribosome recycling factor	185	-1.30723	8.83123e-05	GO:0005737; GO:0006415	cytoplasm [GO:0005737]; translational termination [GO:0006415]
FXO12_11365	lpxD FXO12_11365	lpxD	lpxD	A0A6I6QPH8	complement(2516701..2517756)	UDP-3-O-acylglucosamine N-acyltransferase (EC 2.3.1.-)	UDP-3-O-(3-hydroxymyristoyl)glucosamine N-acyltransferase	UDP-3-O-[3-hydroxymyristoyl] glucosamine N-acyltransferase (EC 2.3.1.191)	UDP-3-O-[3-hydroxymyristoyl] glucosamine N-acyltransferase	351	-1.31072	0.000250999	GO:0009245; GO:0016410	N-acyltransferase activity [GO:0016410]; lipid A biosynthetic process [GO:0009245]
FXO12_19530	pepP FXO12_19530	pepP	pepP	A0A6I6QRA8	4335862..4337184	Xaa-Pro aminopeptidase (EC 3.4.11.9)	Xaa-Pro aminopeptidase	Xaa-Pro aminopeptidase (EC 3.4.11.9)	Xaa-Pro aminopeptidase	440	-1.31582	0.00266909	GO:0030145; GO:0070006	manganese ion binding [GO:0030145]; metalloaminopeptidase activity [GO:0070006]
FXO12_16920	pckA FXO12_16920	pckA		A0A6I6QPU8	complement(3736633..3738174)	Phosphoenolpyruvate carboxykinase (ATP) (PCK) (PEP carboxykinase) (PEPCK) (EC 4.1.1.49)	phosphoenolpyruvate carboxykinase	Phosphoenolpyruvate carboxykinase [ATP] (EC 4.1.1.49)	Phosphoenolpyruvate carboxykinase [ATP]	513	-1.31598	0.000183628	GO:0004612; GO:0005524; GO:0005737; GO:0006094; GO:0016301; GO:0046872	cytoplasm [GO:0005737]; ATP binding [GO:0005524]; kinase activity [GO:0016301]; metal ion binding [GO:0046872]; phosphoenolpyruvate carboxykinase (ATP) activity [GO:0004612]; gluconeogenesis [GO:0006094]
FXO12_22140	rpmC FXO12_22140	rpmC	rpmC	A0A6I6QSJ9	4862624..4862815	50S ribosomal protein L29	50S ribosomal protein L29	LSU ribosomal protein L29p (L35e)	LSU ribosomal protein L29p (L35e)	63	-1.31728	0.000177839	GO:0003735; GO:0005840; GO:0006412	ribosome [GO:0005840]; structural constituent of ribosome [GO:0003735]; translation [GO:0006412]
FXO12_13155	FXO12_13155			A0A6I6QPL2	complement(2923822..2924061)	BolA/IbaG family iron-sulfur metabolism protein	BolA family transcriptional regulator	YrbA protein	YrbA protein	79	-1.3174	2.67467e-06
FXO12_19525	FXO12_19525			A0A6I6QR70	4335283..4335840	UPF0149 family protein	YecA family protein	FIG001590: Putative conserved exported protein precursor	FIG001590: Putative conserved exported protein precursor	185	-1.31757	2.84482e-05
FXO12_12325	era FXO12_12325	era		A0A6I6QLW9	complement(2730481..2731383)	GTPase Era	GTPase Era	GTP-binding protein Era	GTP-binding protein Era	300	-1.31964	4.47299e-07	GO:0003924; GO:0005525; GO:0005737; GO:0005886; GO:0042274; GO:0070181	cytoplasm [GO:0005737]; plasma membrane [GO:0005886]; GTP binding [GO:0005525]; GTPase activity [GO:0003924]; small ribosomal subunit rRNA binding [GO:0070181]; ribosomal small subunit biogenesis [GO:0042274]
FXO12_23835	FXO12_23835			A0A6I6QTP7	5218605..5220050	STAS domain-containing protein	SulP family inorganic anion transporter	Sulfate permease	Sulfate permease	481	-1.32407	8.3112e-08	GO:0015116; GO:0016021	integral component of membrane [GO:0016021]; sulfate transmembrane transporter activity [GO:0015116]
FXO12_18755	FXO12_18755			A0A6I6QQW1	complement(4172971..4174311)	DUF21 domain-containing protein	HlyC/CorC family transporter	Phosphate regulon metal ion transporter containing CBS domains	Phosphate regulon metal ion transporter containing CBS domains	446	-1.32493	9.8966e-06	GO:0016021; GO:0050660	integral component of membrane [GO:0016021]; flavin adenine dinucleotide binding [GO:0050660]
FXO12_09815	FXO12_09815			A0A6I6QK33	complement(2209830..2210768)	Aspartyl beta-hydroxylase	aspartyl/asparaginyl beta-hydroxylase domain-containing protein	Fe(2+)/alpha-ketoglutarate-dependent dioxygenase LpxO	Fe(2+)/alpha-ketoglutarate-dependent dioxygenase LpxO	312	-1.32807	0.000855298	GO:0004597; GO:0016021; GO:0042264	integral component of membrane [GO:0016021]; peptide-aspartate beta-dioxygenase activity [GO:0004597]; peptidyl-aspartic acid hydroxylation [GO:0042264]
FXO12_23940	trxB FXO12_23940	trxB	trxB	A0A6I6QTV5	5240470..5241432	Thioredoxin reductase (EC 1.8.1.9)	thioredoxin-disulfide reductase	Thioredoxin reductase (EC 1.8.1.9)	Thioredoxin reductase	320	-1.33114	0.000176127	GO:0004791; GO:0005737; GO:0019430	cytoplasm [GO:0005737]; thioredoxin-disulfide reductase activity [GO:0004791]; removal of superoxide radicals [GO:0019430]
FXO12_16615	FXO12_16615			A0A6I6QMU0	complement(3670727..3671140)	Rhodanese-like domain-containing protein	rhodanese-like domain-containing protein	Rhodanese-related sulfurtransferase YibN	Rhodanese-related sulfurtransferase YibN	137	-1.33238	7.84488e-06	GO:0016021	integral component of membrane [GO:0016021]
FXO12_28110	FXO12_28110			A0A6I6QW98	6150714..6151349	DsbA family protein	DsbA family protein	Thioredoxin	Thioredoxin	211	-1.33397	0.000112283	GO:0015035	protein disulfide oxidoreductase activity [GO:0015035]
FXO12_22085	fusA FXO12_22085	fusA	fusA	A0A6I6QSI3	4854596..4856701	Elongation factor G (EF-G)	elongation factor G	Translation elongation factor G	Translation elongation factor G	701	-1.33407	0.000112283	GO:0003746; GO:0003924; GO:0005525; GO:0005737	cytoplasm [GO:0005737]; GTP binding [GO:0005525]; GTPase activity [GO:0003924]; translation elongation factor activity [GO:0003746]
FXO12_21865	rpe FXO12_21865	rpe		A0A6I6QSI4	4812577..4813251	Ribulose-phosphate 3-epimerase (EC 5.1.3.1)	ribulose-phosphate 3-epimerase	Ribulose-phosphate 3-epimerase (EC 5.1.3.1)	Ribulose-phosphate 3-epimerase	224	-1.33438	5.18687e-05	GO:0004750; GO:0006098; GO:0019323; GO:0046872	metal ion binding [GO:0046872]; ribulose-phosphate 3-epimerase activity [GO:0004750]; pentose catabolic process [GO:0019323]; pentose-phosphate shunt [GO:0006098]
FXO12_24055	cyoA FXO12_24055	cyoA	cyoA_2	A0A6I6QWL6	5263536..5264477	Ubiquinol oxidase subunit 2	ubiquinol oxidase subunit II	Cytochrome O ubiquinol oxidase subunit II (EC 1.10.3.-)	Cytochrome O ubiquinol oxidase subunit II	313	-1.33695	0.0030333	GO:0004129; GO:0005507; GO:0005886; GO:0008827; GO:0016021; GO:0070469	integral component of membrane [GO:0016021]; plasma membrane [GO:0005886]; respirasome [GO:0070469]; copper ion binding [GO:0005507]; cytochrome o ubiquinol oxidase activity [GO:0008827]; cytochrome-c oxidase activity [GO:0004129]
FXO12_26865	fnr FXO12_26865	fnr	fnr	A0A6I6QV92	complement(5875005..5875739)	Fumarate/nitrate reduction transcriptional regulator Fnr	fumarate/nitrate reduction transcriptional regulator Fnr	Fumarate and nitrate reduction regulatory protein	Fumarate and nitrate reduction regulatory protein	244	-1.33709	2.77238e-05	GO:0003677; GO:0003700	DNA binding [GO:0003677]; DNA-binding transcription factor activity [GO:0003700]
FXO12_15730	hisZ FXO12_15730	hisZ		A0A6I6QP88	complement(3456653..3457840)	ATP phosphoribosyltransferase regulatory subunit	ATP phosphoribosyltransferase regulatory subunit	ATP phosphoribosyltransferase regulatory subunit (EC 2.4.2.17)	ATP phosphoribosyltransferase regulatory subunit	395	-1.33711	2.50388e-05	GO:0000105; GO:0005737; GO:0016757	cytoplasm [GO:0005737]; transferase activity, transferring glycosyl groups [GO:0016757]; histidine biosynthetic process [GO:0000105]
FXO12_22160	rplE FXO12_22160	rplE	rplE	A0A6I6QSK6	4863825..4864364	50S ribosomal protein L5	50S ribosomal protein L5	LSU ribosomal protein L5p (L11e)	LSU ribosomal protein L5p (L11e)	179	-1.33775	0.000384651	GO:0000049; GO:0003735; GO:0005840; GO:0006412; GO:0019843	ribosome [GO:0005840]; rRNA binding [GO:0019843]; structural constituent of ribosome [GO:0003735]; tRNA binding [GO:0000049]; translation [GO:0006412]
FXO12_23950	FXO12_23950			A0A6I6QTH4	complement(5241932..5242228)	DUF1244 domain-containing protein	DUF1244 domain-containing protein	COGs COG3492	COGs COG3492	98	-1.33903	7.78723e-06
FXO12_24065	FXO12_24065			A0A6I6QTI7	5266503..5267129	Cytochrome bo(3) ubiquinol oxidase subunit 3 (Cytochrome o ubiquinol oxidase subunit 3) (Oxidase bo(3) subunit 3) (Ubiquinol oxidase polypeptide III) (Ubiquinol oxidase subunit 3)	cytochrome o ubiquinol oxidase subunit III	Cytochrome O ubiquinol oxidase subunit III (EC 1.10.3.-)	Cytochrome O ubiquinol oxidase subunit III	208	-1.33987	0.00292603	GO:0004129; GO:0005886; GO:0008827; GO:0016021; GO:0019646	integral component of membrane [GO:0016021]; plasma membrane [GO:0005886]; cytochrome o ubiquinol oxidase activity [GO:0008827]; cytochrome-c oxidase activity [GO:0004129]; aerobic electron transport chain [GO:0019646]
FXO12_21820	rsmA ksgA FXO12_21820	rsmA/ ksgA	rsmA	A0A6I6QSD1	complement(4801441..4802253)	Ribosomal RNA small subunit methyltransferase A (EC 2.1.1.182) (16S rRNA (adenine(1518)-N(6)/adenine(1519)-N(6))-dimethyltransferase) (16S rRNA dimethyladenosine transferase) (16S rRNA dimethylase) (S-adenosylmethionine-6-N', N'-adenosyl(rRNA) dimethyltransferase)	16S rRNA (adenine(1518)-N(6)/adenine(1519)-N(6))-dimethyltransferase RsmA	SSU rRNA (adenine(1518)-N(6)/adenine(1519)-N(6))-dimethyltransferase (EC 2.1.1.182)	SSU rRNA (adenine(1518)-N(6)/adenine(1519)-N(6))- dimethyltransferase	270	-1.34262	1.4515e-07	GO:0000179; GO:0003723; GO:0005737; GO:0052908	cytoplasm [GO:0005737]; 16S rRNA (adenine(1518)-N(6)/adenine(1519)-N(6))-dimethyltransferase activity [GO:0052908]; RNA binding [GO:0003723]; rRNA (adenine-N6,N6-)-dimethyltransferase activity [GO:0000179]
FXO12_12085	FXO12_12085			A0A6I6QIP1	2667340..2668110	MipA/OmpV family protein	MipA/OmpV family protein	Bll5876 protein	Bll5876 protein	256	-1.34273	4.45525e-06	GO:0009279	cell outer membrane [GO:0009279]
FXO12_02550	FXO12_02550			A0A6I6QLF5	504257..505255	Bile acid:sodium symporter	bile acid:sodium symporter	Sodium/bile acid symporter family	Sodium/bile acid symporter family	332	-1.34433	7.43179e-05	GO:0016021	integral component of membrane [GO:0016021]
FXO12_13150	murA FXO12_13150	murA	murA	A0A6I6QMW9	complement(2922533..2923798)	UDP-N-acetylglucosamine 1-carboxyvinyltransferase (EC 2.5.1.7) (Enoylpyruvate transferase) (UDP-N-acetylglucosamine enolpyruvyl transferase) (EPT)	UDP-N-acetylglucosamine 1-carboxyvinyltransferase	UDP-N-acetylglucosamine 1-carboxyvinyltransferase (EC 2.5.1.7)	UDP-N-acetylglucosamine 1-carboxyvinyltransferase	421	-1.3497	0.000260312	GO:0005737; GO:0007049; GO:0008360; GO:0008760; GO:0009252; GO:0019277; GO:0051301; GO:0071555	cytoplasm [GO:0005737]; UDP-N-acetylglucosamine 1-carboxyvinyltransferase activity [GO:0008760]; cell cycle [GO:0007049]; cell division [GO:0051301]; cell wall organization [GO:0071555]; peptidoglycan biosynthetic process [GO:0009252]; regulation of cell shape [GO:0008360]; UDP-N-acetylgalactosamine biosynthetic process [GO:0019277]
FXO12_00060	truA FXO12_00060	truA	truA	A0A6I6QWR3	15746..16570	tRNA pseudouridine synthase A (EC 5.4.99.12) (tRNA pseudouridine(38-40) synthase) (tRNA pseudouridylate synthase I) (tRNA-uridine isomerase I)	tRNA pseudouridine(38-40) synthase TruA	#N/A	#N/A	274	-1.35032	2.71714e-05	GO:0003723; GO:0031119; GO:0106029	RNA binding [GO:0003723]; tRNA pseudouridine synthase activity [GO:0106029]; tRNA pseudouridine synthesis [GO:0031119]
FXO12_19725	FXO12_19725			A0A6I6QRA7	complement(4379339..4379914)	Thiol-disulfide isomerase	hypothetical protein	Thiol-disulfide isomerase and thioredoxins	Thiol-disulfide isomerase and thioredoxins	191	-1.35045	1.80623e-05	GO:0016853	isomerase activity [GO:0016853]
FXO12_11405	pyrH FXO12_11405	pyrH	pyrH	A0A6I6QIC9	complement(2525498..2526241)	Uridylate kinase (UK) (EC 2.7.4.22) (Uridine monophosphate kinase) (UMP kinase) (UMPK)	UMP kinase	Uridylate kinase (EC 2.7.4.22) pyrH	Uridylate kinase	247	-1.35465	2.70577e-05	GO:0005524; GO:0005737; GO:0033862; GO:0044210	cytoplasm [GO:0005737]; ATP binding [GO:0005524]; UMP kinase activity [GO:0033862]; 'de novo' CTP biosynthetic process [GO:0044210]
FXO12_13300	mreC FXO12_13300	mreC	mreC	A0A6I6QWX5	complement(2949490..2950563)	Cell shape protein MreC (Cell shape-determining protein MreC)	rod shape-determining protein MreC	Rod shape-determining protein MreC	#N/A	357	-1.3586	2.34467e-06	GO:0008360	regulation of cell shape [GO:0008360]
FXO12_20650	FXO12_20650			A0A6I6QRY0	4576366..4578357	BCCT family transporter	BCCT family transporter	High-affinity choline uptake protein BetT	High-affinity choline uptake protein BetT	663	-1.36845	0.00569636	GO:0005886; GO:0016021; GO:0022857; GO:0071705	integral component of membrane [GO:0016021]; plasma membrane [GO:0005886]; transmembrane transporter activity [GO:0022857]; nitrogen compound transport [GO:0071705]
FXO12_04240	FXO12_04240			A0A6I6QM11	903012..903821	DUF4377 domain-containing protein	META and DUF4377 domain-containing protein	putative lipoprotein	putative lipoprotein	269	-1.36872	8.18114e-07
FXO12_06030	pseudogene			pseudogene	complement(1331985..1332475)	GNAT family N-acetyltransferase	#N/A	#N/A	#N/A	#N/A	-1.36916	4.95792e-06
FXO12_11395	uppS FXO12_11395	uppS	uppS	A0A6I6QM06	complement(2524171..2524926)	Ditrans,polycis-undecaprenyl-diphosphate synthase ((2E,6E)-farnesyl-diphosphate specific) (EC 2.5.1.31) (Ditrans,polycis-undecaprenylcistransferase) (Undecaprenyl diphosphate synthase) (UDS) (Undecaprenyl pyrophosphate synthase) (UPP synthase)	di-trans%2Cpoly-cis-decaprenylcistransferase	Undecaprenyl diphosphate synthase (EC 2.5.1.31)	Undecaprenyl diphosphate synthase	251	-1.36948	6.79584e-05	GO:0000287; GO:0008360; GO:0008834; GO:0009252; GO:0071555	di-trans,poly-cis-decaprenylcistransferase activity [GO:0008834]; magnesium ion binding [GO:0000287]; cell wall organization [GO:0071555]; peptidoglycan biosynthetic process [GO:0009252]; regulation of cell shape [GO:0008360]
FXO12_20255	rhlE FXO12_20255	rhlE		A0A6I6QRK3	complement(4488860..4490743)	ATP-dependent RNA helicase RhlE (EC 3.6.4.13)	DEAD/DEAH box helicase	ATP-dependent RNA helicase RhlE (EC 3.6.4.13)	ATP-dependent RNA helicase RhlE	627	-1.36975	0.00019911	GO:0003676; GO:0003724; GO:0005524; GO:0005737; GO:0042255	cytoplasm [GO:0005737]; ATP binding [GO:0005524]; nucleic acid binding [GO:0003676]; RNA helicase activity [GO:0003724]; ribosome assembly [GO:0042255]
FXO12_19920	FXO12_19920			A0A6I6QRH9	complement(4424545..4425741)	Methyltransferase domain-containing protein	class I SAM-dependent rRNA methyltransferase	23S rRNA (cytosine(1962)-C(5))-methyltransferase (EC 2.1.1.191)	23S rRNA (cytosine(1962)-C(5))-methyltransferase	398	-1.3737	2.45694e-07	GO:0003723; GO:0008168; GO:0032259	methyltransferase activity [GO:0008168]; RNA binding [GO:0003723]; methylation [GO:0032259]
FXO12_16890	FXO12_16890			A0A6I6QPT9	complement(3732188..3733363)	Tetratricopeptide repeat protein	tetratricopeptide repeat protein	TPR domain protein	TPR domain protein	391	-1.37398	9.30197e-06
FXO12_16670	FXO12_16670			A0A6I6QN91	complement(3680680..3682341)	MFS transporter	OFA family MFS transporter	Uncharacterized MFS-type transporter	Uncharacterized MFS-type transporter	553	-1.37717	0.00158956	GO:0016021; GO:0022857	integral component of membrane [GO:0016021]; transmembrane transporter activity [GO:0022857]
FXO12_23555	dksA FXO12_23555	dksA	dksA_2	A0A6I6QTN0	complement(5156602..5157045)	RNA polymerase-binding transcription factor DksA	RNA polymerase-binding protein DksA	RNA polymerase-binding transcription factor DksA	RNA polymerase-binding transcription factor DksA	147	-1.37847	0.000106656	GO:0005737; GO:0008270; GO:0010468	cytoplasm [GO:0005737]; zinc ion binding [GO:0008270]; regulation of gene expression [GO:0010468]
FXO12_18150	hemF FXO12_18150	hemF	hemF	A0A6I6QQJ8	complement(4029775..4030707)	Oxygen-dependent coproporphyrinogen-III oxidase (CPO) (Coprogen oxidase) (Coproporphyrinogenase) (EC 1.3.3.3)	oxygen-dependent coproporphyrinogen oxidase	Coproporphyrinogen III oxidase, aerobic (EC 1.3.3.3)	Coproporphyrinogen III oxidase, aerobic	310	-1.37859	0.000274283	GO:0004109; GO:0005737; GO:0006782; GO:0042803; GO:0046872	cytoplasm [GO:0005737]; coproporphyrinogen oxidase activity [GO:0004109]; metal ion binding [GO:0046872]; protein homodimerization activity [GO:0042803]; protoporphyrinogen IX biosynthetic process [GO:0006782]
FXO12_08720	sdhC FXO12_08720	sdhC	sdhC	A0A6I6QH76	complement(1974082..1974456)	Succinate dehydrogenase cytochrome b556 subunit	succinate dehydrogenase%2C cytochrome b556 subunit	Succinate dehydrogenase cytochrome b-556 subunit	Succinate dehydrogenase cytochrome b-556 subunit	124	-1.38178	3.37371e-06	GO:0000104; GO:0006099; GO:0009055; GO:0016021; GO:0045281; GO:0046872	integral component of membrane [GO:0016021]; succinate dehydrogenase complex [GO:0045281]; electron transfer activity [GO:0009055]; metal ion binding [GO:0046872]; succinate dehydrogenase activity [GO:0000104]; tricarboxylic acid cycle [GO:0006099]
FXO12_22390	nusB FXO12_22390	nusB	nusB	A0A6I6QSQ2	4906674..4907174	Transcription antitermination protein NusB (Antitermination factor NusB)	transcription antitermination factor NusB	Transcription termination protein NusB	Transcription termination protein NusB	166	-1.38501	2.22509e-05	GO:0003723; GO:0006353; GO:0031564	RNA binding [GO:0003723]; DNA-templated transcription, termination [GO:0006353]; transcription antitermination [GO:0031564]
FXO12_27060	FXO12_27060			A0A6I6QVF0	5916134..5917003	EamA family transporter	DMT family transporter	MadN protein	MadN protein	289	-1.38818	2.54486e-09	GO:0016021	integral component of membrane [GO:0016021]
FXO12_08400	FXO12_08400			A0A6I6QPB7	1901689..1902096	Dehydrogenase	hypothetical protein	hypothetical protein	hypothetical protein	135	-1.39055	2.48341e-08
FXO12_12320	recO FXO12_12320	recO	recO	A0A6I6QL62	complement(2729596..2730285)	DNA repair protein RecO (Recombination protein O)	DNA repair protein RecO	DNA recombination and repair protein RecO	DNA recombination and repair protein RecO	229	-1.39224	1.61892e-07	GO:0006281; GO:0006310	DNA recombination [GO:0006310]; DNA repair [GO:0006281]
FXO12_07900	queD FXO12_07900	queD	queD	A0A6I6QKA1	1790145..1790501	6-carboxy-5,6,7,8-tetrahydropterin synthase (EC 4.-.-.-)	6-carboxytetrahydropterin synthase QueD	6-carboxy-5,6,7,8-tetrahydropterin synthase (EC 4.1.2.50)	6-carboxy-5,6,7,8-tetrahydropterin synthase	118	-1.39369	1.26335e-06	GO:0008616; GO:0046872; GO:0070497	6-carboxy-5,6,7,8-tetrahydropterin synthase activity [GO:0070497]; metal ion binding [GO:0046872]; queuosine biosynthetic process [GO:0008616]
FXO12_14410	pgeF FXO12_14410	pgeF	pgeF	A0A6I6QKW5	complement(3167273..3167998)	Purine nucleoside phosphorylase	peptidoglycan editing factor PgeF	FIG00003370: Multicopper polyphenol oxidase	FIG00003370: Multicopper polyphenol oxidase	241	-1.39783	4.68497e-05	GO:0004000; GO:0017061; GO:0046872	adenosine deaminase activity [GO:0004000]; metal ion binding [GO:0046872]; S-methyl-5-thioadenosine phosphorylase activity [GO:0017061]
FXO12_16160	FXO12_16160			A0A6I6QEU1	3566453..3567991	Aromatic amino acid lyase	aromatic amino acid lyase	Putative histidine ammonia-lyase protein	Putative histidine ammonia-lyase protein	512	-1.40145	9.6347e-09	GO:0016841	ammonia-lyase activity [GO:0016841]
FXO12_24240	trmJ FXO12_24240	trmJ	trmJ	A0A6I6QTT6	5296812..5297582	tRNA (cytidine/uridine-2'-O-)-methyltransferase TrmJ (EC 2.1.1.200) (tRNA (cytidine(32)/uridine(32)-2'-O)-methyltransferase) (tRNA Cm32/Um32 methyltransferase)	tRNA (cytosine(32)/uridine(32)-2'-O)-methyltransferase TrmJ	tRNA (cytidine(32)/uridine(32)-2'-O)-methyltransferase (EC 2.1.1.200)	tRNA (cytidine(32)/uridine(32)-2'-O)-methyltransferase	256	-1.4091	7.24275e-10	GO:0003723; GO:0005737; GO:0008033; GO:0008173	cytoplasm [GO:0005737]; RNA binding [GO:0003723]; RNA methyltransferase activity [GO:0008173]; tRNA processing [GO:0008033]
FXO12_19455	rho FXO12_19455	rho	rho	A0A6I6QR89	4322309..4323568	Transcription termination factor Rho (EC 3.6.4.-) (ATP-dependent helicase Rho)	transcription termination factor Rho	Transcription termination factor Rho	Transcription termination factor Rho	419	-1.41024	0.0002547	GO:0003723; GO:0004386; GO:0005524; GO:0006353; GO:0008186	ATP binding [GO:0005524]; helicase activity [GO:0004386]; RNA binding [GO:0003723]; RNA-dependent ATPase activity [GO:0008186]; DNA-templated transcription, termination [GO:0006353]
FXO12_13790	FXO12_13790			A0A6I6QJE7	complement(3057567..3057782)	Uncharacterized protein	hypothetical protein	hypothetical protein	hypothetical protein	71	-1.41538	0.00182229
FXO12_26875	hemN FXO12_26875	hemN	hemN	A0A6I6QV91	complement(5876360..5877742)	Coproporphyrinogen-III oxidase (EC 1.3.98.3)	oxygen-independent coproporphyrinogen III oxidase	Coproporphyrinogen III oxidase, oxygen-independent (EC 1.3.99.22)	Coproporphyrinogen III oxidase, oxygen-independent	460	-1.41576	0.00127425	GO:0004109; GO:0005737; GO:0006782; GO:0046872; GO:0051539; GO:0051989	cytoplasm [GO:0005737]; 4 iron, 4 sulfur cluster binding [GO:0051539]; coproporphyrinogen dehydrogenase activity [GO:0051989]; coproporphyrinogen oxidase activity [GO:0004109]; metal ion binding [GO:0046872]; protoporphyrinogen IX biosynthetic process [GO:0006782]
FXO12_14515	cysN cysC FXO12_14515	cysN/cysC	cysN	A0A6I6QKY3	complement(3186815..3188713)	Multifunctional fusion protein [Includes: Sulfate adenylyltransferase subunit 1 (EC 2.7.7.4) (ATP-sulfurylase large subunit) (Sulfate adenylate transferase) (SAT); Adenylyl-sulfate kinase (EC 2.7.1.25) (APS kinase) (ATP adenosine-5'-phosphosulfate 3'-phosphotransferase) (Adenosine-5'-phosphosulfate kinase)]	sulfate adenylyltransferase subunit CysN	Sulfate adenylyltransferase subunit 1 (EC 2.7.7.4) / Adenylylsulfate kinase (EC 2.7.1.25)	Sulfate adenylyltransferase subunit 1 / Adenylylsulfate kinase	632	-1.41807	7.7305e-05	GO:0000103; GO:0003924; GO:0004020; GO:0004781; GO:0005524; GO:0005525; GO:0070814	adenylylsulfate kinase activity [GO:0004020]; ATP binding [GO:0005524]; GTP binding [GO:0005525]; GTPase activity [GO:0003924]; sulfate adenylyltransferase (ATP) activity [GO:0004781]; hydrogen sulfide biosynthetic process [GO:0070814]; sulfate assimilation [GO:0000103]
FXO12_11750	FXO12_11750			A0A6I6QWE2	2602142..2603128	LysR family transcriptional regulator	LysR family transcriptional regulator	#N/A	#N/A	328	-1.42261	0.000302008	GO:0003700	DNA-binding transcription factor activity [GO:0003700]
FXO12_13185	FXO12_13185			A0A6I6QMN4	2927521..2928495	Arabinose 5-phosphate isomerase (API) (EC 5.3.1.13)	KpsF/GutQ family sugar-phosphate isomerase	D-arabinose-5-phosphate isomerase (EC 5.3.1.13)	D-arabinose-5-phosphate isomerase	324	-1.42284	5.73413e-05	GO:0005975; GO:0019146; GO:0097367; GO:1901135	arabinose-5-phosphate isomerase activity [GO:0019146]; carbohydrate derivative binding [GO:0097367]; carbohydrate derivative metabolic process [GO:1901135]; carbohydrate metabolic process [GO:0005975]
FXO12_26940	FXO12_26940			A0A6I6QV18	complement(5888909..5889109)	CcoQ/FixQ family Cbb3-type cytochrome c oxidase assembly chaperone	cbb3-type cytochrome c oxidase subunit 3	Cytochrome c oxidase subunit CcoQ (EC 1.9.3.1)	Cytochrome c oxidase subunit CcoQ	66	-1.4233	0.00204677	GO:0016021	integral component of membrane [GO:0016021]
FXO12_26150	FXO12_26150			A0A6I6QUV4	5724103..5724765	HAD-IA family hydrolase	HAD-IA family hydrolase	Similar to phosphoglycolate phosphatase, clustered with ribosomal large subunit pseudouridine synthase C	Similar to phosphoglycolate phosphatase, clustered with ribosomal large subunit pseudouridine synthase C	220	-1.42999	2.69096e-05	GO:0016787	hydrolase activity [GO:0016787]
FXO12_11740	tsaA FXO12_11740	tsaA	tsaA	A0A6I6QBZ3	2600420..2601115	tRNA (N6-threonylcarbamoyladenosine(37)-N6)-methyltransferase TrmO	tRNA (N6-threonylcarbamoyladenosine(37)-N6)-methyltransferase TrmO	tRNA (adenine(37)-N6)-methyltransferase	tRNA (adenine(37)-N6)-methyltransferase	231	-1.43052	7.30308e-10	GO:0008168; GO:0032259	methyltransferase activity [GO:0008168]; methylation [GO:0032259]
FXO12_25390	FXO12_25390			A0A6I6QU29	5564294..5565502	Pseudouridine synthase (EC 5.4.99.-)	pseudouridine synthase	LSU rRNA pseudouridine(2605) synthase (EC 5.4.99.22)	LSU rRNA pseudouridine(2605) synthase	402	-1.4334	6.6466e-05	GO:0001522; GO:0003723; GO:0009982	pseudouridine synthase activity [GO:0009982]; RNA binding [GO:0003723]; pseudouridine synthesis [GO:0001522]
FXO12_02945	FXO12_02945			A0A6I6QIG5	complement(615881..616159)	Uncharacterized protein	hypothetical protein	hypothetical protein	hypothetical protein	92	-1.4346	0.00024459	GO:0005524; GO:0016021	integral component of membrane [GO:0016021]; ATP binding [GO:0005524]
FXO12_11970	bfr FXO12_11970	bfr	bfr_1	A0A6I6QLT2	2640649..2641119	Bacterioferritin (EC 1.16.3.1)	bacterioferritin	Bacterioferritin (EC 1.16.3.1)	Bacterioferritin	156	-1.43587	2.43437e-07	GO:0004322; GO:0006826; GO:0006879; GO:0008199	ferric iron binding [GO:0008199]; ferroxidase activity [GO:0004322]; cellular iron ion homeostasis [GO:0006879]; iron ion transport [GO:0006826]
FXO12_23890	FXO12_23890			A0A6I6QTU1	complement(5231364..5232332)	Octaprenyl-diphosphate synthase	octaprenyl diphosphate synthase	Nonaprenyl diphosphate synthase (geranyl-diphosphate specific) (EC 2.5.1.84)	Nonaprenyl diphosphate synthase (geranyl-diphosphate specific)	322	-1.43856	2.53602e-05	GO:0008299; GO:0016740	transferase activity [GO:0016740]; isoprenoid biosynthetic process [GO:0008299]
FXO12_23355	bamE FXO12_23355	bamE	bamE	A0A6I6QT54	complement(5107407..5107934)	Outer membrane protein assembly factor BamE	outer membrane protein assembly factor BamE	Outer membrane beta-barrel assembly protein BamE	Outer membrane beta-barrel assembly protein BamE	175	-1.44192	4.49457e-05	GO:0009279; GO:0043165; GO:0051205	cell outer membrane [GO:0009279]; Gram-negative-bacterium-type cell outer membrane assembly [GO:0043165]; protein insertion into membrane [GO:0051205]
FXO12_22130	rpsC FXO12_22130	rpsC	rpsC	A0A6I6QSI1	4861512..4862198	30S ribosomal protein S3	30S ribosomal protein S3	SSU ribosomal protein S3p (S3e)	SSU ribosomal protein S3p (S3e)	228	-1.44255	3.5567e-05	GO:0003729; GO:0003735; GO:0005840; GO:0006412; GO:0019843	ribosome [GO:0005840]; mRNA binding [GO:0003729]; rRNA binding [GO:0019843]; structural constituent of ribosome [GO:0003735]; translation [GO:0006412]
FXO12_22110	rplW FXO12_22110	rplW	rplW	A0A6I6QSJ8	4859724..4860023	50S ribosomal protein L23	50S ribosomal protein L23	LSU ribosomal protein L23p (L23Ae)	LSU ribosomal protein L23p (L23Ae)	99	-1.44303	0.000196433	GO:0003735; GO:0005840; GO:0006412; GO:0019843	ribosome [GO:0005840]; rRNA binding [GO:0019843]; structural constituent of ribosome [GO:0003735]; translation [GO:0006412]
FXO12_11625	lysS FXO12_11625	lysS	lysS	A0A6I6QMH6	complement(2573912..2575414)	Lysine--tRNA ligase (EC 6.1.1.6) (Lysyl-tRNA synthetase) (LysRS)	lysine--tRNA ligase	Lysyl-tRNA synthetase (class II) (EC 6.1.1.6)	Lysyl-tRNA synthetase (class II)	500	-1.44506	3.5645e-06	GO:0000287; GO:0003676; GO:0004824; GO:0005524; GO:0005737; GO:0006430	cytoplasm [GO:0005737]; ATP binding [GO:0005524]; lysine-tRNA ligase activity [GO:0004824]; magnesium ion binding [GO:0000287]; nucleic acid binding [GO:0003676]; lysyl-tRNA aminoacylation [GO:0006430]
FXO12_13145	hisG FXO12_13145	hisG		A0A6I6QJ47	complement(2921686..2922321)	ATP phosphoribosyltransferase (ATP-PRT) (ATP-PRTase) (EC 2.4.2.17)	ATP phosphoribosyltransferase	ATP phosphoribosyltransferase (EC 2.4.2.17) => HisGs	ATP phosphoribosyltransferase => HisGs	211	-1.44548	7.10747e-08	GO:0000105; GO:0003879; GO:0005524; GO:0005737	cytoplasm [GO:0005737]; ATP binding [GO:0005524]; ATP phosphoribosyltransferase activity [GO:0003879]; histidine biosynthetic process [GO:0000105]
FXO12_11035	rapA FXO12_11035	rapA	rapA	A0A6I6QLH9	2443452..2446298	RNA polymerase-associated protein RapA (EC 3.6.4.-) (ATP-dependent helicase HepA)	RNA polymerase-associated protein RapA	RNA polymerase associated protein RapA	RNA polymerase associated protein RapA	948	-1.44555	4.33124e-05	GO:0003677; GO:0004386; GO:0005524; GO:0006355	ATP binding [GO:0005524]; DNA binding [GO:0003677]; helicase activity [GO:0004386]; regulation of transcription, DNA-templated [GO:0006355]
FXO12_15725	purA FXO12_15725	purA		A0A6I6QPR0	complement(3455309..3456598)	Adenylosuccinate synthetase (AMPSase) (AdSS) (EC 6.3.4.4) (IMP--aspartate ligase)	adenylosuccinate synthase	Adenylosuccinate synthetase (EC 6.3.4.4)	Adenylosuccinate synthetase	429	-1.44762	1.62048e-05	GO:0000287; GO:0004019; GO:0005525; GO:0005737; GO:0044208	cytoplasm [GO:0005737]; adenylosuccinate synthase activity [GO:0004019]; GTP binding [GO:0005525]; magnesium ion binding [GO:0000287]; 'de novo' AMP biosynthetic process [GO:0044208]
FXO12_12095	FXO12_12095			A0A6I6QPJ2	complement(2668643..2669023)	EamA family transporter	EamA family transporter	Permeases of the drug/metabolite transporter (DMT) superfamily	Permeases of the drug/metabolite transporter (DMT) superfamily	126	-1.44768	1.18181e-06	GO:0005886; GO:0006629; GO:0016021	integral component of membrane [GO:0016021]; plasma membrane [GO:0005886]; lipid metabolic process [GO:0006629]
FXO12_09690	FXO12_09690			A0A6I6QPE6	complement(2174184..2175647)	Glyceraldehyde-3-phosphate dehydrogenase (EC 1.2.1.-)	glyceraldehyde-3-phosphate dehydrogenase	NADP-dependent glyceraldehyde-3-phosphate dehydrogenase (EC 1.2.1.13)	NADP-dependent glyceraldehyde-3-phosphate dehydrogenase	487	-1.44775	6.9518e-05	GO:0006006; GO:0016620; GO:0050661; GO:0051287	NAD binding [GO:0051287]; NADP binding [GO:0050661]; oxidoreductase activity, acting on the aldehyde or oxo group of donors, NAD or NADP as acceptor [GO:0016620]; glucose metabolic process [GO:0006006]
FXO12_22135	rplP FXO12_22135	rplP	rplP	A0A6I6QSJ3	4862211..4862624	50S ribosomal protein L16	50S ribosomal protein L16	LSU ribosomal protein L16p (L10e)	LSU ribosomal protein L16p (L10e)	137	-1.44983	1.39985e-05	GO:0000049; GO:0003735; GO:0005840; GO:0006412; GO:0019843	ribosome [GO:0005840]; rRNA binding [GO:0019843]; structural constituent of ribosome [GO:0003735]; tRNA binding [GO:0000049]; translation [GO:0006412]
FXO12_02380	FXO12_02380			A0A6I6QIT6	complement(469521..469961)	Uncharacterized protein	hypothetical protein	hypothetical protein	hypothetical protein	146	-1.45256	1.94387e-08
FXO12_13110	FXO12_13110			A0A6I6QNZ5	complement(2915450..2915737)	Uncharacterized protein	hypothetical protein	Aminopeptidase N	Aminopeptidase N	95	-1.45339	3.23692e-06
FXO12_24070	cyoD FXO12_24070	cyoD	cyoD_2	A0A6I6QTR1	5267129..5267464	Cytochrome bo(3) ubiquinol oxidase subunit 4 (Cytochrome o ubiquinol oxidase subunit 4) (Oxidase bo(3) subunit 4) (Ubiquinol oxidase polypeptide IV) (Ubiquinol oxidase subunit 4)	cytochrome o ubiquinol oxidase subunit IV	Cytochrome O ubiquinol oxidase subunit IV (EC 1.10.3.-)	Cytochrome O ubiquinol oxidase subunit IV	111	-1.45376	0.00090556	GO:0005886; GO:0008827; GO:0015990; GO:0016021	integral component of membrane [GO:0016021]; plasma membrane [GO:0005886]; cytochrome o ubiquinol oxidase activity [GO:0008827]; electron transport coupled proton transport [GO:0015990]
FXO12_05705	FXO12_05705			A0A6I6Q911	complement(1242824..1244917)	EAL domain-containing protein	bifunctional diguanylate cyclase/phosphodiesterase	Sensory box/GGDEF family protein	Sensory box/GGDEF family protein	697	-1.45928	7.04309e-08	GO:0016021	integral component of membrane [GO:0016021]
FXO12_20535	FXO12_20535			A0A6I6QRT0	complement(4547808..4548803)	Metalloregulator ArsR/SmtB family transcription factor	metalloregulator ArsR/SmtB family transcription factor	Transcriptional regulator, ArsR family / Methyltransferase fusion	Transcriptional regulator, ArsR family / Methyltransferase fusion	331	-1.46221	4.23355e-05	GO:0003700	DNA-binding transcription factor activity [GO:0003700]
FXO12_26985	FXO12_26985			A0A6I6QVF9	complement(5897495..5898379)	EamA family transporter	EamA family transporter	Permease of the drug/metabolite transporter (DMT) superfamily	Permease of the drug/metabolite transporter (DMT) superfamily	294	-1.4635	1.12484e-08	GO:0016021	integral component of membrane [GO:0016021]
FXO12_16130	FXO12_16130			A0A6I6QP98	3561899..3562168	Acyl carrier protein	acyl carrier protein	Acyl carrier protein	Acyl carrier protein	89	-1.46548	2.35993e-08
FXO12_22705	rlmH FXO12_22705	rlmH	rlmH	A0A6I6QSY5	4965447..4965914	Ribosomal RNA large subunit methyltransferase H (EC 2.1.1.177) (23S rRNA (pseudouridine1915-N3)-methyltransferase) (23S rRNA m3Psi1915 methyltransferase) (rRNA (pseudouridine-N3-)-methyltransferase RlmH)	23S rRNA (pseudouridine(1915)-N(3))-methyltransferase RlmH	23S rRNA (pseudouridine(1915)-N(3))-methyltransferase (EC 2.1.1.177)	23S rRNA (pseudouridine(1915)-N(3))-methyltransferase	155	-1.47128	2.70494e-05	GO:0005737; GO:0070038	cytoplasm [GO:0005737]; rRNA (pseudouridine-N3-)-methyltransferase activity [GO:0070038]
FXO12_00580	infC FXO12_00580	infC	infC	A0A6I6QKL7	95333..95866	Translation initiation factor IF-3	translation initiation factor IF-3	Translation initiation factor 3	Translation initiation factor 3	177	-1.47418	0.000105566	GO:0003743; GO:0005737	cytoplasm [GO:0005737]; translation initiation factor activity [GO:0003743]
FXO12_24385	guaB FXO12_24385	guaB	guaB	A0A6I6QTR6	5327162..5328631	Inosine-5'-monophosphate dehydrogenase (IMP dehydrogenase) (IMPD) (IMPDH) (EC 1.1.1.205)	IMP dehydrogenase	Inosine-5'-monophosphate dehydrogenase (EC 1.1.1.205) / CBS domain	Inosine-5'-monophosphate dehydrogenase / CBS domain	489	-1.47642	1.28746e-05	GO:0000166; GO:0003938; GO:0006177; GO:0046872	IMP dehydrogenase activity [GO:0003938]; metal ion binding [GO:0046872]; nucleotide binding [GO:0000166]; GMP biosynthetic process [GO:0006177]
FXO12_24640	FXO12_24640			A0A6I6QTY7	complement(5389443..5390396)	Uncharacterized protein	hypothetical protein	putative lipoprotein	putative lipoprotein	317	-1.4795	4.40296e-06
FXO12_22815	FXO12_22815			A0A6I6QSY9	4988765..4989091	DUF1820 family protein	DUF1820 family protein	hypothetical protein	hypothetical protein	108	-1.48073	1.72089e-09
FXO12_27230	purM FXO12_27230	purM	purM	A0A6I6QVJ0	complement(5951631..5952689)	Phosphoribosylformylglycinamidine cyclo-ligase (EC 6.3.3.1) (AIR synthase) (AIRS) (Phosphoribosyl-aminoimidazole synthetase)	phosphoribosylformylglycinamidine cyclo-ligase	Phosphoribosylformylglycinamidine cyclo-ligase (EC 6.3.3.1)	Phosphoribosylformylglycinamidine cyclo-ligase	352	-1.48101	4.40296e-06	GO:0004641; GO:0005524; GO:0005737; GO:0006189	cytoplasm [GO:0005737]; ATP binding [GO:0005524]; phosphoribosylformylglycinamidine cyclo-ligase activity [GO:0004641]; 'de novo' IMP biosynthetic process [GO:0006189]
FXO12_15310	fis FXO12_15310	fis	fis	A0A6I6QDP5	3356083..3356403	DNA-binding transcriptional regulator Fis	DNA-binding transcriptional regulator Fis	DNA-binding protein Fis	DNA-binding protein Fis	106	-1.48468	3.83284e-06	GO:0006355; GO:0043565	sequence-specific DNA binding [GO:0043565]; regulation of transcription, DNA-templated [GO:0006355]
FXO12_16570	thiI FXO12_16570	thiI	thiI	A0A6I6QN80	complement(3661644..3663098)	tRNA sulfurtransferase (EC 2.8.1.4) (Sulfur carrier protein ThiS sulfurtransferase) (Thiamine biosynthesis protein ThiI) (tRNA 4-thiouridine synthase)	tRNA 4-thiouridine(8) synthase ThiI	tRNA 4-thiouridine synthase (EC 2.8.1.4) / Rhodanese-like domain required for thiamine synthesis	tRNA 4-thiouridine synthase / Rhodanese-like domain required for thiamine synthesis	484	-1.48529	1.00858e-05	GO:0000049; GO:0004810; GO:0005524; GO:0005737; GO:0009228; GO:0009229; GO:0016783; GO:0034227; GO:0052837	cytoplasm [GO:0005737]; ATP binding [GO:0005524]; sulfurtransferase activity [GO:0016783]; tRNA adenylyltransferase activity [GO:0004810]; tRNA binding [GO:0000049]; thiamine biosynthetic process [GO:0009228]; thiamine diphosphate biosynthetic process [GO:0009229]; thiazole biosynthetic process [GO:0052837]; tRNA thio-modification [GO:0034227]
FXO12_05515	FXO12_05515			A0A6I6QI67	complement(1199122..1199505)	DUF1294 domain-containing protein	DUF1294 domain-containing protein	hypothetical protein	hypothetical protein	127	-1.48575	6.98646e-07	GO:0016021	integral component of membrane [GO:0016021]
FXO12_16215	FXO12_16215			A0A6I6QEU8	3577508..3577927	Uncharacterized protein	hypothetical protein	hypothetical protein	hypothetical protein	139	-1.48616	1.53593e-10
FXO12_23440	secG FXO12_23440	secG	secG	A0A6I6QTH7	5127151..5127534	Protein-export membrane protein SecG	preprotein translocase subunit SecG	#N/A	#N/A	127	-1.48684	5.72971e-05	GO:0005886; GO:0009306; GO:0015450; GO:0016021	integral component of membrane [GO:0016021]; plasma membrane [GO:0005886]; P-P-bond-hydrolysis-driven protein transmembrane transporter activity [GO:0015450]; protein secretion [GO:0009306]
FXO12_22320	FXO12_22320			A0A6I6QSS0	complement(4895503..4896201)	Outer membrane beta-barrel protein	outer membrane beta-barrel protein	Outer membrane protein W precursor	Outer membrane protein W precursor	232	-1.48844	0.000290849	GO:0019867; GO:0044384	host outer membrane [GO:0044384]; outer membrane [GO:0019867]
FXO12_07780	FXO12_07780			A0A6I6QN19	1766104..1767159	Permease	permease	Uncharacterized membrane protein, YraQ family	Uncharacterized membrane protein, YraQ family	351	-1.49062	5.1853e-07	GO:0005886; GO:0016021	integral component of membrane [GO:0016021]; plasma membrane [GO:0005886]
FXO12_26975	FXO12_26975			A0A6I6QVB7	complement(5895291..5896082)	CPBP family intramembrane metalloprotease	CPBP family intramembrane metalloprotease	CAAX amino terminal protease family protein	CAAX amino terminal protease family protein	263	-1.49766	4.26397e-09	GO:0004222; GO:0016021; GO:0071586	integral component of membrane [GO:0016021]; metalloendopeptidase activity [GO:0004222]; CAAX-box protein processing [GO:0071586]
FXO12_08535	pyrF FXO12_08535	pyrF	pyrF	A0A6I6QAF2	complement(1929252..1929950)	Orotidine 5'-phosphate decarboxylase (EC 4.1.1.23) (OMP decarboxylase) (OMPDCase) (OMPdecase)	orotidine-5'-phosphate decarboxylase	Orotidine 5'-phosphate decarboxylase (EC 4.1.1.23)	Orotidine 5'-phosphate decarboxylase	232	-1.49772	4.92378e-10	GO:0004590; GO:0006207; GO:0044205	orotidine-5'-phosphate decarboxylase activity [GO:0004590]; 'de novo' pyrimidine nucleobase biosynthetic process [GO:0006207]; 'de novo' UMP biosynthetic process [GO:0044205]
FXO12_13430	zapE FXO12_13430	zapE	zapE_3	A0A6I6QKH9	complement(2975140..2976234)	Cell division protein ZapE (Z ring-associated protein ZapE)	cell division protein ZapE	Cell division protein ZapE	Cell division protein ZapE	364	-1.5072	1.20215e-05	GO:0005524; GO:0005737; GO:0007049; GO:0016887; GO:0051301	cytoplasm [GO:0005737]; ATP binding [GO:0005524]; ATPase activity [GO:0016887]; cell cycle [GO:0007049]; cell division [GO:0051301]
FXO12_24075	cyoE FXO12_24075	cyoE		A0A6I6QTL9	5267476..5268363	Protoheme IX farnesyltransferase (EC 2.5.1.141) (Heme B farnesyltransferase) (Heme O synthase)	protoheme IX farnesyltransferase	Heme O synthase, protoheme IX farnesyltransferase, COX10-CtaB	Heme O synthase, protoheme IX farnesyltransferase, COX10-CtaB	295	-1.50985	0.000414989	GO:0005886; GO:0008495; GO:0016021; GO:0048034	integral component of membrane [GO:0016021]; plasma membrane [GO:0005886]; protoheme IX farnesyltransferase activity [GO:0008495]; heme O biosynthetic process [GO:0048034]
FXO12_28235	FXO12_28235			A0A6I6QVI6	complement(6176090..6176260)	DUF2986 domain-containing protein	DUF2986 domain-containing protein	hypothetical protein	hypothetical protein	56	-1.51004	5.52509e-07
FXO12_09375	cmk FXO12_09375	cmk		A0A6I6QB38	complement(2109222..2109911)	Cytidylate kinase (CK) (EC 2.7.4.25) (Cytidine monophosphate kinase) (CMP kinase)	(d)CMP kinase	Cytidylate kinase (EC 2.7.4.25)	Cytidylate kinase	229	-1.51189	7.62846e-05	GO:0004127; GO:0005524; GO:0005737; GO:0006220	cytoplasm [GO:0005737]; ATP binding [GO:0005524]; cytidylate kinase activity [GO:0004127]; pyrimidine nucleotide metabolic process [GO:0006220]
FXO12_19345	FXO12_19345			A0A6I6QR16	4298051..4299961	ATP-binding cassette domain-containing protein	ATP-binding cassette domain-containing protein	Bis-ABC ATPase YheS	Bis-ABC ATPase YheS	636	-1.5132	1.40424e-05	GO:0005524; GO:0016887	ATP binding [GO:0005524]; ATPase activity [GO:0016887]
FXO12_02220	mnmA FXO12_02220	mnmA	mnmA	A0A6I6QEP2	complement(439106..440230)	tRNA-specific 2-thiouridylase MnmA (EC 2.8.1.13)	tRNA 2-thiouridine(34) synthase MnmA	tRNA-specific 2-thiouridylase MnmA (EC 2.8.1.13)	tRNA-specific 2-thiouridylase MnmA	374	-1.51629	1.70065e-07	GO:0000049; GO:0005524; GO:0005737; GO:0006400; GO:0016783	cytoplasm [GO:0005737]; ATP binding [GO:0005524]; sulfurtransferase activity [GO:0016783]; tRNA binding [GO:0000049]; tRNA modification [GO:0006400]
FXO12_20720	FXO12_20720			A0A6I6QRT3	complement(4592186..4592602)	DUF3010 family protein	DUF3010 family protein	hypothetical protein	hypothetical protein	138	-1.51881	8.58458e-07
FXO12_23475	truB FXO12_23475	truB	truB	A0A6I6QT73	5133046..5133963	tRNA pseudouridine synthase B (EC 5.4.99.25) (tRNA pseudouridine(55) synthase) (Psi55 synthase) (tRNA pseudouridylate synthase) (tRNA-uridine isomerase)	tRNA pseudouridine(55) synthase TruB	tRNA pseudouridine(55) synthase (EC 5.4.99.25)	tRNA pseudouridine(55) synthase	305	-1.51998	7.8892e-06	GO:0003723; GO:0031119; GO:0106029	RNA binding [GO:0003723]; tRNA pseudouridine synthase activity [GO:0106029]; tRNA pseudouridine synthesis [GO:0031119]
FXO12_22040	nusG FXO12_22040	nusG	nusG	A0A6I6QSH5	4841911..4842444	Transcription termination/antitermination protein NusG	transcription termination/antitermination protein NusG	#N/A	#N/A	177	-1.52479	1.42096e-05	GO:0006353; GO:0006354; GO:0031564; GO:0032784	DNA-templated transcription, elongation [GO:0006354]; DNA-templated transcription, termination [GO:0006353]; regulation of DNA-templated transcription, elongation [GO:0032784]; transcription antitermination [GO:0031564]
FXO12_13540	prfC FXO12_13540	prfC		A0A6I6QMA9	complement(3005962..3007545)	Peptide chain release factor 3 (RF-3)	peptide chain release factor 3	Peptide chain release factor 3	Peptide chain release factor 3	527	-1.52806	3.91205e-06	GO:0003924; GO:0005525; GO:0005737; GO:0006449; GO:0016149	cytoplasm [GO:0005737]; GTP binding [GO:0005525]; GTPase activity [GO:0003924]; translation release factor activity, codon specific [GO:0016149]; regulation of translational termination [GO:0006449]
FXO12_17125	FXO12_17125			A0A6I6QPX9	complement(3784268..3785050)	MetQ/NlpA family lipoprotein	ABC transporter substrate-binding protein	Methionine ABC transporter substrate-binding protein	Methionine ABC transporter substrate-binding protein	260	-1.53576	9.60188e-06	GO:0016020	membrane [GO:0016020]
FXO12_13130	FXO12_13130			A0A6I6QM63	2917783..2919057	Uracil transporter	uracil-xanthine permease	Uracil permease @ Uracil:proton symporter UraA	Uracil permease @ Uracil:proton symporter UraA	424	-1.53903	4.593e-06	GO:0015210; GO:0016021	integral component of membrane [GO:0016021]; uracil transmembrane transporter activity [GO:0015210]
FXO12_15660	FXO12_15660			A0A6I6QNM4	complement(3440130..3442433)	UPF0313 protein FXO12_15660	YgiQ family radical SAM protein	UPF0313 [4Fe-4S] protein YgiQ	UPF0313 [4Fe-4S] protein YgiQ	767	-1.54574	2.70194e-07	GO:0003824; GO:0005506; GO:0051539	4 iron, 4 sulfur cluster binding [GO:0051539]; catalytic activity [GO:0003824]; iron ion binding [GO:0005506]
FXO12_16440	FXO12_16440			A0A6I6QPS4	complement(3629551..3630348)	Transporter substrate-binding domain-containing protein	transporter substrate-binding domain-containing protein	ABC transporter, substrate-binding protein (cluster 3, basic aa/glutamine/opines)	#N/A	265	-1.54964	2.20561e-05	GO:0006865; GO:0015276; GO:0016020	membrane [GO:0016020]; ligand-gated ion channel activity [GO:0015276]; amino acid transport [GO:0006865]
FXO12_02215	hflD FXO12_02215	hflD	hflD	A0A6I6Q7C2	complement(438486..439109)	High frequency lysogenization protein HflD homolog	high frequency lysogenization protein HflD	High frequency lysogenization protein HflD	High frequency lysogenization protein HflD	207	-1.55059	3.97332e-10	GO:0005737; GO:0005886	cytoplasm [GO:0005737]; plasma membrane [GO:0005886]
FXO12_24390	guaA FXO12_24390	guaA	guaA	A0A6I6QTK9	5328712..5330289	GMP synthase [glutamine-hydrolyzing] (EC 6.3.5.2) (GMP synthetase) (Glutamine amidotransferase)	glutamine-hydrolyzing GMP synthase	GMP synthase [glutamine-hydrolyzing], amidotransferase subunit (EC 6.3.5.2) / GMP synthase [glutamine-hydrolyzing], ATP pyrophosphatase subunit (EC 6.3.5.2)	GMP synthase [glutamine-hydrolyzing], amidotransferase subunit / GMP synthase [glutamine-hydrolyzing], ATP pyrophosphatase subunit	525	-1.56187	1.54e-06	GO:0003922; GO:0005524; GO:0006541; GO:0016462	ATP binding [GO:0005524]; GMP synthase (glutamine-hydrolyzing) activity [GO:0003922]; pyrophosphatase activity [GO:0016462]; glutamine metabolic process [GO:0006541]
FXO12_00050	FXO12_00050			A0A6I6QFK8	11811..12821	Aspartate-semialdehyde dehydrogenase (EC 1.2.1.11)	aspartate-semialdehyde dehydrogenase	Semialdehyde dehydrogenase, USG-1 protein	Semialdehyde dehydrogenase, USG-1 protein	336	-1.56307	1.07824e-08	GO:0004073; GO:0008652; GO:0046983; GO:0051287	aspartate-semialdehyde dehydrogenase activity [GO:0004073]; NAD binding [GO:0051287]; protein dimerization activity [GO:0046983]; cellular amino acid biosynthetic process [GO:0008652]
FXO12_10570	purC FXO12_10570	purC	purC	A0A6I6QKF1	complement(2353553..2354266)	Phosphoribosylaminoimidazole-succinocarboxamide synthase (EC 6.3.2.6) (SAICAR synthetase)	phosphoribosylaminoimidazolesuccinocarboxamide synthase	Phosphoribosylaminoimidazole-succinocarboxamide synthase (EC 6.3.2.6)	Phosphoribosylaminoimidazole-succinocarboxamide synthase	237	-1.56652	1.76212e-06	GO:0004639; GO:0005524; GO:0006189; GO:0009236	ATP binding [GO:0005524]; phosphoribosylaminoimidazolesuccinocarboxamide synthase activity [GO:0004639]; 'de novo' IMP biosynthetic process [GO:0006189]; cobalamin biosynthetic process [GO:0009236]
FXO12_28620	dusC FXO12_28620	dusC		A0A6I6QVQ2	6246568..6247533	tRNA-dihydrouridine(16) synthase (EC 1.3.1.-) (U16-specific dihydrouridine synthase) (U16-specific Dus) (tRNA-dihydrouridine synthase C)	tRNA-dihydrouridine synthase	tRNA-dihydrouridine(16) synthase	tRNA-dihydrouridine(16) synthase	321	-1.56684	3.24701e-11	GO:0000049; GO:0010181; GO:0017150; GO:0050660	flavin adenine dinucleotide binding [GO:0050660]; FMN binding [GO:0010181]; tRNA binding [GO:0000049]; tRNA dihydrouridine synthase activity [GO:0017150]
FXO12_11720	rimO FXO12_11720	rimO	rimO	A0A6I6QIH7	2597058..2598398	Ribosomal protein S12 methylthiotransferase RimO (S12 MTTase) (S12 methylthiotransferase) (EC 2.8.4.4) (Ribosomal protein S12 (aspartate-C(3))-methylthiotransferase) (Ribosome maturation factor RimO)	30S ribosomal protein S12 methylthiotransferase RimO	Ribosomal protein S12p Asp88 (E. coli) methylthiotransferase (EC 2.8.4.4)	Ribosomal protein S12p Asp88 (E. coli) methylthiotransferase	446	-1.57126	1.45969e-09	GO:0005737; GO:0005840; GO:0006400; GO:0018339; GO:0046872; GO:0051539; GO:0103039	cytoplasm [GO:0005737]; ribosome [GO:0005840]; 4 iron, 4 sulfur cluster binding [GO:0051539]; metal ion binding [GO:0046872]; protein methylthiotransferase activity [GO:0103039]; peptidyl-L-beta-methylthioaspartic acid biosynthetic process from peptidyl-aspartic acid [GO:0018339]; tRNA modification [GO:0006400]
FXO12_22215	rpsK FXO12_22215	rpsK	rpsK	A0A6I6QSY4	4869306..4869695	30S ribosomal protein S11	30S ribosomal protein S11	SSU ribosomal protein S11p (S14e)	SSU ribosomal protein S11p (S14e)	129	-1.57338	3.39221e-06	GO:0003735; GO:0005840; GO:0006412; GO:0019843	ribosome [GO:0005840]; rRNA binding [GO:0019843]; structural constituent of ribosome [GO:0003735]; translation [GO:0006412]
FXO12_04875	FXO12_04875			A0A6I6Q8K5	1037216..1038130	Tyrosine-type recombinase/integrase	tyrosine-type recombinase/integrase	Phage integrase	Phage integrase	304	-1.57439	2.40672e-10	GO:0003677; GO:0006310; GO:0015074	DNA binding [GO:0003677]; DNA integration [GO:0015074]; DNA recombination [GO:0006310]
FXO12_24280	fdx FXO12_24280	fdx	fdx	A0A6I6QTI8	5303700..5304041	2Fe-2S ferredoxin	ISC system 2Fe-2S type ferredoxin	Ferredoxin, 2Fe-2S	Ferredoxin, 2Fe-2S	113	-1.59064	2.3286e-07	GO:0009055; GO:0051537	2 iron, 2 sulfur cluster binding [GO:0051537]; electron transfer activity [GO:0009055]
FXO12_09455	FXO12_09455			A0A6I6QIU7	complement(2129030..2129917)	Proline iminopeptidase-family hydrolase	proline iminopeptidase-family hydrolase	Proline iminopeptidase (EC 3.4.11.5)	Proline iminopeptidase	295	-1.59269	4.87562e-10	GO:0008233	peptidase activity [GO:0008233]
FXO12_16430	FXO12_16430			A0A6I6QW01	complement(3627735..3628469)	ATP-binding cassette domain-containing protein	amino acid ABC transporter ATP-binding protein	ABC transporter, ATP-binding protein (cluster 3, basic aa/glutamine/opines)	ABC transporter, ATP-binding protein (cluster 3, basic aa/glutamine/opines)	244	-1.59352	1.03447e-06	GO:0005524; GO:0015424; GO:0016020; GO:0016887	membrane [GO:0016020]; ATP binding [GO:0005524]; ATPase activity [GO:0016887]; ATPase-coupled amino acid transmembrane transporter activity [GO:0015424]
FXO12_18370	FXO12_18370			A0A6I6QQL7	4077684..4078451	DeoR family transcriptional regulator	DeoR family transcriptional regulator	Transcriptional regulator of glmS gene, DeoR family	Transcriptional regulator of glmS gene, DeoR family	255	-1.59518	1.48373e-10	GO:0003677; GO:0003700	DNA binding [GO:0003677]; DNA-binding transcription factor activity [GO:0003700]
FXO12_05995	FXO12_05995			A0A6I6QG51	1323176..1323436	Uncharacterized protein	hypothetical protein	hypothetical protein	hypothetical protein	86	-1.59521	1.32254e-06
FXO12_21965	tyrS FXO12_21965	tyrS		A0A6I6QVZ7	4831631..4832836	Tyrosine--tRNA ligase (EC 6.1.1.1) (Tyrosyl-tRNA synthetase) (TyrRS)	tyrosine--tRNA ligase	Tyrosyl-tRNA synthetase (EC 6.1.1.1)	Tyrosyl-tRNA synthetase	401	-1.59988	4.80085e-08	GO:0003723; GO:0004831; GO:0005524; GO:0005737; GO:0006437	cytoplasm [GO:0005737]; ATP binding [GO:0005524]; RNA binding [GO:0003723]; tyrosine-tRNA ligase activity [GO:0004831]; tyrosyl-tRNA aminoacylation [GO:0006437]
FXO12_23465	infB FXO12_23465	infB	infB	A0A6I6QT96	5129971..5132487	Translation initiation factor IF-2	translation initiation factor IF-2	Translation initiation factor 2	Translation initiation factor 2	838	-1.60224	2.68677e-05	GO:0003743; GO:0003924; GO:0005525; GO:0005737	cytoplasm [GO:0005737]; GTP binding [GO:0005525]; GTPase activity [GO:0003924]; translation initiation factor activity [GO:0003743]
FXO12_24295	rlmN FXO12_24295	rlmN	rlmN	A0A6I6QTR4	5304804..5305952	Dual-specificity RNA methyltransferase RlmN (EC 2.1.1.192) (23S rRNA (adenine(2503)-C(2))-methyltransferase) (23S rRNA m2A2503 methyltransferase) (Ribosomal RNA large subunit methyltransferase N) (tRNA (adenine(37)-C(2))-methyltransferase) (tRNA m2A37 methyltransferase)	23S rRNA (adenine(2503)-C(2))-methyltransferase RlmN	23S rRNA (adenine(2503)-C(2))-methyltransferase @ tRNA (adenine(37)-C(2))-methyltransferase (EC 2.1.1.192)	23S rRNA (adenine(2503)-C(2))-methyltransferase @ tRNA (adenine(37)-C(2))-methyltransferase	382	-1.60707	2.57935e-06	GO:0000049; GO:0002935; GO:0005737; GO:0019843; GO:0046872; GO:0051539; GO:0070040; GO:0070475	cytoplasm [GO:0005737]; 4 iron, 4 sulfur cluster binding [GO:0051539]; metal ion binding [GO:0046872]; rRNA (adenine-C2-)-methyltransferase activity [GO:0070040]; rRNA binding [GO:0019843]; tRNA (adenine-C2-)-methyltransferase activity [GO:0002935]; tRNA binding [GO:0000049]; rRNA base methylation [GO:0070475]
FXO12_16555	FXO12_16555			A0A6I6QLM7	3659044..3659478	YkgJ family cysteine cluster protein	YkgJ family cysteine cluster protein	hypothetical protein	hypothetical protein	144	-1.60966	1.23222e-08
FXO12_20030	trmB FXO12_20030	trmB	trmB	A0A6I6QRJ2	4445680..4446405	tRNA (guanine-N(7)-)-methyltransferase (EC 2.1.1.33) (tRNA (guanine(46)-N(7))-methyltransferase) (tRNA(m7G46)-methyltransferase)	tRNA (guanosine(46)-N7)-methyltransferase TrmB	tRNA (guanine(46)-N(7))-methyltransferase (EC 2.1.1.33)	tRNA (guanine(46)-N(7))-methyltransferase	241	-1.61079	1.22935e-08	GO:0008176	tRNA (guanine-N7-)-methyltransferase activity [GO:0008176]
FXO12_24275	hscA FXO12_24275	hscA	hscA	A0A6I6QTP4	5301834..5303696	Chaperone protein HscA homolog	Fe-S protein assembly chaperone HscA	Chaperone protein HscA	Chaperone protein HscA	620	-1.62369	6.30461e-06	GO:0005524; GO:0006457; GO:0016226; GO:0016887; GO:0051082	ATP binding [GO:0005524]; ATPase activity [GO:0016887]; unfolded protein binding [GO:0051082]; iron-sulfur cluster assembly [GO:0016226]; protein folding [GO:0006457]
FXO12_03145	FXO12_03145			A0A6I6QI98	664874..667165	Peptidylprolyl isomerase	fatty acid cis/trans isomerase	cis/trans isomerase	cis/trans isomerase	763	-1.63136	1.11671e-08	GO:0009055; GO:0016853; GO:0020037; GO:0046872	electron transfer activity [GO:0009055]; heme binding [GO:0020037]; isomerase activity [GO:0016853]; metal ion binding [GO:0046872]
FXO12_22230	rplQ FXO12_22230	rplQ	rplQ	A0A6I6QSK4	4871400..4871786	50S ribosomal protein L17	50S ribosomal protein L17	LSU ribosomal protein L17p	LSU ribosomal protein L17p	128	-1.63228	4.64955e-07	GO:0003735; GO:0005840; GO:0006412	ribosome [GO:0005840]; structural constituent of ribosome [GO:0003735]; translation [GO:0006412]
FXO12_17410	FXO12_17410			A0A6I6QQ29	complement(3842612..3843262)	Uncharacterized protein	hypothetical protein	putative lipoprotein	putative lipoprotein	216	-1.63428	2.43186e-06
FXO12_08715	sdhD FXO12_08715	sdhD	sdhD	A0A6I6QAR6	complement(1973720..1974088)	Succinate dehydrogenase hydrophobic membrane anchor subunit	succinate dehydrogenase%2C hydrophobic membrane anchor protein	Succinate dehydrogenase hydrophobic membrane anchor protein	Succinate dehydrogenase hydrophobic membrane anchor protein	122	-1.63507	1.04699e-06	GO:0000104; GO:0005886; GO:0006099; GO:0016021; GO:0020037; GO:0046872	integral component of membrane [GO:0016021]; plasma membrane [GO:0005886]; heme binding [GO:0020037]; metal ion binding [GO:0046872]; succinate dehydrogenase activity [GO:0000104]; tricarboxylic acid cycle [GO:0006099]
FXO12_09925	FXO12_09925			A0A6I6QLI1	complement(2228838..2229770)	D-2-hydroxyacid dehydrogenase	D-2-hydroxyacid dehydrogenase	D-3-phosphoglycerate dehydrogenase (EC 1.1.1.95)	D-3-phosphoglycerate dehydrogenase	310	-1.63696	1.00347e-06	GO:0051287; GO:0055114	NAD binding [GO:0051287]; oxidation-reduction process [GO:0055114]
FXO12_22210	rpsM FXO12_22210	rpsM	rpsM	A0A6I6QSM2	4868919..4869275	30S ribosomal protein S13	30S ribosomal protein S13	SSU ribosomal protein S13p (S18e)	SSU ribosomal protein S13p (S18e)	118	-1.64039	2.42126e-07	GO:0000049; GO:0003735; GO:0005840; GO:0006412; GO:0019843	ribosome [GO:0005840]; rRNA binding [GO:0019843]; structural constituent of ribosome [GO:0003735]; tRNA binding [GO:0000049]; translation [GO:0006412]
FXO12_22225	rpoA FXO12_22225	rpoA	rpoA	A0A6I6QSM6	4870357..4871358	DNA-directed RNA polymerase subunit alpha (RNAP subunit alpha) (EC 2.7.7.6) (RNA polymerase subunit alpha) (Transcriptase subunit alpha)	DNA-directed RNA polymerase subunit alpha	DNA-directed RNA polymerase alpha subunit (EC 2.7.7.6)	DNA-directed RNA polymerase alpha subunit	333	-1.64092	9.46555e-06	GO:0003677; GO:0003899; GO:0006351; GO:0046983	DNA binding [GO:0003677]; DNA-directed 5'-3' RNA polymerase activity [GO:0003899]; protein dimerization activity [GO:0046983]; transcription, DNA-templated [GO:0006351]
FXO12_18620	FXO12_18620			A0A6I6QQR9	4136022..4136924	Homocysteine S-methyltransferase	homocysteine S-methyltransferase family protein	Homocysteine S-methyltransferase-like protein	Homocysteine S-methyltransferase-like protein	300	-1.64475	4.61316e-10	GO:0008270; GO:0009086; GO:0032259; GO:0047150	betaine-homocysteine S-methyltransferase activity [GO:0047150]; zinc ion binding [GO:0008270]; methionine biosynthetic process [GO:0009086]; methylation [GO:0032259]
FXO12_15320	purD FXO12_15320	purD	purD	A0A6I6QMA2	3358219..3359511	Phosphoribosylamine--glycine ligase (EC 6.3.4.13) (GARS) (Glycinamide ribonucleotide synthetase) (Phosphoribosylglycinamide synthetase)	phosphoribosylamine--glycine ligase	Phosphoribosylamine--glycine ligase (EC 6.3.4.13)	Phosphoribosylamine--glycine ligase	430	-1.65441	2.49399e-07	GO:0004637; GO:0005524; GO:0006189; GO:0009113; GO:0046872	ATP binding [GO:0005524]; metal ion binding [GO:0046872]; phosphoribosylamine-glycine ligase activity [GO:0004637]; 'de novo' IMP biosynthetic process [GO:0006189]; purine nucleobase biosynthetic process [GO:0009113]
FXO12_18690	purE FXO12_18690	purE	purE	A0A6I6QQU6	4158971..4159462	N5-carboxyaminoimidazole ribonucleotide mutase (N5-CAIR mutase) (EC 5.4.99.18) (5-(carboxyamino)imidazole ribonucleotide mutase)	5-(carboxyamino)imidazole ribonucleotide mutase	N5-carboxyaminoimidazole ribonucleotide mutase (EC 5.4.99.18)	N5-carboxyaminoimidazole ribonucleotide mutase	163	-1.65601	2.67763e-10	GO:0006189; GO:0016829; GO:0034023	5-(carboxyamino)imidazole ribonucleotide mutase activity [GO:0034023]; lyase activity [GO:0016829]; 'de novo' IMP biosynthetic process [GO:0006189]
FXO12_26185	fabG FXO12_26185	fabG	fabG_2	A0A6I6QUY4	5729417..5730160	3-oxoacyl-[acyl-carrier-protein] reductase (EC 1.1.1.100)	3-oxoacyl-ACP reductase FabG	3-oxoacyl-[acyl-carrier protein] reductase (EC 1.1.1.100), FadG	3-oxoacyl-[acyl-carrier protein] reductase, FadG	247	-1.6568	1.06135e-06	GO:0004316; GO:0006633; GO:0051287; GO:0102131; GO:0102132	3-oxo-glutaryl-[acp] methyl ester reductase activity [GO:0102131]; 3-oxo-pimeloyl-[acp] methyl ester reductase activity [GO:0102132]; 3-oxoacyl-[acyl-carrier-protein] reductase (NADPH) activity [GO:0004316]; NAD binding [GO:0051287]; fatty acid biosynthetic process [GO:0006633]
FXO12_16435	FXO12_16435			A0A6I6QNR8	complement(3628462..3629421)	ABC transporter permease subunit	amino acid ABC transporter permease	ABC transporter permease protein amino terminal extension PA5075.N / ABC transporter, permease protein (cluster 3, basic aa/glutamine/opines)	ABC transporter permease protein amino terminal extension PA5075.N / ABC transporter, permease protein (cluster 3, basic aa/glutamine/opines)	319	-1.66365	3.84597e-06	GO:0006865; GO:0022857; GO:0043190	ATP-binding cassette (ABC) transporter complex [GO:0043190]; transmembrane transporter activity [GO:0022857]; amino acid transport [GO:0006865]
FXO12_02540	FXO12_02540			A0A6I6QIW1	complement(502859..503290)	Uncharacterized protein	hypothetical protein	FIG00958024: hypothetical protein	FIG00958024: hypothetical protein	143	-1.66734	4.70056e-11
FXO12_11350	lpxB FXO12_11350	lpxB	lpxB	A0A6I6QCB3	complement(2514234..2515373)	Lipid-A-disaccharide synthase (EC 2.4.1.182)	lipid-A-disaccharide synthase	Lipid-A-disaccharide synthase (EC 2.4.1.182)	Lipid-A-disaccharide synthase	379	-1.66756	2.77863e-07	GO:0008915; GO:0009245	lipid-A-disaccharide synthase activity [GO:0008915]; lipid A biosynthetic process [GO:0009245]
FXO12_23480	rpsO FXO12_23480	rpsO	rpsO	A0A6I6QT82	5134079..5134348	30S ribosomal protein S15	30S ribosomal protein S15	SSU ribosomal protein S15p (S13e)	SSU ribosomal protein S15p (S13e)	89	-1.66854	3.61717e-06	GO:0003735; GO:0005840; GO:0006412; GO:0019843	ribosome [GO:0005840]; rRNA binding [GO:0019843]; structural constituent of ribosome [GO:0003735]; translation [GO:0006412]
FXO12_24805	FXO12_24805			A0A6I6QU64	5426808..5427053	Uncharacterized protein	hypothetical protein	FIG00955483: hypothetical protein	FIG00955483: hypothetical protein	81	-1.67148	6.70952e-08
FXO12_20275	ahcY FXO12_20275	ahcY		A0A6I6QRJ8	complement(4494019..4495428)	Adenosylhomocysteinase (EC 3.3.1.1) (S-adenosyl-L-homocysteine hydrolase) (AdoHcyase)	adenosylhomocysteinase	Adenosylhomocysteinase (EC 3.3.1.1)	Adenosylhomocysteinase	469	-1.67175	2.19279e-05	GO:0004013; GO:0005737; GO:0006730	cytoplasm [GO:0005737]; adenosylhomocysteinase activity [GO:0004013]; one-carbon metabolic process [GO:0006730]
FXO12_23900	rpmA FXO12_23900	rpmA	rpmA	A0A6I6QTG2	5232921..5233178	50S ribosomal protein L27	50S ribosomal protein L27	LSU ribosomal protein L27p	LSU ribosomal protein L27p	85	-1.68463	1.03392e-05	GO:0003735; GO:0005840; GO:0006412	ribosome [GO:0005840]; structural constituent of ribosome [GO:0003735]; translation [GO:0006412]
FXO12_23435	tpiA FXO12_23435	tpiA		A0A6I6QTB7	5126391..5127146	Triosephosphate isomerase (TIM) (TPI) (EC 5.3.1.1) (Triose-phosphate isomerase)	triose-phosphate isomerase	Triosephosphate isomerase (EC 5.3.1.1)	Triosephosphate isomerase	251	-1.68639	1.80716e-07	GO:0004807; GO:0005737; GO:0006094; GO:0006096	cytoplasm [GO:0005737]; triose-phosphate isomerase activity [GO:0004807]; gluconeogenesis [GO:0006094]; glycolytic process [GO:0006096]
FXO12_24225	secF FXO12_24225	secF	secF	A0A6I6QTN1	5294064..5294978	Protein-export membrane protein SecF	protein translocase subunit SecF	Protein translocase subunit SecF	Protein translocase subunit SecF	304	-1.68782	4.2661e-08	GO:0005886; GO:0006605; GO:0015450; GO:0016021; GO:0043952; GO:0065002	integral component of membrane [GO:0016021]; plasma membrane [GO:0005886]; P-P-bond-hydrolysis-driven protein transmembrane transporter activity [GO:0015450]; intracellular protein transmembrane transport [GO:0065002]; protein targeting [GO:0006605]; protein transport by the Sec complex [GO:0043952]
FXO12_02185	ndhC nuoA FXO12_02185	ndhC/nuoA	ndhC	A0A6I6QLA7	complement(431483..431896)	NADH-quinone oxidoreductase subunit A (EC 7.1.1.-) (NADH dehydrogenase I subunit A) (NDH-1 subunit A) (NUO1)	NADH-quinone oxidoreductase subunit A	NADH ubiquinone oxidoreductase chain A (EC 1.6.5.3)	NADH ubiquinone oxidoreductase chain A	137	-1.69967	2.93704e-09	GO:0005886; GO:0008137; GO:0016021; GO:0048038	integral component of membrane [GO:0016021]; plasma membrane [GO:0005886]; NADH dehydrogenase (ubiquinone) activity [GO:0008137]; quinone binding [GO:0048038]
FXO12_05520	uppP FXO12_05520	uppP		A0A6I6QJC5	complement(1199502..1200332)	Undecaprenyl-diphosphatase (EC 3.6.1.27) (Bacitracin resistance protein) (Undecaprenyl pyrophosphate phosphatase)	undecaprenyl-diphosphate phosphatase	Undecaprenyl-diphosphatase (EC 3.6.1.27)	Undecaprenyl-diphosphatase	276	-1.70324	1.19531e-11	GO:0005886; GO:0008360; GO:0009252; GO:0016021; GO:0016311; GO:0046677; GO:0050380; GO:0071555	integral component of membrane [GO:0016021]; plasma membrane [GO:0005886]; undecaprenyl-diphosphatase activity [GO:0050380]; cell wall organization [GO:0071555]; dephosphorylation [GO:0016311]; peptidoglycan biosynthetic process [GO:0009252]; regulation of cell shape [GO:0008360]; response to antibiotic [GO:0046677]
FXO12_24745	FXO12_24745			A0A6I6QTT7	complement(5412931..5413332)	Inner membrane protein	YbaN family protein	Inner membrane protein YbaN	Inner membrane protein YbaN	133	-1.70561	0.00173378	GO:0005886; GO:0016021	integral component of membrane [GO:0016021]; plasma membrane [GO:0005886]
FXO12_22220	rpsD FXO12_22220	rpsD	rpsD	A0A6I6QSP7	4869714..4870334	30S ribosomal protein S4	30S ribosomal protein S4	SSU ribosomal protein S4p (S9e) @ SSU ribosomal protein S4p (S9e), zinc-independent	SSU ribosomal protein S4p (S9e) @ SSU ribosomal protein S4p (S9e), zinc-independent	206	-1.7114	2.431e-07	GO:0003735; GO:0006412; GO:0015935; GO:0019843	small ribosomal subunit [GO:0015935]; rRNA binding [GO:0019843]; structural constituent of ribosome [GO:0003735]; translation [GO:0006412]
FXO12_17415	FXO12_17415			A0A6I6QQ14	complement(3843259..3843621)	DUF4810 domain-containing protein	DUF4810 domain-containing protein	putative lipoprotein	putative lipoprotein	120	-1.71267	7.04354e-11
FXO12_19350	FXO12_19350			A0A6I6QR67	4299961..4300527	Mechanosensitive ion channel	mechanosensitive ion channel family protein	Small-conductance mechanosensitive channel	Small-conductance mechanosensitive channel	188	-1.71591	7.50971e-08	GO:0016021; GO:0055085	integral component of membrane [GO:0016021]; transmembrane transport [GO:0055085]
FXO12_08610	fabA FXO12_08610	fabA	fabA	A0A6I6QL00	1945926..1946441	3-hydroxydecanoyl-[acyl-carrier-protein] dehydratase (EC 4.2.1.59) (3-hydroxyacyl-[acyl-carrier-protein] dehydratase FabA) (Beta-hydroxydecanoyl thioester dehydrase) (Trans-2-decenoyl-[acyl-carrier-protein] isomerase) (EC 5.3.3.14)	3-hydroxyacyl-[acyl-carrier-protein] dehydratase FabA	3-hydroxyacyl-[acyl-carrier-protein] dehydratase, FabA form (EC 4.2.1.59) @ Trans-2-decenoyl-[acyl-carrier-protein] isomerase (EC 5.3.3.14)	3-hydroxyacyl-[acyl-carrier-protein] dehydratase, FabA form @ Trans-2-decenoyl-[acyl-carrier-protein] isomerase	171	-1.71922	5.17014e-09	GO:0004317; GO:0005737; GO:0006633; GO:0008659; GO:0008693; GO:0034017; GO:0047451	cytoplasm [GO:0005737]; (3R)-hydroxymyristoyl-[acyl-carrier-protein] dehydratase activity [GO:0008659]; 3-hydroxydecanoyl-[acyl-carrier-protein] dehydratase activity [GO:0008693]; 3-hydroxyoctanoyl-[acyl-carrier-protein] dehydratase activity [GO:0047451]; 3-hydroxypalmitoyl-[acyl-carrier-protein] dehydratase activity [GO:0004317]; trans-2-decenoyl-acyl-carrier-protein isomerase activity [GO:00340…
FXO12_00045	asd FXO12_00045	asd	asd_1	A0A6I6QES3	10448..11560	Aspartate-semialdehyde dehydrogenase (ASA dehydrogenase) (ASADH) (EC 1.2.1.11) (Aspartate-beta-semialdehyde dehydrogenase)	aspartate-semialdehyde dehydrogenase	Aspartate-semialdehyde dehydrogenase (EC 1.2.1.11)	Aspartate-semialdehyde dehydrogenase	370	-1.72109	5.04511e-06	GO:0004073; GO:0009088; GO:0009089; GO:0009097; GO:0019877; GO:0046983; GO:0050661; GO:0051287; GO:0071266	aspartate-semialdehyde dehydrogenase activity [GO:0004073]; NAD binding [GO:0051287]; NADP binding [GO:0050661]; protein dimerization activity [GO:0046983]; 'de novo' L-methionine biosynthetic process [GO:0071266]; diaminopimelate biosynthetic process [GO:0019877]; isoleucine biosynthetic process [GO:0009097]; lysine biosynthetic process via diaminopimelate [GO:0009089]; threonine biosynthetic pr…
FXO12_22715	rodA mrdB FXO12_22715	rodA/mrdB	rodA	A0A6I6QSS1	4967818..4968963	Peptidoglycan glycosyltransferase MrdB (PGT) (EC 2.4.1.129) (Cell elongation protein RodA) (Cell wall polymerase) (Peptidoglycan polymerase) (PG polymerase)	rod shape-determining protein RodA	Rod shape-determining protein RodA	Rod shape-determining protein RodA	381	-1.72721	1.02956e-07	GO:0005887; GO:0008360; GO:0008955; GO:0009252; GO:0051301; GO:0071555	integral component of plasma membrane [GO:0005887]; peptidoglycan glycosyltransferase activity [GO:0008955]; cell division [GO:0051301]; cell wall organization [GO:0071555]; peptidoglycan biosynthetic process [GO:0009252]; regulation of cell shape [GO:0008360]
FXO12_06230	FXO12_06230			A0A6I6QIK0	1376888..1377985	Carboxynorspermidine/carboxyspermidine decarboxylase (CANS DC/CAS DC) (CANSDC/CASDC) (EC 4.1.1.96)	carboxynorspermidine decarboxylase	Carboxynorspermidine decarboxylase (EC 4.1.1.96)	Carboxynorspermidine decarboxylase	365	-1.73426	1.84662e-11	GO:0005737; GO:0008295; GO:0016831; GO:0045312	cytoplasm [GO:0005737]; carboxy-lyase activity [GO:0016831]; nor-spermidine biosynthetic process [GO:0045312]; spermidine biosynthetic process [GO:0008295]
FXO12_09440	FXO12_09440			A0A6I6QPE1	complement(2126272..2127228)	ATP-binding cassette domain-containing protein	ABC transporter ATP-binding protein	Oligopeptide ABC transporter, ATP-binding protein OppD (TC 3.A.1.5.1)	Oligopeptide ABC transporter, ATP-binding protein OppD (TC 3.A.1.5.1)	318	-1.73827	2.87145e-08	GO:0005524; GO:0015833; GO:0016887	ATP binding [GO:0005524]; ATPase activity [GO:0016887]; peptide transport [GO:0015833]
FXO12_19790	rpiA FXO12_19790	rpiA	rpiA	A0A6I6QRB3	complement(4392261..4392932)	Ribose-5-phosphate isomerase A (EC 5.3.1.6) (Phosphoriboisomerase A) (PRI)	ribose-5-phosphate isomerase RpiA	Ribose-5-phosphate isomerase A (EC 5.3.1.6)	Ribose-5-phosphate isomerase A	223	-1.73964	8.55781e-11	GO:0004751; GO:0009052	ribose-5-phosphate isomerase activity [GO:0004751]; pentose-phosphate shunt, non-oxidative branch [GO:0009052]
FXO12_12335	lepB FXO12_12335	lepB	lepB	A0A6I6QCU0	complement(2732210..2733064)	Signal peptidase I (EC 3.4.21.89)	signal peptidase I	Signal peptidase I (EC 3.4.21.89)	Signal peptidase I	284	-1.74275	9.89343e-08	GO:0004252; GO:0016021	integral component of membrane [GO:0016021]; serine-type endopeptidase activity [GO:0004252]
FXO12_11385	dxr FXO12_11385	dxr		A0A6I6QKT8	complement(2522177..2523367)	1-deoxy-D-xylulose 5-phosphate reductoisomerase (DXP reductoisomerase) (EC 1.1.1.267) (1-deoxyxylulose-5-phosphate reductoisomerase) (2-C-methyl-D-erythritol 4-phosphate synthase)	1-deoxy-D-xylulose-5-phosphate reductoisomerase	1-deoxy-D-xylulose 5-phosphate reductoisomerase (EC 1.1.1.267)	1-deoxy-D-xylulose 5-phosphate reductoisomerase	396	-1.75247	1.04166e-07	GO:0016114; GO:0016853; GO:0019288; GO:0030604; GO:0046872; GO:0070402	1-deoxy-D-xylulose-5-phosphate reductoisomerase activity [GO:0030604]; isomerase activity [GO:0016853]; metal ion binding [GO:0046872]; NADPH binding [GO:0070402]; isopentenyl diphosphate biosynthetic process, methylerythritol 4-phosphate pathway [GO:0019288]; terpenoid biosynthetic process [GO:0016114]
FXO12_20020	thiS FXO12_20020	thiS	thiS	A0A6I6QRJ9	4444606..4444821	Sulfur carrier protein ThiS	sulfur carrier protein ThiS	#N/A	#N/A	71	-1.75581	2.69711e-12
FXO12_01705	tig FXO12_01705	tig		A0A6I6QL26	322110..323420	Trigger factor (TF) (EC 5.2.1.8) (PPIase)	trigger factor	Cell division trigger factor (EC 5.2.1.8)	Cell division trigger factor	436	-1.75905	2.37643e-06	GO:0003755; GO:0005737; GO:0006457; GO:0007049; GO:0015031; GO:0051301	cytoplasm [GO:0005737]; peptidyl-prolyl cis-trans isomerase activity [GO:0003755]; cell cycle [GO:0007049]; cell division [GO:0051301]; protein folding [GO:0006457]; protein transport [GO:0015031]
FXO12_24220	secD FXO12_24220	secD	secD	A0A6I6QTR2	5292186..5294054	Protein translocase subunit SecD	protein translocase subunit SecD	Protein translocase subunit SecD	Protein translocase subunit SecD	622	-1.76338	3.39451e-08	GO:0005886; GO:0006605; GO:0015450; GO:0016021; GO:0043952; GO:0065002	integral component of membrane [GO:0016021]; plasma membrane [GO:0005886]; P-P-bond-hydrolysis-driven protein transmembrane transporter activity [GO:0015450]; intracellular protein transmembrane transport [GO:0065002]; protein targeting [GO:0006605]; protein transport by the Sec complex [GO:0043952]
FXO12_27950	folE FXO12_27950	folE	folE_2	A0A6I6QW20	complement(6118466..6119011)	GTP cyclohydrolase 1 (EC 3.5.4.16) (GTP cyclohydrolase I) (GTP-CH-I)	GTP cyclohydrolase I FolE	GTP cyclohydrolase I (EC 3.5.4.16) type 1	GTP cyclohydrolase I type 1	181	-1.76979	4.18135e-09	GO:0003934; GO:0005525; GO:0006730; GO:0008270; GO:0035998; GO:0046654	GTP binding [GO:0005525]; GTP cyclohydrolase I activity [GO:0003934]; zinc ion binding [GO:0008270]; 7,8-dihydroneopterin 3'-triphosphate biosynthetic process [GO:0035998]; one-carbon metabolic process [GO:0006730]; tetrahydrofolate biosynthetic process [GO:0046654]
FXO12_24330	der FXO12_24330	der	der	A0A6I6QTK0	5312101..5313570	GTPase Der (GTP-binding protein EngA)	ribosome biogenesis GTPase Der	GTP-binding protein EngA	GTP-binding protein EngA	489	-1.77068	1.8609e-07	GO:0005525; GO:0042254	GTP binding [GO:0005525]; ribosome biogenesis [GO:0042254]
FXO12_18345	atpA FXO12_18345	atpA	atpA	A0A6I6QQK5	4071634..4073178	ATP synthase subunit alpha (EC 7.1.2.2) (ATP synthase F1 sector subunit alpha) (F-ATPase subunit alpha)	F0F1 ATP synthase subunit alpha	ATP synthase alpha chain (EC 3.6.3.14)	ATP synthase alpha chain	514	-1.7793	2.08667e-06	GO:0005524; GO:0005886; GO:0045261; GO:0046933; GO:0046961	plasma membrane [GO:0005886]; proton-transporting ATP synthase complex, catalytic core F(1) [GO:0045261]; ATP binding [GO:0005524]; proton-transporting ATP synthase activity, rotational mechanism [GO:0046933]; proton-transporting ATPase activity, rotational mechanism [GO:0046961]
FXO12_16770	FXO12_16770			A0A6I6QPC3	3703008..3704351	CHASE2 domain-containing protein	CHASE2 domain-containing protein	hypothetical protein	hypothetical protein	447	-1.78913	5.96183e-09	GO:0016021	integral component of membrane [GO:0016021]
FXO12_23945	FXO12_23945			A0A6I6QTL5	complement(5241601..5241939)	HopJ type III effector protein	HopJ type III effector protein	Type III effector HopPmaJ	Type III effector HopPmaJ	112	-1.79067	5.68648e-09
FXO12_26950	ccoN FXO12_26950	ccoN	ccoN_2	A0A6I6QUV6	complement(5889732..5891156)	Cytochrome-c oxidase (EC 7.1.1.9)	cytochrome-c oxidase%2C cbb3-type subunit I	Cytochrome c oxidase (cbb3-type) subunit CcoN (EC 1.9.3.1)	Cytochrome c oxidase (cbb3-type) subunit CcoN	474	-1.79352	5.85782e-05	GO:0004129; GO:0006119; GO:0009060; GO:0016021; GO:0020037; GO:0045278	integral component of membrane [GO:0016021]; plasma membrane respiratory chain complex IV [GO:0045278]; cytochrome-c oxidase activity [GO:0004129]; heme binding [GO:0020037]; aerobic respiration [GO:0009060]; oxidative phosphorylation [GO:0006119]
FXO12_22080	rpsG FXO12_22080	rpsG	rpsG	A0A6I6QSH2	4854095..4854565	30S ribosomal protein S7	30S ribosomal protein S7	SSU ribosomal protein S7p (S5e)	SSU ribosomal protein S7p (S5e)	156	-1.79411	5.83496e-09	GO:0000049; GO:0003735; GO:0006412; GO:0015935; GO:0019843	small ribosomal subunit [GO:0015935]; rRNA binding [GO:0019843]; structural constituent of ribosome [GO:0003735]; tRNA binding [GO:0000049]; translation [GO:0006412]
FXO12_24210	tgt FXO12_24210	tgt	tgt	A0A6I6QTW0	5290617..5291741	Queuine tRNA-ribosyltransferase (EC 2.4.2.29) (Guanine insertion enzyme) (tRNA-guanine transglycosylase)	tRNA guanosine(34) transglycosylase Tgt	Queuine tRNA-ribosyltransferase (EC 2.4.2.29)	Queuine tRNA-ribosyltransferase	374	-1.79688	2.35993e-08	GO:0008479; GO:0008616; GO:0046872; GO:0101030	metal ion binding [GO:0046872]; queuine tRNA-ribosyltransferase activity [GO:0008479]; queuosine biosynthetic process [GO:0008616]; tRNA-guanine transglycosylation [GO:0101030]
FXO12_05010	FXO12_05010			A0A6I6QJC3	complement(1071514..1073241)	Methionyl-tRNA formyltransferase (EC 2.1.2.9)	formyl transferase	hoxX-like protein	hoxX-like protein	575	-1.81192	6.84709e-07	GO:0004479	methionyl-tRNA formyltransferase activity [GO:0004479]
FXO12_23460	nusA FXO12_23460	nusA	nusA	A0A6I6QTC6	5128462..5129943	Transcription termination/antitermination protein NusA	transcription termination/antitermination protein NusA	Transcription termination protein NusA	Transcription termination protein NusA	493	-1.82383	8.9278e-08	GO:0000166; GO:0003700; GO:0003723; GO:0005737; GO:0006353; GO:0031564	cytoplasm [GO:0005737]; DNA-binding transcription factor activity [GO:0003700]; nucleotide binding [GO:0000166]; RNA binding [GO:0003723]; DNA-templated transcription, termination [GO:0006353]; transcription antitermination [GO:0031564]
FXO12_26175	plsX FXO12_26175	plsX	plsX	A0A6I6QUG9	5727317..5728327	Phosphate acyltransferase (EC 2.3.1.274) (Acyl-ACP phosphotransacylase) (Acyl-[acyl-carrier-protein]--phosphate acyltransferase) (Phosphate-acyl-ACP acyltransferase)	phosphate acyltransferase PlsX	#N/A	#N/A	336	-1.85579	2.88679e-09	GO:0005737; GO:0006633; GO:0008654; GO:0043811	cytoplasm [GO:0005737]; phosphate:acyl-[acyl carrier protein] acyltransferase activity [GO:0043811]; fatty acid biosynthetic process [GO:0006633]; phospholipid biosynthetic process [GO:0008654]
FXO12_02210	purB FXO12_02210	purB	purB_1	A0A6I6QI58	complement(436990..438360)	Adenylosuccinate lyase (ASL) (EC 4.3.2.2) (Adenylosuccinase)	adenylosuccinate lyase	Adenylosuccinate lyase (EC 4.3.2.2) @ SAICAR lyase (EC 4.3.2.2)	Adenylosuccinate lyase @ SAICAR lyase	456	-1.85628	5.3291e-13	GO:0004018; GO:0006189; GO:0044208; GO:0070626	(S)-2-(5-amino-1-(5-phospho-D-ribosyl)imidazole-4-carboxamido)succinate AMP-lyase (fumarate-forming) activity [GO:0070626]; N6-(1,2-dicarboxyethyl)AMP AMP-lyase (fumarate-forming) activity [GO:0004018]; 'de novo' AMP biosynthetic process [GO:0044208]; 'de novo' IMP biosynthetic process [GO:0006189]
FXO12_22105	rplD FXO12_22105	rplD	rplD	A0A6I6QSN3	4859125..4859727	50S ribosomal protein L4	50S ribosomal protein L4	LSU ribosomal protein L4p (L1e)	LSU ribosomal protein L4p (L1e)	200	-1.88654	1.15879e-08	GO:0003735; GO:0005840; GO:0006412; GO:0019843	ribosome [GO:0005840]; rRNA binding [GO:0019843]; structural constituent of ribosome [GO:0003735]; translation [GO:0006412]
FXO12_09545	mqo FXO12_09545	mqo	mqo_1	A0A6I6QNF6	complement(2147121..2148767)	Probable malate:quinone oxidoreductase (EC 1.1.5.4) (MQO) (Malate dehydrogenase [quinone])	malate dehydrogenase (quinone)	Malate:quinone oxidoreductase (EC 1.1.5.4)	Malate:quinone oxidoreductase	548	-1.90673	1.07128e-08	GO:0006099; GO:0008924; GO:0052589	malate dehydrogenase (menaquinone) activity [GO:0052589]; malate dehydrogenase (quinone) activity [GO:0008924]; tricarboxylic acid cycle [GO:0006099]
FXO12_19145	FXO12_19145			A0A6I6QVY2	4257407..4257817	Cytochrome c5 family protein	cytochrome c5 family protein	#N/A	#N/A	136	-1.90703	1.9305e-05	GO:0005506; GO:0009055; GO:0020037	electron transfer activity [GO:0009055]; heme binding [GO:0020037]; iron ion binding [GO:0005506]
FXO12_24205	queA FXO12_24205	queA	queA	A0A6I6QTQ9	5289571..5290620	S-adenosylmethionine:tRNA ribosyltransferase-isomerase (EC 2.4.99.17) (Queuosine biosynthesis protein QueA)	tRNA preQ1(34) S-adenosylmethionine ribosyltransferase-isomerase QueA	S-adenosylmethionine:tRNA ribosyltransferase-isomerase (EC 2.4.99.17)	S-adenosylmethionine:tRNA ribosyltransferase-isomerase	349	-1.90977	3.03095e-09	GO:0005737; GO:0008616; GO:0016757; GO:0016853	cytoplasm [GO:0005737]; isomerase activity [GO:0016853]; transferase activity, transferring glycosyl groups [GO:0016757]; queuosine biosynthetic process [GO:0008616]
FXO12_22710	mrdA FXO12_22710	mrdA	mrdA_2	A0A6I6QSX1	4965930..4967828	Peptidoglycan D,D-transpeptidase MrdA (EC 3.4.16.4) (Penicillin-binding protein 2) (PBP-2)	penicillin-binding protein 2	Peptidoglycan D,D-transpeptidase MrdA (EC 3.4.16.4)	Peptidoglycan D,D-transpeptidase MrdA	632	-1.91008	2.87706e-09	GO:0005887; GO:0008360; GO:0008658; GO:0009002; GO:0009252; GO:0071555	integral component of plasma membrane [GO:0005887]; penicillin binding [GO:0008658]; serine-type D-Ala-D-Ala carboxypeptidase activity [GO:0009002]; cell wall organization [GO:0071555]; peptidoglycan biosynthetic process [GO:0009252]; regulation of cell shape [GO:0008360]
FXO12_09445	FXO12_09445			A0A6I6QNE8	complement(2127225..2128082)	ABC transporter permease subunit	ABC transporter permease	ABC transporter, permease protein 2 (cluster 5, nickel/peptides/opines)	ABC transporter, permease protein 2 (cluster 5, nickel/peptides/opines)	285	-1.91514	2.56357e-14	GO:0005886; GO:0016021; GO:0055085	integral component of membrane [GO:0016021]; plasma membrane [GO:0005886]; transmembrane transport [GO:0055085]
FXO12_16140	FXO12_16140			A0A6I6QLI2	3562429..3562974	Uncharacterized protein	hypothetical protein	FIG017861: hypothetical protein	FIG017861: hypothetical protein	181	-1.91833	1.88164e-14	GO:0016021	integral component of membrane [GO:0016021]
FXO12_08675	brnQ FXO12_08675	brnQ	brnQ	A0A6I6QLF6	complement(1961336..1962649)	Branched-chain amino acid transport system carrier protein	branched-chain amino acid transport system II carrier protein	Na(+)-dependent branched-chain amino acid transporter	Na(+)-dependent branched-chain amino acid transporter	437	-1.91847	1.50827e-08	GO:0005886; GO:0015658; GO:0016021	integral component of membrane [GO:0016021]; plasma membrane [GO:0005886]; branched-chain amino acid transmembrane transporter activity [GO:0015658]
FXO12_09450	FXO12_09450			A0A6I6QAW0	complement(2128079..2129026)	ABC transporter permease subunit	ABC transporter permease	Putative glutathione transporter, permease component	Putative glutathione transporter, permease component	315	-1.92721	7.21217e-09	GO:0005886; GO:0016021; GO:0055085	integral component of membrane [GO:0016021]; plasma membrane [GO:0005886]; transmembrane transport [GO:0055085]
FXO12_03120	FXO12_03120			A0A6I6QNL8	complement(653081..653575)	DUF934 domain-containing protein	DUF934 domain-containing protein	Oxidoreductase probably involved in sulfite reduction	Oxidoreductase probably involved in sulfite reduction	164	-1.93104	4.24535e-12
FXO12_23455	rimP FXO12_23455	rimP	rimP	A0A6I6QTL2	5127956..5128414	Ribosome maturation factor RimP	ribosome maturation factor RimP	#N/A	#N/A	152	-1.94263	2.58881e-11	GO:0005737; GO:0042274	cytoplasm [GO:0005737]; ribosomal small subunit biogenesis [GO:0042274]
FXO12_05485	FXO12_05485			A0A6I6QFW2	1192934..1194520	ABC-F family ATPase	ABC-F family ATPase	#N/A	#N/A	528	-1.94409	2.2831e-10	GO:0005524	ATP binding [GO:0005524]
FXO12_27130	FXO12_27130			A0A6I6QVF7	complement(5929154..5929333)	Uncharacterized protein	hypothetical protein	hypothetical protein	hypothetical protein	59	-1.9469	7.4021e-06
FXO12_00585	rpmI FXO12_00585	rpmI	rpmI	A0A6I6Q6D0	95926..96120	50S ribosomal protein L35	50S ribosomal protein L35	LSU ribosomal protein L35p	LSU ribosomal protein L35p	64	-1.9505	2.87706e-09	GO:0003735; GO:0005840; GO:0006412	ribosome [GO:0005840]; structural constituent of ribosome [GO:0003735]; translation [GO:0006412]
FXO12_22060	rplL FXO12_22060	rplL	rplL	A0A6I6QSJ0	4844466..4844831	50S ribosomal protein L7/L12	50S ribosomal protein L7/L12	LSU ribosomal protein L7p/L12p (P1/P2)	LSU ribosomal protein L7p/L12p (P1/P2)	121	-1.95245	3.74695e-07	GO:0003735; GO:0005840; GO:0006412	ribosome [GO:0005840]; structural constituent of ribosome [GO:0003735]; translation [GO:0006412]
FXO12_22050	rplA FXO12_22050	rplA	rplA	A0A6I6QSH8	4842992..4843687	50S ribosomal protein L1	50S ribosomal protein L1	LSU ribosomal protein L1p (L10Ae)	LSU ribosomal protein L1p (L10Ae)	231	-1.95681	7.84283e-09	GO:0000049; GO:0003735; GO:0006412; GO:0006417; GO:0015934; GO:0019843	large ribosomal subunit [GO:0015934]; rRNA binding [GO:0019843]; structural constituent of ribosome [GO:0003735]; tRNA binding [GO:0000049]; regulation of translation [GO:0006417]; translation [GO:0006412]
FXO12_22075	rpsL FXO12_22075	rpsL	rpsL	A0A6I6QSJ7	4853605..4853976	30S ribosomal protein S12	30S ribosomal protein S12	SSU ribosomal protein S12p (S23e)	SSU ribosomal protein S12p (S23e)	123	-1.95684	1.26798e-08	GO:0000049; GO:0003735; GO:0006412; GO:0015935; GO:0019843	small ribosomal subunit [GO:0015935]; rRNA binding [GO:0019843]; structural constituent of ribosome [GO:0003735]; tRNA binding [GO:0000049]; translation [GO:0006412]
FXO12_11390	FXO12_11390			A0A6I6QLM0	complement(2523364..2524170)	Phosphatidate cytidylyltransferase (EC 2.7.7.41)	phosphatidate cytidylyltransferase	Phosphatidate cytidylyltransferase (EC 2.7.7.41)	Phosphatidate cytidylyltransferase	268	-1.95951	1.41041e-09	GO:0004605; GO:0016021; GO:0016024	integral component of membrane [GO:0016021]; phosphatidate cytidylyltransferase activity [GO:0004605]; CDP-diacylglycerol biosynthetic process [GO:0016024]
FXO12_19155	xpt FXO12_19155	xpt		A0A6I6QR39	complement(4259933..4260505)	Xanthine phosphoribosyltransferase (XPRTase) (EC 2.4.2.22)	xanthine phosphoribosyltransferase	Xanthine phosphoribosyltransferase (EC 2.4.2.22)	Xanthine phosphoribosyltransferase	190	-1.96042	8.4518e-09	GO:0000310; GO:0005737; GO:0006166; GO:0032265; GO:0046110	cytoplasm [GO:0005737]; xanthine phosphoribosyltransferase activity [GO:0000310]; purine ribonucleoside salvage [GO:0006166]; xanthine metabolic process [GO:0046110]; XMP salvage [GO:0032265]
FXO12_03470	FXO12_03470			A0A6I6Q820	758809..760086	HAAAP family serine/threonine permease	HAAAP family serine/threonine permease	Serine transporter	Serine transporter	425	-1.9647	2.96531e-10	GO:0005886; GO:0015171; GO:0016021	integral component of membrane [GO:0016021]; plasma membrane [GO:0005886]; amino acid transmembrane transporter activity [GO:0015171]
FXO12_09435	FXO12_09435			A0A6I6QLR0	complement(2125304..2126275)	ATP-binding cassette domain-containing protein	ABC transporter ATP-binding protein	ABC transporter, ATP-binding protein (cluster 5, nickel/peptides/opines)	ABC transporter, ATP-binding protein (cluster 5, nickel/peptides/opines)	323	-1.97093	0	GO:0005524; GO:0015833; GO:0016887	ATP binding [GO:0005524]; ATPase activity [GO:0016887]; peptide transport [GO:0015833]
FXO12_11905	FXO12_11905			A0A6I6QC22	2627651..2627974	Ferredoxin	ferredoxin family protein	4Fe-4S dicluster fused with DUF3470	4Fe-4S dicluster fused with DUF3470	107	-1.97446	2.54359e-12	GO:0009055; GO:0046872; GO:0051538; GO:0051539	3 iron, 4 sulfur cluster binding [GO:0051538]; 4 iron, 4 sulfur cluster binding [GO:0051539]; electron transfer activity [GO:0009055]; metal ion binding [GO:0046872]
FXO12_11410	tsf FXO12_11410	tsf		A0A6I6QME7	complement(2526452..2527315)	Elongation factor Ts (EF-Ts)	elongation factor Ts	Translation elongation factor Ts	Translation elongation factor Ts	287	-1.98769	9.17954e-08	GO:0003746; GO:0005737	cytoplasm [GO:0005737]; translation elongation factor activity [GO:0003746]
FXO12_18695	purK FXO12_18695	purK		A0A6I6QQT1	4159474..4160559	N5-carboxyaminoimidazole ribonucleotide synthase (N5-CAIR synthase) (EC 6.3.4.18) (5-(carboxyamino)imidazole ribonucleotide synthetase)	5-(carboxyamino)imidazole ribonucleotide synthase	N5-carboxyaminoimidazole ribonucleotide synthase (EC 6.3.4.18)	N5-carboxyaminoimidazole ribonucleotide synthase	361	-1.98784	4.6291e-09	GO:0004638; GO:0005524; GO:0006189; GO:0034028; GO:0046872	5-(carboxyamino)imidazole ribonucleotide synthase activity [GO:0034028]; ATP binding [GO:0005524]; metal ion binding [GO:0046872]; phosphoribosylaminoimidazole carboxylase activity [GO:0004638]; 'de novo' IMP biosynthetic process [GO:0006189]
FXO12_22395	thiL FXO12_22395	thiL	thiL	A0A6I6QST8	4907193..4908158	Thiamine-monophosphate kinase (TMP kinase) (Thiamine-phosphate kinase) (EC 2.7.4.16)	thiamine-phosphate kinase	Thiamine-monophosphate kinase (EC 2.7.4.16)	Thiamine-monophosphate kinase	321	-1.9956	2.94907e-10	GO:0000287; GO:0005524; GO:0009030; GO:0009228; GO:0009229	ATP binding [GO:0005524]; magnesium ion binding [GO:0000287]; thiamine-phosphate kinase activity [GO:0009030]; thiamine biosynthetic process [GO:0009228]; thiamine diphosphate biosynthetic process [GO:0009229]
FXO12_19760	serA FXO12_19760	serA	serA	A0A6I6QRI7	complement(4384262..4385491)	2-oxoglutarate reductase (EC 1.1.1.399) (EC 1.1.1.95) (D-3-phosphoglycerate dehydrogenase)	phosphoglycerate dehydrogenase	D-3-phosphoglycerate dehydrogenase (EC 1.1.1.95)	D-3-phosphoglycerate dehydrogenase	409	-1.99602	2.48016e-07	GO:0004617; GO:0006564; GO:0051287	NAD binding [GO:0051287]; phosphoglycerate dehydrogenase activity [GO:0004617]; L-serine biosynthetic process [GO:0006564]
FXO12_16070	zapA FXO12_16070	zapA	zapA_1	A0A6I6QNQ4	complement(3548417..3548710)	Cell division protein ZapA (Z ring-associated protein ZapA)	cell division protein ZapA	hypothetical protein	hypothetical protein	97	-2.00129	0	GO:0000917	division septum assembly [GO:0000917]
FXO12_19265	FXO12_19265			A0A6I6QR28	4282186..4282599	Nucleoside diphosphate kinase regulator	nucleoside diphosphate kinase regulator	Regulator of nucleoside diphosphate kinase	Regulator of nucleoside diphosphate kinase	137	-2.0288	3.07249e-11	GO:0003677; GO:0016301; GO:0032784; GO:0070063	DNA binding [GO:0003677]; kinase activity [GO:0016301]; RNA polymerase binding [GO:0070063]; regulation of DNA-templated transcription, elongation [GO:0032784]
FXO12_09370	rpsA FXO12_09370	rpsA	rpsA	A0A6I6QL96	complement(2107416..2109101)	30S ribosomal protein S1	30S ribosomal protein S1	SSU ribosomal protein S1p	SSU ribosomal protein S1p	561	-2.03198	1.90577e-09	GO:0003723; GO:0003735; GO:0005840; GO:0006412	ribosome [GO:0005840]; RNA binding [GO:0003723]; structural constituent of ribosome [GO:0003735]; translation [GO:0006412]
FXO12_24235	FXO12_24235			A0A6I6QTL6	complement(5295851..5296666)	Inositol-1-monophosphatase (EC 3.1.3.25)	inositol monophosphatase	Inositol-1-monophosphatase (EC 3.1.3.25)	Inositol-1-monophosphatase	271	-2.03859	2.82546e-09	GO:0008934; GO:0046854; GO:0046855; GO:0046872; GO:0052832; GO:0052833	inositol monophosphate 1-phosphatase activity [GO:0008934]; inositol monophosphate 3-phosphatase activity [GO:0052832]; inositol monophosphate 4-phosphatase activity [GO:0052833]; metal ion binding [GO:0046872]; inositol phosphate dephosphorylation [GO:0046855]; phosphatidylinositol phosphorylation [GO:0046854]
FXO12_22200	secY FXO12_22200	secY	secY	A0A6I6QSL0	4867316..4868644	Protein translocase subunit SecY	preprotein translocase subunit SecY	Protein translocase subunit SecY	Protein translocase subunit SecY	442	-2.04275	2.35313e-09	GO:0005886; GO:0006605; GO:0016021; GO:0043952; GO:0065002	integral component of membrane [GO:0016021]; plasma membrane [GO:0005886]; intracellular protein transmembrane transport [GO:0065002]; protein targeting [GO:0006605]; protein transport by the Sec complex [GO:0043952]
FXO12_18335	atpF FXO12_18335	atpF		A0A6I6QQL0	4070593..4071063	ATP synthase subunit b (ATP synthase F(0) sector subunit b) (ATPase subunit I) (F-type ATPase subunit b) (F-ATPase subunit b)	F0F1 ATP synthase subunit B	ATP synthase F0 sector subunit b (EC 3.6.3.14)	ATP synthase F0 sector subunit b	156	-2.05576	5.61841e-08	GO:0005886; GO:0016021; GO:0045263; GO:0046933	integral component of membrane [GO:0016021]; plasma membrane [GO:0005886]; proton-transporting ATP synthase complex, coupling factor F(o) [GO:0045263]; proton-transporting ATP synthase activity, rotational mechanism [GO:0046933]
FXO12_09775	uup FXO12_09775	uup		A0A6I6QLG3	complement(2195979..2197901)	ATP-binding protein Uup (EC 3.6.1.-)	ATP-binding cassette domain-containing protein	Bis-ABC ATPase Uup	Bis-ABC ATPase Uup	640	-2.06137	2.96699e-08	GO:0003677; GO:0005524; GO:0005737; GO:0006281; GO:0016887; GO:0043022	cytoplasm [GO:0005737]; ATP binding [GO:0005524]; ATPase activity [GO:0016887]; DNA binding [GO:0003677]; ribosome binding [GO:0043022]; DNA repair [GO:0006281]
FXO12_18340	atpH FXO12_18340	atpH		A0A6I6QQM1	4071076..4071612	ATP synthase subunit delta (ATP synthase F(1) sector subunit delta) (F-type ATPase subunit delta) (F-ATPase subunit delta)	F0F1 ATP synthase subunit delta	ATP synthase delta chain (EC 3.6.3.14)	ATP synthase delta chain	178	-2.08213	1.62644e-10	GO:0005886; GO:0045261; GO:0046933	plasma membrane [GO:0005886]; proton-transporting ATP synthase complex, catalytic core F(1) [GO:0045261]; proton-transporting ATP synthase activity, rotational mechanism [GO:0046933]
FXO12_22100	rplC FXO12_22100	rplC	rplC	A0A6I6QSI9	4858477..4859112	50S ribosomal protein L3	50S ribosomal protein L3	LSU ribosomal protein L3p (L3e)	LSU ribosomal protein L3p (L3e)	211	-2.10451	2.00875e-09	GO:0003735; GO:0005840; GO:0006412; GO:0019843	ribosome [GO:0005840]; rRNA binding [GO:0019843]; structural constituent of ribosome [GO:0003735]; translation [GO:0006412]
FXO12_20270	metF FXO12_20270	metF	metF	A0A6I6QRN8	complement(4492995..4493840)	Methylenetetrahydrofolate reductase (EC 1.5.1.20)	methylenetetrahydrofolate reductase [NAD(P)H]	5,10-methylenetetrahydrofolate reductase (EC 1.5.1.20)	5,10-methylenetetrahydrofolate reductase	281	-2.10813	1.1127e-07	GO:0004489; GO:0005829; GO:0009086; GO:0035999	cytosol [GO:0005829]; methylenetetrahydrofolate reductase (NAD(P)H) activity [GO:0004489]; methionine biosynthetic process [GO:0009086]; tetrahydrofolate interconversion [GO:0035999]
FXO12_08875	ccmA FXO12_08875	ccmA	ccmA	A0A6I6QLI5	complement(2005507..2006142)	Cytochrome c biogenesis ATP-binding export protein CcmA (EC 7.6.2.5) (Heme exporter protein A)	cytochrome c biogenesis heme-transporting ATPase CcmA	ABC transporter involved in cytochrome c biogenesis, ATPase component CcmA	ABC transporter involved in cytochrome c biogenesis, ATPase component CcmA	211	-2.11158	6.21561e-09	GO:0005524; GO:0005886; GO:0015439; GO:0016887; GO:0017004	plasma membrane [GO:0005886]; ATP binding [GO:0005524]; ATPase activity [GO:0016887]; ATPase-coupled heme transmembrane transporter activity [GO:0015439]; cytochrome complex assembly [GO:0017004]
FXO12_22055	rplJ FXO12_22055	rplJ	rplJ	A0A6I6QSM0	4843887..4844387	50S ribosomal protein L10	50S ribosomal protein L10	LSU ribosomal protein L10p (P0)	LSU ribosomal protein L10p (P0)	166	-2.12596	1.13905e-08	GO:0003735; GO:0006412; GO:0015934; GO:0042254; GO:0070180	large ribosomal subunit [GO:0015934]; large ribosomal subunit rRNA binding [GO:0070180]; structural constituent of ribosome [GO:0003735]; ribosome biogenesis [GO:0042254]; translation [GO:0006412]
FXO12_22095	rpsJ FXO12_22095	rpsJ	rpsJ	A0A6I6QSL7	4858084..4858395	30S ribosomal protein S10	30S ribosomal protein S10	SSU ribosomal protein S10p (S20e)	SSU ribosomal protein S10p (S20e)	103	-2.13487	9.69831e-11	GO:0000049; GO:0003735; GO:0005840; GO:0006412	ribosome [GO:0005840]; structural constituent of ribosome [GO:0003735]; tRNA binding [GO:0000049]; translation [GO:0006412]
FXO12_00590	rplT FXO12_00590	rplT	rplT	A0A6I6QF06	96150..96506	50S ribosomal protein L20	50S ribosomal protein L20	LSU ribosomal protein L20p	LSU ribosomal protein L20p	118	-2.14409	2.27708e-09	GO:0000027; GO:0003735; GO:0005840; GO:0006412; GO:0019843	ribosome [GO:0005840]; rRNA binding [GO:0019843]; structural constituent of ribosome [GO:0003735]; ribosomal large subunit assembly [GO:0000027]; translation [GO:0006412]
FXO12_22045	rplK FXO12_22045	rplK	rplK	A0A6I6QSK5	4842561..4842992	50S ribosomal protein L11	50S ribosomal protein L11	LSU ribosomal protein L11p (L12e)	LSU ribosomal protein L11p (L12e)	143	-2.15072	8.75718e-11	GO:0003735; GO:0005840; GO:0006412; GO:0070180	ribosome [GO:0005840]; large ribosomal subunit rRNA binding [GO:0070180]; structural constituent of ribosome [GO:0003735]; translation [GO:0006412]
FXO12_22195	rplO FXO12_22195	rplO	rplO	A0A6I6QSP3	4866878..4867315	50S ribosomal protein L15	50S ribosomal protein L15	LSU ribosomal protein L15p (L27Ae)	LSU ribosomal protein L15p (L27Ae)	145	-2.15943	4.26397e-09	GO:0003735; GO:0006412; GO:0015934; GO:0019843	large ribosomal subunit [GO:0015934]; rRNA binding [GO:0019843]; structural constituent of ribosome [GO:0003735]; translation [GO:0006412]
FXO12_19070	rpmB FXO12_19070	rpmB	rpmB	A0A6I6QR20	4243794..4244027	50S ribosomal protein L28	50S ribosomal protein L28	LSU ribosomal protein L28p @ LSU ribosomal protein L28p, zinc-independent	LSU ribosomal protein L28p @ LSU ribosomal protein L28p, zinc-independent	77	-2.185	1.46298e-09	GO:0003735; GO:0005840; GO:0006412	ribosome [GO:0005840]; structural constituent of ribosome [GO:0003735]; translation [GO:0006412]
FXO12_18330	atpE FXO12_18330	atpE	atpE	A0A6I6QQJ9	4070279..4070536	ATP synthase subunit c (ATP synthase F(0) sector subunit c) (F-type ATPase subunit c) (F-ATPase subunit c) (Lipid-binding protein)	F0F1 ATP synthase subunit C	ATP synthase F0 sector subunit c (EC 3.6.3.14)	ATP synthase F0 sector subunit c	85	-2.18551	6.19432e-09	GO:0005886; GO:0008289; GO:0016021; GO:0045263; GO:0046933	integral component of membrane [GO:0016021]; plasma membrane [GO:0005886]; proton-transporting ATP synthase complex, coupling factor F(o) [GO:0045263]; lipid binding [GO:0008289]; proton-transporting ATP synthase activity, rotational mechanism [GO:0046933]
FXO12_19075	rpmG FXO12_19075	rpmG	rpmG	A0A6I6QQX3	4244039..4244194	50S ribosomal protein L33	50S ribosomal protein L33	LSU ribosomal protein L33p @ LSU ribosomal protein L33p, zinc-independent	LSU ribosomal protein L33p @ LSU ribosomal protein L33p, zinc-independent	51	-2.19073	8.28595e-10	GO:0003735; GO:0005840; GO:0006412	ribosome [GO:0005840]; structural constituent of ribosome [GO:0003735]; translation [GO:0006412]
FXO12_18325	atpB FXO12_18325	atpB	atpB	A0A6I6QQJ5	4069276..4070145	ATP synthase subunit a (ATP synthase F0 sector subunit a) (F-ATPase subunit 6)	F0F1 ATP synthase subunit A	ATP synthase F0 sector subunit a (EC 3.6.3.14)	ATP synthase F0 sector subunit a	289	-2.22692	1.02934e-12	GO:0005886; GO:0016021; GO:0045263; GO:0046933	integral component of membrane [GO:0016021]; plasma membrane [GO:0005886]; proton-transporting ATP synthase complex, coupling factor F(o) [GO:0045263]; proton-transporting ATP synthase activity, rotational mechanism [GO:0046933]
FXO12_27860	FXO12_27860			A0A6I6QW00	complement(6097500..6098285)	Uncharacterized protein	membrane protein	Nucleoside-binding outer membrane protein	Nucleoside-binding outer membrane protein	261	-2.23864	0	GO:0009279	cell outer membrane [GO:0009279]
FXO12_23230	FXO12_23230			A0A6I6QSZ9	5079525..5080013	UPF0114 protein FXO12_23230	TIGR00645 family protein	Putative inner membrane protein (Fragment)	Putative inner membrane protein (Fragment)	162	-2.25281	1.52636e-14	GO:0005886; GO:0016021	integral component of membrane [GO:0016021]; plasma membrane [GO:0005886]
FXO12_09015	deaD csdA FXO12_09015	deaD/cdsA		A0A6I6QL53	complement(2033519..2035192)	ATP-dependent RNA helicase DeaD (EC 3.6.4.13) (Cold-shock DEAD box protein A)	DEAD/DEAH box helicase	DEAD-box ATP-dependent RNA helicase DeaD (= CshA) (EC 3.6.4.13)	DEAD-box ATP-dependent RNA helicase DeaD (= CshA)	557	-2.28338	2.3369e-10	GO:0000027; GO:0003723; GO:0003724; GO:0005524; GO:0005737; GO:0006401; GO:0070417	cytoplasm [GO:0005737]; ATP binding [GO:0005524]; RNA binding [GO:0003723]; RNA helicase activity [GO:0003724]; cellular response to cold [GO:0070417]; ribosomal large subunit assembly [GO:0000027]; RNA catabolic process [GO:0006401]
FXO12_14675	ychF FXO12_14675	ychF	ychF	A0A6I6QM17	3217930..3219030	Ribosome-binding ATPase YchF	redox-regulated ATPase YchF	GTP-binding and nucleic acid-binding protein YchF	GTP-binding and nucleic acid-binding protein YchF	366	-2.28958	1.68225e-12	GO:0005524; GO:0005525; GO:0016887; GO:0043022; GO:0043023	ATP binding [GO:0005524]; ATPase activity [GO:0016887]; GTP binding [GO:0005525]; ribosomal large subunit binding [GO:0043023]; ribosome binding [GO:0043022]
[truncated: 65 more rows]

## Sheet: Sheet3
FXO12_RS28325
FXO12_RS05685
FXO12_RS25715
FXO12_RS25720
FXO12_RS05135
FXO12_RS23080
[truncated: 1,153 more rows]
