# Supplementary material for: A Novel Marine Pathogen Isolated from Wild Cunners (Tautogolabrus adspersus): Comparative Genomics and Transcriptome Profiling of Pseudomonas sp. Strain J380
Source: Microorganisms. 2021 Apr 12;9(4):812. doi: 10.3390/microorganisms9040812 (PMC8069873; doi:10.3390/microorganisms9040812)
Supplement: Supplementary file 1 [file microorganisms-09-00812-s001.zip › Table_S6_GO_enrichment.xlsx]

## Sheet: J380_GO_enrichment
Table S6. Comprehensive summary of enriched gene ontology (GO) terms in Pseudomonas sp. J380 under iron-limited and iron-enriched conditions
Enrichment FDR	Genes in list	Total genes	GO category	Functional Category	Genes	Genes	Genes	Genes	Genes	Genes	Genes	Genes	Genes	Genes	Genes	Genes	Genes	Genes	Genes	Genes	Genes	Genes	Genes	Genes	Genes	Genes	Genes	Genes	Genes	Genes	Genes	Genes	Genes	Genes	Genes	Genes	Genes	Genes	Genes	Genes	Genes	Genes	Genes	Genes	Genes	Genes	Genes	Genes	Genes
2.09569e-92	152	378	BP	primary metabolic process	GLYQ	FMT	PCKA	HISB	HUTI	ARGS	PFL_0441	HLDE	PFL_0557	HISZ	PFL_0571	PFL_0579	PFL_0580	PFL_0582	PFL_0666	PFL_0839	INFB	PFL_0845	PFL_0846	PFL_0847	PFL_0872	MURA	HISG	LEPA	LEPB	PFL_1071	PFL_1073	PFL_1094	PFL_1095	PFL_1096	PFL_1097	LYSS	PFL_1147	ADK	PFL_1161	PFL_1176	PFL_1177	PFL_1178	FRR	DXR	LPXD	LPXB	PFL_1190	PFL_1247	PFL_1307
1.37727e-88	155	417	BP	cellular metabolic process	GLYQ	FMT	HEMF	HISB	HUTI	ARGS	PFL_0441	HLDE	PFL_0557	HISZ	PFL_0571	PFL_0579	PFL_0580	PFL_0582	PFL_0666	PFL_0839	INFB	PFL_0845	PFL_0846	PFL_0847	PFL_0872	HISG	PFL_0945	LEPA	PFL_1071	PFL_1073	PFL_1094	PFL_1095	PFL_1096	PFL_1097	LYSS	PFL_1147	ADK	PFL_1161	DAPE	PFL_1176	PFL_1177	PFL_1178	FRR	DXR	LPXD	LPXB	PFL_1190	PFL_1247	PFL_1307
1.39279e-88	155	418	BP	organic substance metabolic process	GLYQ	FMT	HEMF	PCKA	HISB	HUTI	ARGS	PFL_0441	HLDE	PFL_0557	HISZ	PFL_0571	PFL_0579	PFL_0580	PFL_0582	PFL_0666	PFL_0839	INFB	PFL_0845	PFL_0846	PFL_0847	PFL_0872	HISG	LEPA	LEPB	PFL_1071	PFL_1073	PFL_1094	PFL_1095	PFL_1096	PFL_1097	LYSS	PFL_1147	ADK	PFL_1161	PFL_1176	PFL_1177	PFL_1178	FRR	DXR	LPXD	LPXB	PFL_1190	PFL_1247	PFL_1307
6.50421e-86	159	459	BP	cellular process	GLYQ	FMT	HEMF	HISB	HUTI	ARGS	PFL_0441	MSBA	HLDE	PFL_0557	HISZ	PFL_0571	PFL_0579	PFL_0580	PFL_0582	PFL_0666	BAME	PFL_0839	INFB	PFL_0845	PFL_0846	PFL_0847	PFL_0872	HISG	PFL_0945	LEPA	PFL_1071	PFL_1073	PFL_1094	PFL_1095	PFL_1096	PFL_1097	LYSS	PFL_1147	ADK	PFL_1161	DAPE	PFL_1176	PFL_1177	PFL_1178	FRR	DXR	LPXD	LPXB	PFL_1190
9.72819e-85	130	297	BP	cellular nitrogen compound metabolic process	GLYQ	FMT	HEMF	HISB	HUTI	ARGS	PFL_0441	HLDE	PFL_0557	HISZ	PFL_0571	PFL_0579	PFL_0580	PFL_0582	PFL_0666	PFL_0839	INFB	PFL_0845	PFL_0846	PFL_0847	PFL_0872	MURA	HISG	LEPA	PFL_1071	PFL_1073	PFL_1094	PFL_1095	PFL_1096	PFL_1097	LYSS	ADK	PFL_1176	PFL_1177	PFL_1178	FRR	PFL_1190	PFL_1247	PFL_1307	PFL_1435	PFL_1460	PFL_1793	ANR	PFL_1974	PFL_2072
1.33204e-84	156	449	BP	metabolic process	GLYQ	FMT	HEMF	PCKA	HISB	HUTI	ARGS	PFL_0441	MSBA	HLDE	PFL_0557	HISZ	PFL_0571	PFL_0579	PFL_0580	PFL_0582	PFL_0666	PFL_0839	INFB	PFL_0845	PFL_0846	PFL_0847	HISG	PFL_0945	LEPA	LEPB	PFL_1071	ERA	PFL_1073	PFL_1094	PFL_1095	PFL_1096	PFL_1097	LYSS	PFL_1147	ADK	PFL_1161	PFL_1176	PFL_1177	PFL_1178	FRR	DXR	LPXD	LPXB	PFL_1190
1.12167e-82	136	340	BP	nitrogen compound metabolic process	GLYQ	FMT	HEMF	HISB	HUTI	ARGS	PFL_0441	HLDE	PFL_0557	HISZ	PFL_0571	PFL_0579	PFL_0580	PFL_0582	PFL_0666	PFL_0839	INFB	PFL_0845	PFL_0846	PFL_0847	PFL_0872	HISG	LEPA	PFL_1071	PFL_1073	PFL_1094	PFL_1095	PFL_1096	PFL_1097	LYSS	ADK	DAPE	PFL_1176	PFL_1177	PFL_1178	FRR	PFL_1190	PFL_1247	PFL_1307	PFL_1435	PFL_1460	PFL_1793	ANR	PFL_1974	PFL_2072
2.07887e-82	129	303	BP	biosynthetic process	GLYQ	FMT	HEMF	PCKA	HISB	ARGS	PFL_0441	HLDE	PFL_0557	HISZ	PFL_0571	PFL_0579	PFL_0580	PFL_0582	PFL_0666	PFL_0839	INFB	PFL_0847	PFL_0872	HISG	PFL_0935	LEPA	PFL_1094	PFL_1097	LYSS	ADK	PFL_1161	DAPE	PFL_1176	PFL_1177	PFL_1178	FRR	DXR	LPXD	LPXB	PFL_1307	PFL_1460	FABA	PFL_1793	PFL_1794	ANR	PFL_2072	ACCD	INFC	PFL_2113
2.75706e-82	157	471	BP	biological_process	GLYQ	FMT	HEMF	PCKA	HISB	HUTI	ARGS	PFL_0441	MSBA	HLDE	PFL_0557	HISZ	PFL_0571	PFL_0579	PFL_0580	PFL_0582	PFL_0666	BAME	PFL_0839	INFB	PFL_0845	PFL_0846	PFL_0847	HISG	PFL_0945	LEPA	LEPB	PFL_1071	ERA	PFL_1073	PFL_1094	PFL_1095	PFL_1096	PFL_1097	LYSS	PFL_1147	ADK	PFL_1161	PFL_1176	PFL_1177	PFL_1178	FRR	DXR	LPXD	LPXB
3.56734e-81	126	293	BP	organic substance biosynthetic process	GLYQ	FMT	HEMF	PCKA	HISB	ARGS	PFL_0441	HLDE	PFL_0557	HISZ	PFL_0571	PFL_0579	PFL_0580	PFL_0582	PFL_0666	PFL_0839	INFB	PFL_0847	PFL_0872	HISG	LEPA	PFL_1094	PFL_1097	LYSS	ADK	PFL_1161	DAPE	PFL_1176	PFL_1177	PFL_1178	FRR	DXR	LPXD	LPXB	PFL_1307	PFL_1460	FABA	PFL_1793	PFL_1794	ANR	PFL_2072	ACCD	INFC	PFL_2113	PFL_2115
1.21302e-78	124	294	BP	cellular biosynthetic process	GLYQ	FMT	HEMF	HISB	ARGS	PFL_0441	HLDE	PFL_0557	HISZ	PFL_0571	PFL_0579	PFL_0580	PFL_0582	PFL_0666	INFB	PFL_0847	PFL_0872	HISG	PFL_0935	LEPA	PFL_1094	PFL_1097	LYSS	ADK	PFL_1161	DAPE	PFL_1176	PFL_1177	PFL_1178	FRR	DXR	LPXD	LPXB	PFL_1307	PFL_1460	FABA	PFL_1793	PFL_1794	ANR	PFL_2072	ACCD	INFC	PFL_2113	PFL_2115	METE
3.52583e-75	101	194	BP	cellular nitrogen compound biosynthetic process	GLYQ	FMT	HEMF	ARGS	PFL_0441	HLDE	PFL_0557	PFL_0571	PFL_0579	PFL_0580	PFL_0582	PFL_0666	INFB	PFL_0847	PFL_0872	MURA	LEPA	PFL_1094	PFL_1097	LYSS	ADK	PFL_1176	PFL_1177	PFL_1178	FRR	PFL_1307	PFL_1460	PFL_1793	ANR	PFL_2072	ACCD	INFC	PFL_2113	PFL_2115	INFA	FOLD	COBS	PFL_4440	ALAS	PFL_4726	GUAA	NDK	PFL_4975	CYOE2	PFL_5081
1.04454e-74	106	219	BP	organonitrogen compound biosynthetic process	GLYQ	FMT	HEMF	HISB	ARGS	PFL_0441	PFL_0557	HISZ	PFL_0571	PFL_0579	PFL_0580	PFL_0582	PFL_0666	INFB	PFL_0847	PFL_0872	MURA	HISG	LEPA	PFL_1094	PFL_1097	LYSS	ADK	DAPE	PFL_1176	PFL_1177	PFL_1178	FRR	PFL_1460	PFL_1793	PFL_2072	ACCD	INFC	PFL_2113	PFL_2115	METE	PFL_3114	INFA	FOLD	COBS	PFL_4440	ALAS	PFL_4726	ARGG	GUAA
1.5432e-73	113	259	BP	organonitrogen compound metabolic process	GLYQ	FMT	HEMF	HISB	HUTI	ARGS	PFL_0441	PFL_0557	HISZ	PFL_0571	PFL_0579	PFL_0580	PFL_0582	PFL_0666	PFL_0839	INFB	PFL_0847	PFL_0872	MURA	HISG	LEPA	PFL_1094	PFL_1097	LYSS	ADK	DAPE	PFL_1176	PFL_1177	PFL_1178	FRR	PFL_1460	PFL_1793	PFL_1974	PFL_2072	ACCD	INFC	PFL_2113	PFL_2115	METE	PFL_3114	INFA	PFL_3966	FOLD	CMK	COBS
3.59582e-70	86	146	BP	gene expression	GLYQ	FMT	ARGS	PFL_0441	PFL_0557	PFL_0579	PFL_0580	PFL_0582	INFB	PFL_0845	PFL_0846	PFL_0847	PFL_0872	LEPA	PFL_1071	PFL_1094	PFL_1095	PFL_1096	PFL_1097	LYSS	PFL_1176	PFL_1177	FRR	PFL_1247	PFL_1307	PFL_1793	ANR	INFC	PFL_2113	PFL_2115	INFA	MNMA	EFP	ALAS	CMOB	PFL_4957	PFL_4975	PFL_5081	PFL_5082	PFL_5166	PFL_5167	PFL_5324	PFL_5328	PFL_5329	MIAB
2.88759e-66	67	88	BP	translation	GLYQ	FMT	ARGS	PFL_0441	PFL_0557	PFL_0579	PFL_0580	PFL_0582	INFB	PFL_0847	PFL_0872	LEPA	PFL_1094	PFL_1097	LYSS	PFL_1176	PFL_1177	FRR	PFL_1793	INFC	PFL_2113	PFL_2115	INFA	EFP	ALAS	PFL_5081	PFL_5082	PFL_5166	PFL_5167	PFL_5324	PFL_5328	PFL_5329	PFL_5557	PFL_5559	PFL_5560	PFL_5561	PFL_5563	PFL_5564	PFL_5565	PFL_5566	PFL_5567	PFL_5568	PFL_5569	PFL_5570	PFL_5571
3.3998e-65	103	244	BP	macromolecule metabolic process	GLYQ	FMT	ARGS	PFL_0441	HLDE	PFL_0557	PFL_0579	PFL_0580	PFL_0582	INFB	PFL_0845	PFL_0846	PFL_0847	PFL_0872	MURA	LEPA	LEPB	PFL_1071	PFL_1073	PFL_1094	PFL_1095	PFL_1096	PFL_1097	LYSS	DAPE	PFL_1176	PFL_1177	FRR	PFL_1190	PFL_1247	PFL_1307	PFL_1435	PFL_1793	ANR	INFC	PFL_2113	PFL_2115	GLGB	GLGA	PFL_3114	INFA	MNMA	PFL_3988	EFP	ALAS
1.256e-64	67	91	BP	peptide metabolic process	GLYQ	FMT	ARGS	PFL_0441	PFL_0557	PFL_0579	PFL_0580	PFL_0582	INFB	PFL_0847	PFL_0872	LEPA	PFL_1094	PFL_1097	LYSS	PFL_1176	PFL_1177	FRR	PFL_1793	INFC	PFL_2113	PFL_2115	INFA	ALAS	PFL_4726	PFL_5081	PFL_5082	PFL_5166	PFL_5167	PFL_5324	PFL_5328	PFL_5329	PFL_5557	PFL_5559	PFL_5560	PFL_5561	PFL_5563	PFL_5564	PFL_5565	PFL_5566	PFL_5567	PFL_5568	PFL_5569	PFL_5570	PFL_5571
1.256e-64	67	91	BP	peptide biosynthetic process	GLYQ	FMT	ARGS	PFL_0441	PFL_0557	PFL_0579	PFL_0580	PFL_0582	INFB	PFL_0847	PFL_0872	LEPA	PFL_1094	PFL_1097	LYSS	PFL_1176	PFL_1177	FRR	PFL_1793	INFC	PFL_2113	PFL_2115	INFA	ALAS	PFL_4726	PFL_5081	PFL_5082	PFL_5166	PFL_5167	PFL_5324	PFL_5328	PFL_5329	PFL_5557	PFL_5559	PFL_5560	PFL_5561	PFL_5563	PFL_5564	PFL_5565	PFL_5566	PFL_5567	PFL_5568	PFL_5569	PFL_5570	PFL_5571
2.13484e-64	100	232	BP	cellular macromolecule metabolic process	GLYQ	FMT	ARGS	PFL_0441	HLDE	PFL_0557	PFL_0579	PFL_0580	PFL_0582	INFB	PFL_0845	PFL_0846	PFL_0847	PFL_0872	MURA	LEPA	PFL_1071	PFL_1073	PFL_1094	PFL_1095	PFL_1096	PFL_1097	LYSS	PFL_1176	PFL_1177	FRR	PFL_1190	PFL_1247	PFL_1307	PFL_1435	PFL_1793	ANR	INFC	PFL_2113	PFL_2115	GLGB	GLGA	PFL_3114	INFA	MNMA	PFL_3988	EFP	ALAS	CMOB	PFL_4957
3.21994e-63	68	97	BP	amide biosynthetic process	GLYQ	FMT	ARGS	PFL_0441	PFL_0557	PFL_0579	PFL_0580	PFL_0582	INFB	PFL_0847	PFL_0872	LEPA	PFL_1094	PFL_1097	LYSS	PFL_1176	PFL_1177	FRR	PFL_1793	INFC	PFL_2113	PFL_2115	INFA	FOLD	ALAS	PFL_4726	PFL_5081	PFL_5082	PFL_5166	PFL_5167	PFL_5324	PFL_5328	PFL_5329	PFL_5557	PFL_5559	PFL_5560	PFL_5561	PFL_5563	PFL_5564	PFL_5565	PFL_5566	PFL_5567	PFL_5568	PFL_5569	PFL_5570
3.82798e-62	79	141	BP	cellular macromolecule biosynthetic process	GLYQ	FMT	ARGS	PFL_0441	HLDE	PFL_0557	PFL_0579	PFL_0580	PFL_0582	INFB	PFL_0847	PFL_0872	MURA	LEPA	PFL_1094	PFL_1097	LYSS	PFL_1176	PFL_1177	FRR	PFL_1307	PFL_1793	ANR	INFC	PFL_2113	PFL_2115	GLGB	GLGA	PFL_3114	INFA	EFP	ALAS	PFL_5081	PFL_5082	PFL_5166	PFL_5167	PFL_5324	PFL_5328	PFL_5329	NUSB	NRDR	PFL_5557	PFL_5558	PFL_5559	PFL_5560
4.51029e-62	71	110	BP	cellular amide metabolic process	GLYQ	FMT	HUTI	ARGS	PFL_0441	PFL_0557	PFL_0579	PFL_0580	PFL_0582	INFB	PFL_0847	PFL_0872	LEPA	PFL_1094	PFL_1097	LYSS	PFL_1176	PFL_1177	FRR	PFL_1793	INFC	PFL_2113	PFL_2115	INFA	FOLD	ALAS	PFL_4726	PFL_5081	PFL_5082	PFL_5166	PFL_5167	PFL_5324	PFL_5328	PFL_5329	GLYA1	PFL_5557	PFL_5559	PFL_5560	PFL_5561	PFL_5563	PFL_5564	PFL_5565	PFL_5566	PFL_5567	PFL_5568
7.52589e-62	79	142	BP	macromolecule biosynthetic process	GLYQ	FMT	ARGS	PFL_0441	HLDE	PFL_0557	PFL_0579	PFL_0580	PFL_0582	INFB	PFL_0847	PFL_0872	MURA	LEPA	PFL_1094	PFL_1097	LYSS	PFL_1176	PFL_1177	FRR	PFL_1307	PFL_1793	ANR	INFC	PFL_2113	PFL_2115	GLGB	GLGA	PFL_3114	INFA	EFP	ALAS	PFL_5081	PFL_5082	PFL_5166	PFL_5167	PFL_5324	PFL_5328	PFL_5329	NUSB	NRDR	PFL_5557	PFL_5558	PFL_5559	PFL_5560
6.08561e-57	74	136	BP	protein metabolic process	GLYQ	FMT	ARGS	PFL_0441	PFL_0557	PFL_0579	PFL_0580	PFL_0582	INFB	PFL_0847	PFL_0872	LEPA	LEPB	PFL_1094	PFL_1097	LYSS	DAPE	PFL_1176	PFL_1177	FRR	PFL_1247	PFL_1793	INFC	PFL_2113	PFL_2115	INFA	PFL_3988	EFP	ALAS	HSCA	PFL_5081	PFL_5082	PFL_5166	PFL_5167	PFL_5324	PFL_5328	PFL_5329	PFL_5557	PFL_5559	PFL_5560	PFL_5561	PFL_5563	PFL_5564	PFL_5565	PFL_5566
1.9754e-56	71	125	BP	cellular protein metabolic process	GLYQ	FMT	ARGS	PFL_0441	PFL_0557	PFL_0579	PFL_0580	PFL_0582	INFB	PFL_0847	PFL_0872	LEPA	PFL_1094	PFL_1097	LYSS	PFL_1176	PFL_1177	FRR	PFL_1247	PFL_1793	INFC	PFL_2113	PFL_2115	INFA	PFL_3988	EFP	ALAS	HSCA	PFL_5081	PFL_5082	PFL_5166	PFL_5167	PFL_5324	PFL_5328	PFL_5329	PFL_5557	PFL_5559	PFL_5560	PFL_5561	PFL_5563	PFL_5564	PFL_5565	PFL_5566	PFL_5567	PFL_5568
3.12746e-34	68	210	BP	cellular aromatic compound metabolic process	GLYQ	FMT	HEMF	HISB	HUTI	ARGS	HLDE	HISZ	PFL_0571	PFL_0666	PFL_0839	PFL_0845	PFL_0846	MURA	HISG	PFL_1071	PFL_1073	PFL_1095	PFL_1096	LYSS	ADK	PFL_1178	PFL_1190	PFL_1247	PFL_1307	PFL_1435	PFL_1460	ANR	PFL_1974	PFL_2072	ACCD	PFL_2115	MNMA	FOLD	CMK	COBS	PFL_4440	ALAS	CMOB	GUAA	PFL_4957	NDK	PFL_4975	CYOE2	PFL_5280
3.48403e-34	69	217	BP	heterocycle metabolic process	GLYQ	FMT	HEMF	HISB	HUTI	ARGS	HLDE	HISZ	PFL_0571	PFL_0666	PFL_0839	PFL_0845	PFL_0846	MURA	HISG	PFL_1071	PFL_1073	PFL_1095	PFL_1096	LYSS	ADK	PFL_1178	PFL_1190	PFL_1247	PFL_1307	PFL_1435	PFL_1460	ANR	PFL_1974	PFL_2072	ACCD	PFL_2115	MNMA	FOLD	CMK	COBS	PFL_4440	ALAS	CMOB	GUAA	PFL_4957	NDK	PFL_4975	CYOE2	PFL_5280
6.81624e-34	82	312	BP	single-organism cellular process	GLYQ	FMT	HEMF	HISB	HUTI	ARGS	MSBA	HLDE	HISZ	PFL_0571	PFL_0666	BAME	PFL_0839	PFL_0872	HISG	PFL_0935	PFL_0945	PFL_1073	LYSS	PFL_1147	ADK	PFL_1161	DAPE	PFL_1178	FRR	DXR	LPXD	LPXB	KUP	NHAA	PFL_1435	PFL_1460	CCMA	FABA	PFL_1794	PFL_1974	PFL_2072	ACCD	PFL_2115	METE	IOLG	PFL_2594	GLGB	GLGA	PFL_3114
1.20358e-33	69	221	BP	organic cyclic compound metabolic process	GLYQ	FMT	HEMF	HISB	HUTI	ARGS	HLDE	HISZ	PFL_0571	PFL_0666	PFL_0839	PFL_0845	PFL_0846	MURA	HISG	PFL_1071	PFL_1073	PFL_1095	PFL_1096	LYSS	ADK	PFL_1178	PFL_1190	PFL_1247	PFL_1307	PFL_1435	PFL_1460	ANR	PFL_1974	PFL_2072	ACCD	PFL_2115	MNMA	FOLD	CMK	COBS	PFL_4440	ALAS	CMOB	GUAA	PFL_4957	NDK	PFL_4975	CYOE2	PFL_5280
1.29969e-32	83	332	BP	single-organism process	GLYQ	FMT	HEMF	PCKA	HISB	HUTI	ARGS	MSBA	HLDE	HISZ	PFL_0571	PFL_0666	BAME	PFL_0839	PFL_0872	HISG	PFL_0935	PFL_0945	PFL_1073	LYSS	PFL_1147	ADK	PFL_1161	DAPE	PFL_1178	FRR	DXR	LPXD	LPXB	KUP	NHAA	PFL_1435	PFL_1460	CCMA	FABA	PFL_1974	PFL_2072	ACCD	PFL_2106	PFL_2115	METE	IOLG	PFL_2594	GLGB	GLGA
4.05195e-32	76	283	BP	single-organism metabolic process	GLYQ	FMT	HEMF	PCKA	HISB	HUTI	ARGS	HLDE	HISZ	PFL_0571	PFL_0666	PFL_0839	HISG	PFL_0935	PFL_0945	PFL_1073	LYSS	PFL_1147	ADK	PFL_1161	DAPE	PFL_1178	DXR	LPXD	LPXB	PFL_1435	PFL_1460	FABA	PFL_1974	PFL_2072	ACCD	PFL_2106	PFL_2115	METE	IOLG	GLGB	GLGA	PFL_3114	LPXH	PFL_3966	FOLD	PFL_4207	CMK	COBS	PFL_4440
1.25194e-31	58	164	BP	nucleobase-containing compound metabolic process	GLYQ	FMT	ARGS	HLDE	PFL_0571	PFL_0666	PFL_0839	PFL_0845	PFL_0846	MURA	PFL_1071	PFL_1073	PFL_1095	PFL_1096	LYSS	ADK	PFL_1178	PFL_1190	PFL_1247	PFL_1307	PFL_1435	PFL_1460	ANR	PFL_1974	ACCD	PFL_2115	MNMA	FOLD	CMK	PFL_4440	ALAS	CMOB	GUAA	PFL_4957	NDK	PFL_4975	PFL_5280	MIAB	PFL_5453	PFL_5508	NUSB	NRDR	PFL_5558	PFL_5607	KSGA
5.42225e-29	62	208	BP	small molecule metabolic process	GLYQ	FMT	HISB	HUTI	ARGS	HLDE	HISZ	PFL_0571	PFL_0666	PFL_0839	MURA	HISG	LYSS	PFL_1147	ADK	DAPE	PFL_1178	DXR	PFL_1460	FABA	PFL_1794	PFL_1974	PFL_2072	ACCD	PFL_2115	METE	IOLG	PFL_3966	FOLD	CMK	COBS	PFL_4440	ALAS	ARGG	GLPK	GUAA	NDK	PFL_4975	PFL_5139	ISPE	PFL_5280	GLYA1	PFL_5607	PFL_5677	GLCB
2.45285e-27	41	91	BP	organophosphate metabolic process	HLDE	PFL_0571	PFL_0666	PFL_0839	MURA	ADK	PFL_1161	PFL_1178	DXR	LPXD	LPXB	PFL_1460	PFL_1754	PFL_1794	PFL_1974	ACCD	LPXH	PFL_3966	FOLD	PFL_4207	CMK	PFL_4440	GLPK	GUAA	NDK	PFL_5139	ISPE	PFL_5280	PFL_5850	PFL_5906	PFL_6032	PFL_6056	GLMU	ATPC	ATPD	ATPG	ATPA	ATPH	ATPF	ATPE	ATPB
1.74377e-26	55	179	BP	single-organism biosynthetic process	HEMF	PCKA	HISB	HLDE	HISZ	PFL_0571	PFL_0666	PFL_0839	HISG	ADK	PFL_1161	DAPE	PFL_1178	DXR	LPXD	LPXB	PFL_1460	FABA	PFL_1794	PFL_2072	ACCD	METE	GLGB	GLGA	PFL_3114	LPXH	FOLD	PFL_4207	COBS	PFL_4440	ARGG	GUAA	NDK	PFL_4975	CYOE2	PFL_5139	ISPE	PFL_5280	GLYA1	PFL_5677	GLYA2	MDCC	ARGH	PFL_6032	ALR
2.7151e-26	42	101	BP	phosphorus metabolic process	HLDE	PFL_0571	PFL_0666	PFL_0839	MURA	ADK	PFL_1161	PFL_1178	DXR	LPXD	LPXB	PFL_1460	PFL_1754	PFL_1794	PFL_1974	ACCD	PFL_3114	LPXH	PFL_3966	FOLD	PFL_4207	CMK	PFL_4440	GLPK	GUAA	NDK	PFL_5139	ISPE	PFL_5280	PFL_5850	PFL_5906	PFL_6032	PFL_6056	GLMU	ATPC	ATPD	ATPG	ATPA	ATPH	ATPF	ATPE	ATPB
2.16383e-25	41	100	BP	phosphate-containing compound metabolic process	HLDE	PFL_0571	PFL_0666	PFL_0839	MURA	ADK	PFL_1161	PFL_1178	DXR	LPXD	LPXB	PFL_1460	PFL_1754	PFL_1794	PFL_1974	ACCD	PFL_3114	LPXH	FOLD	PFL_4207	CMK	PFL_4440	GLPK	GUAA	NDK	PFL_5139	ISPE	PFL_5280	PFL_5850	PFL_5906	PFL_6032	PFL_6056	GLMU	ATPC	ATPD	ATPG	ATPA	ATPH	ATPF	ATPE	ATPB
1.19005e-22	30	57	BP	nucleoside phosphate metabolic process	HLDE	PFL_0571	PFL_0666	PFL_0839	MURA	ADK	PFL_1178	PFL_1460	PFL_1754	PFL_1974	ACCD	FOLD	CMK	PFL_4440	GUAA	NDK	PFL_5139	PFL_5280	PFL_5906	PFL_6032	PFL_6056	GLMU	ATPC	ATPD	ATPG	ATPA	ATPH	ATPF	ATPE	ATPB
1.19005e-22	30	57	BP	nucleotide metabolic process	HLDE	PFL_0571	PFL_0666	PFL_0839	MURA	ADK	PFL_1178	PFL_1460	PFL_1754	PFL_1974	ACCD	FOLD	CMK	PFL_4440	GUAA	NDK	PFL_5139	PFL_5280	PFL_5906	PFL_6032	PFL_6056	GLMU	ATPC	ATPD	ATPG	ATPA	ATPH	ATPF	ATPE	ATPB
3.45344e-22	34	78	BP	organophosphate biosynthetic process	HLDE	PFL_0571	PFL_0666	MURA	ADK	PFL_1161	PFL_1178	DXR	LPXD	LPXB	PFL_1460	PFL_1754	PFL_1794	ACCD	LPXH	FOLD	PFL_4207	PFL_4440	GUAA	NDK	PFL_5139	ISPE	PFL_5850	PFL_6032	PFL_6056	GLMU	ATPC	ATPD	ATPG	ATPA	ATPH	ATPF	ATPE	ATPB
1.5559e-21	36	92	BP	carbohydrate derivative metabolic process	HLDE	PFL_0571	PFL_0666	PFL_0839	ADK	PFL_1178	DXR	LPXD	LPXB	PFL_1460	PFL_1754	PFL_1974	ACCD	PFL_3114	LPXH	PFL_4440	GLPK	GUAA	NDK	PFL_4975	PFL_5139	ISPE	PFL_5280	PFL_5906	PFL_6032	ALR	PFL_6056	GLMU	ATPC	ATPD	ATPG	ATPA	ATPH	ATPF	ATPE	ATPB
9.31446e-21	25	42	BP	ribose phosphate metabolic process	PFL_0571	PFL_0666	PFL_0839	ADK	PFL_1178	PFL_1460	PFL_1754	PFL_1974	ACCD	PFL_4440	GUAA	NDK	PFL_5139	PFL_5280	PFL_5906	PFL_6032	PFL_6056	ATPC	ATPD	ATPG	ATPA	ATPH	ATPF	ATPE	ATPB
1.54428e-20	30	65	BP	nucleobase-containing small molecule metabolic process	HLDE	PFL_0571	PFL_0666	PFL_0839	MURA	ADK	PFL_1178	PFL_1460	PFL_1974	ACCD	FOLD	CMK	PFL_4440	GUAA	NDK	PFL_4975	PFL_5139	PFL_5280	PFL_5906	PFL_6032	PFL_6056	GLMU	ATPC	ATPD	ATPG	ATPA	ATPH	ATPF	ATPE	ATPB
1.97703e-20	25	43	BP	nucleotide biosynthetic process	HLDE	PFL_0571	PFL_0666	MURA	ADK	PFL_1178	PFL_1460	PFL_1754	ACCD	FOLD	PFL_4440	GUAA	NDK	PFL_5139	PFL_6032	PFL_6056	GLMU	ATPC	ATPD	ATPG	ATPA	ATPH	ATPF	ATPE	ATPB
1.97703e-20	25	43	BP	nucleoside phosphate biosynthetic process	HLDE	PFL_0571	PFL_0666	MURA	ADK	PFL_1178	PFL_1460	PFL_1754	ACCD	FOLD	PFL_4440	GUAA	NDK	PFL_5139	PFL_6032	PFL_6056	GLMU	ATPC	ATPD	ATPG	ATPA	ATPH	ATPF	ATPE	ATPB
1.63858e-19	37	110	BP	aromatic compound biosynthetic process	HEMF	HISB	HLDE	HISZ	PFL_0571	PFL_0666	MURA	HISG	ADK	PFL_1178	PFL_1307	PFL_1460	PFL_1754	ANR	PFL_2072	ACCD	FOLD	COBS	PFL_4440	GUAA	NDK	PFL_4975	CYOE2	NUSB	NRDR	PFL_5558	PFL_6032	PFL_6056	GLMU	ATPC	ATPD	ATPG	ATPA	ATPH	ATPF	ATPE	ATPB
2.01891e-19	30	70	BP	nucleobase-containing compound biosynthetic process	HLDE	PFL_0571	PFL_0666	MURA	ADK	PFL_1178	PFL_1307	PFL_1460	PFL_1754	ANR	ACCD	FOLD	PFL_4440	GUAA	NDK	PFL_4975	NUSB	NRDR	PFL_5558	PFL_6032	PFL_6056	GLMU	ATPC	ATPD	ATPG	ATPA	ATPH	ATPF	ATPE	ATPB
6.32206e-19	37	114	BP	heterocycle biosynthetic process	HEMF	HISB	HLDE	HISZ	PFL_0571	PFL_0666	MURA	HISG	ADK	PFL_1178	PFL_1307	PFL_1460	ANR	PFL_2072	ACCD	FOLD	COBS	PFL_4440	GUAA	NDK	PFL_4975	CYOE2	NUSB	NRDR	PFL_5558	PFL_5677	PFL_6032	PFL_6056	GLMU	ATPC	ATPD	ATPG	ATPA	ATPH	ATPF	ATPE	ATPB
7.60872e-19	21	32	BP	ribonucleotide biosynthetic process	PFL_0571	PFL_0666	ADK	PFL_1178	PFL_1460	PFL_1754	ACCD	PFL_4440	GUAA	NDK	PFL_5139	PFL_6032	PFL_6056	ATPC	ATPD	ATPG	ATPA	ATPH	ATPF	ATPE	ATPB
7.60872e-19	21	32	BP	ribose phosphate biosynthetic process	PFL_0571	PFL_0666	ADK	PFL_1178	PFL_1460	PFL_1754	ACCD	PFL_4440	GUAA	NDK	PFL_5139	PFL_6032	PFL_6056	ATPC	ATPD	ATPG	ATPA	ATPH	ATPF	ATPE	ATPB
1.00995e-18	23	40	BP	ribonucleotide metabolic process	PFL_0571	PFL_0666	PFL_0839	ADK	PFL_1178	PFL_1460	PFL_1754	ACCD	PFL_4440	GUAA	NDK	PFL_5139	PFL_5280	PFL_6032	PFL_6056	ATPC	ATPD	ATPG	ATPA	ATPH	ATPF	ATPE	ATPB
1.58847e-18	37	117	BP	organic cyclic compound biosynthetic process	HEMF	HISB	HLDE	HISZ	PFL_0571	PFL_0666	MURA	HISG	ADK	PFL_1178	PFL_1307	PFL_1460	ANR	PFL_2072	ACCD	FOLD	COBS	PFL_4440	GUAA	NDK	PFL_4975	CYOE2	NUSB	NRDR	PFL_5558	PFL_5677	PFL_6032	PFL_6056	GLMU	ATPC	ATPD	ATPG	ATPA	ATPH	ATPF	ATPE	ATPB
2.43293e-18	29	70	BP	carbohydrate derivative biosynthetic process	HLDE	PFL_0571	PFL_0666	ADK	PFL_1178	LPXD	LPXB	PFL_1460	PFL_1754	ACCD	PFL_3114	LPXH	PFL_4440	GUAA	NDK	PFL_4975	PFL_5139	PFL_6032	ALR	PFL_6056	GLMU	ATPC	ATPD	ATPG	ATPA	ATPH	ATPF	ATPE	ATPB
2.27812e-17	18	25	BP	purine nucleotide biosynthetic process	PFL_0571	PFL_0666	ADK	PFL_1460	ACCD	FOLD	PFL_4440	GUAA	NDK	PFL_6032	ATPC	ATPD	ATPG	ATPA	ATPH	ATPF	ATPE	ATPB
2.27812e-17	18	25	BP	ribonucleoside monophosphate biosynthetic process	PFL_0571	PFL_0666	ADK	PFL_1460	PFL_1754	PFL_4440	GUAA	PFL_5139	PFL_6032	PFL_6056	ATPC	ATPD	ATPG	ATPA	ATPH	ATPF	ATPE	ATPB
5.28659e-17	20	33	BP	ribonucleoside monophosphate metabolic process	PFL_0571	PFL_0666	PFL_0839	ADK	PFL_1460	PFL_1754	PFL_4440	GUAA	PFL_5139	PFL_5280	PFL_6032	PFL_6056	ATPC	ATPD	ATPG	ATPA	ATPH	ATPF	ATPE	ATPB
6.79771e-17	18	26	BP	nucleoside monophosphate biosynthetic process	PFL_0571	PFL_0666	ADK	PFL_1460	PFL_1754	PFL_4440	GUAA	PFL_5139	PFL_6032	PFL_6056	ATPC	ATPD	ATPG	ATPA	ATPH	ATPF	ATPE	ATPB
1.15963e-16	20	34	BP	purine nucleotide metabolic process	PFL_0571	PFL_0666	PFL_0839	ADK	PFL_1460	ACCD	FOLD	PFL_4440	GUAA	NDK	PFL_5280	PFL_6032	ATPC	ATPD	ATPG	ATPA	ATPH	ATPF	ATPE	ATPB
1.15963e-16	20	34	BP	nucleoside monophosphate metabolic process	PFL_0571	PFL_0666	PFL_0839	ADK	PFL_1460	PFL_1754	PFL_4440	GUAA	PFL_5139	PFL_5280	PFL_6032	PFL_6056	ATPC	ATPD	ATPG	ATPA	ATPH	ATPF	ATPE	ATPB
2.90401e-16	17	24	BP	purine ribonucleotide biosynthetic process	PFL_0571	PFL_0666	ADK	PFL_1460	ACCD	PFL_4440	GUAA	NDK	PFL_6032	ATPC	ATPD	ATPG	ATPA	ATPH	ATPF	ATPE	ATPB
4.83024e-16	18	28	BP	purine-containing compound biosynthetic process	PFL_0571	PFL_0666	ADK	PFL_1460	ACCD	FOLD	PFL_4440	GUAA	NDK	PFL_6032	ATPC	ATPD	ATPG	ATPA	ATPH	ATPF	ATPE	ATPB
5.60258e-16	19	32	BP	purine ribonucleotide metabolic process	PFL_0571	PFL_0666	PFL_0839	ADK	PFL_1460	ACCD	PFL_4440	GUAA	NDK	PFL_5280	PFL_6032	ATPC	ATPD	ATPG	ATPA	ATPH	ATPF	ATPE	ATPB
1.23607e-15	19	33	BP	ribonucleoside biosynthetic process	PFL_0571	ADK	PFL_1178	PFL_1754	ACCD	GUAA	NDK	PFL_4975	PFL_5139	PFL_6032	PFL_6056	ATPC	ATPD	ATPG	ATPA	ATPH	ATPF	ATPE	ATPB
1.2956e-15	15	19	BP	purine nucleoside monophosphate biosynthetic process	PFL_0571	PFL_0666	ADK	PFL_1460	PFL_4440	GUAA	PFL_6032	ATPC	ATPD	ATPG	ATPA	ATPH	ATPF	ATPE	ATPB
1.2956e-15	15	19	BP	purine ribonucleoside monophosphate biosynthetic process	PFL_0571	PFL_0666	ADK	PFL_1460	PFL_4440	GUAA	PFL_6032	ATPC	ATPD	ATPG	ATPA	ATPH	ATPF	ATPE	ATPB
2.50735e-15	19	34	BP	nucleoside biosynthetic process	PFL_0571	ADK	PFL_1178	PFL_1754	ACCD	GUAA	NDK	PFL_4975	PFL_5139	PFL_6032	PFL_6056	ATPC	ATPD	ATPG	ATPA	ATPH	ATPF	ATPE	ATPB
2.50735e-15	19	34	BP	glycosyl compound biosynthetic process	PFL_0571	ADK	PFL_1178	PFL_1754	ACCD	GUAA	NDK	PFL_4975	PFL_5139	PFL_6032	PFL_6056	ATPC	ATPD	ATPG	ATPA	ATPH	ATPF	ATPE	ATPB
4.78224e-15	21	44	BP	ribonucleoside metabolic process	PFL_0571	PFL_0839	ADK	PFL_1178	PFL_1754	ACCD	GUAA	NDK	PFL_4975	PFL_5139	PFL_5280	PFL_6032	PFL_6056	ATPC	ATPD	ATPG	ATPA	ATPH	ATPF	ATPE	ATPB
5.23122e-15	17	27	BP	purine nucleoside monophosphate metabolic process	PFL_0571	PFL_0666	PFL_0839	ADK	PFL_1460	PFL_4440	GUAA	PFL_5280	PFL_6032	ATPC	ATPD	ATPG	ATPA	ATPH	ATPF	ATPE	ATPB
5.23122e-15	17	27	BP	purine ribonucleoside monophosphate metabolic process	PFL_0571	PFL_0666	PFL_0839	ADK	PFL_1460	PFL_4440	GUAA	PFL_5280	PFL_6032	ATPC	ATPD	ATPG	ATPA	ATPH	ATPF	ATPE	ATPB
1.31224e-14	20	41	BP	purine-containing compound metabolic process	PFL_0571	PFL_0666	PFL_0839	ADK	PFL_1460	ACCD	FOLD	PFL_4440	GUAA	NDK	PFL_5280	PFL_6032	ATPC	ATPD	ATPG	ATPA	ATPH	ATPF	ATPE	ATPB
1.39051e-14	21	46	BP	nucleoside metabolic process	PFL_0571	PFL_0839	ADK	PFL_1178	PFL_1754	ACCD	GUAA	NDK	PFL_4975	PFL_5139	PFL_5280	PFL_6032	PFL_6056	ATPC	ATPD	ATPG	ATPA	ATPH	ATPF	ATPE	ATPB
1.39051e-14	21	46	BP	glycosyl compound metabolic process	PFL_0571	PFL_0839	ADK	PFL_1178	PFL_1754	ACCD	GUAA	NDK	PFL_4975	PFL_5139	PFL_5280	PFL_6032	PFL_6056	ATPC	ATPD	ATPG	ATPA	ATPH	ATPF	ATPE	ATPB
1.95457e-14	27	81	BP	RNA metabolic process	GLYQ	FMT	ARGS	PFL_0845	PFL_0846	PFL_1071	PFL_1095	PFL_1096	LYSS	PFL_1190	PFL_1247	PFL_1307	ANR	PFL_2115	MNMA	ALAS	CMOB	PFL_4957	PFL_4975	MIAB	PFL_5453	NUSB	NRDR	PFL_5558	PFL_5607	KSGA	PFL_5849
2.56011e-14	34	131	BP	carboxylic acid metabolic process	GLYQ	FMT	HISB	HUTI	ARGS	HISZ	PFL_0839	HISG	LYSS	PFL_1147	DAPE	DXR	FABA	PFL_1794	PFL_2072	ACCD	PFL_2115	METE	PFL_3966	FOLD	ALAS	ARGG	GUAA	ISPE	PFL_5280	GLYA1	EUTC	PFL_5607	PFL_5677	GLCB	GLYA2	MDCC	ARGH	ALR
2.56011e-14	34	131	BP	oxoacid metabolic process	GLYQ	FMT	HISB	HUTI	ARGS	HISZ	PFL_0839	HISG	LYSS	PFL_1147	DAPE	DXR	FABA	PFL_1794	PFL_2072	ACCD	PFL_2115	METE	PFL_3966	FOLD	ALAS	ARGG	GUAA	ISPE	PFL_5280	GLYA1	EUTC	PFL_5607	PFL_5677	GLCB	GLYA2	MDCC	ARGH	ALR
3.23518e-14	34	132	BP	organic acid metabolic process	GLYQ	FMT	HISB	HUTI	ARGS	HISZ	PFL_0839	HISG	LYSS	PFL_1147	DAPE	DXR	FABA	PFL_1794	PFL_2072	ACCD	PFL_2115	METE	PFL_3966	FOLD	ALAS	ARGG	GUAA	ISPE	PFL_5280	GLYA1	EUTC	PFL_5607	PFL_5677	GLCB	GLYA2	MDCC	ARGH	ALR
6.14086e-14	30	105	BP	nucleic acid metabolic process	GLYQ	FMT	ARGS	PFL_0845	PFL_0846	PFL_1071	PFL_1073	PFL_1095	PFL_1096	LYSS	PFL_1190	PFL_1247	PFL_1307	PFL_1435	ANR	PFL_2115	MNMA	ALAS	CMOB	PFL_4957	PFL_4975	MIAB	PFL_5453	PFL_5508	NUSB	NRDR	PFL_5558	PFL_5607	KSGA	PFL_5849
6.70641e-14	24	66	BP	cellular component organization or biogenesis	BAME	PFL_0845	PFL_0872	MURA	PFL_1071	ERA	PFL_1095	FRR	CCMA	PFL_2114	PFL_3114	MINE	DER	PFL_4957	HSCA	OBG	PFL_5453	PFL_5570	PFL_5591	KSGA	CYAY	ALR	GLMU	PFL_6230
5.18238e-13	14	21	BP	purine nucleoside biosynthetic process	PFL_0571	ADK	ACCD	GUAA	NDK	PFL_6032	ATPC	ATPD	ATPG	ATPA	ATPH	ATPF	ATPE	ATPB
5.18238e-13	14	21	BP	purine ribonucleoside biosynthetic process	PFL_0571	ADK	ACCD	GUAA	NDK	PFL_6032	ATPC	ATPD	ATPG	ATPA	ATPH	ATPF	ATPE	ATPB
2.18433e-12	21	57	BP	cellular component biogenesis	BAME	PFL_0845	MURA	PFL_1071	ERA	PFL_1095	CCMA	PFL_2114	PFL_3114	MINE	DER	PFL_4957	HSCA	OBG	PFL_5453	PFL_5570	PFL_5591	KSGA	CYAY	ALR	GLMU
4.44552e-12	16	32	BP	purine nucleoside metabolic process	PFL_0571	PFL_0839	ADK	ACCD	GUAA	NDK	PFL_5280	PFL_6032	ATPC	ATPD	ATPG	ATPA	ATPH	ATPF	ATPE	ATPB
4.44552e-12	16	32	BP	purine ribonucleoside metabolic process	PFL_0571	PFL_0839	ADK	ACCD	GUAA	NDK	PFL_5280	PFL_6032	ATPC	ATPD	ATPG	ATPA	ATPH	ATPF	ATPE	ATPB
6.78433e-12	21	60	BP	ncRNA metabolic process	GLYQ	FMT	ARGS	PFL_0845	PFL_0846	PFL_1071	PFL_1095	PFL_1096	LYSS	PFL_1247	PFL_2115	MNMA	ALAS	CMOB	PFL_4957	PFL_4975	MIAB	PFL_5453	PFL_5607	KSGA	PFL_5849
8.42699e-12	10	11	BP	ribonucleoside triphosphate biosynthetic process	PFL_1178	NDK	ATPC	ATPD	ATPG	ATPA	ATPH	ATPF	ATPE	ATPB
1.50402e-11	9	9	BP	purine nucleoside triphosphate biosynthetic process	NDK	ATPC	ATPD	ATPG	ATPA	ATPH	ATPF	ATPE	ATPB
1.50402e-11	9	9	BP	purine ribonucleoside triphosphate biosynthetic process	NDK	ATPC	ATPD	ATPG	ATPA	ATPH	ATPF	ATPE	ATPB
4.65568e-11	10	12	BP	nucleoside triphosphate biosynthetic process	PFL_1178	NDK	ATPC	ATPD	ATPG	ATPA	ATPH	ATPF	ATPE	ATPB
7.47793e-11	12	19	BP	ribonucleoside triphosphate metabolic process	PFL_0839	PFL_1178	NDK	PFL_5280	ATPC	ATPD	ATPG	ATPA	ATPH	ATPF	ATPE	ATPB
2.14082e-10	17	45	BP	tRNA metabolic process	GLYQ	FMT	ARGS	PFL_0846	PFL_1071	PFL_1096	LYSS	PFL_1247	PFL_2115	MNMA	ALAS	CMOB	PFL_4957	PFL_4975	MIAB	PFL_5607	PFL_5849
2.69304e-10	8	8	BP	ATP biosynthetic process	ATPC	ATPD	ATPG	ATPA	ATPH	ATPF	ATPE	ATPB
2.69304e-10	8	8	BP	energy coupled proton transport, down electrochemical gradient	ATPC	ATPD	ATPG	ATPA	ATPH	ATPF	ATPE	ATPB
2.69304e-10	8	8	BP	ATP synthesis coupled proton transport	ATPC	ATPD	ATPG	ATPA	ATPH	ATPF	ATPE	ATPB
3.47542e-10	11	17	BP	purine nucleoside triphosphate metabolic process	PFL_0839	NDK	PFL_5280	ATPC	ATPD	ATPG	ATPA	ATPH	ATPF	ATPE	ATPB
3.47542e-10	11	17	BP	purine ribonucleoside triphosphate metabolic process	PFL_0839	NDK	PFL_5280	ATPC	ATPD	ATPG	ATPA	ATPH	ATPF	ATPE	ATPB
3.67082e-10	12	21	BP	nucleoside triphosphate metabolic process	PFL_0839	PFL_1178	NDK	PFL_5280	ATPC	ATPD	ATPG	ATPA	ATPH	ATPF	ATPE	ATPB
2.95071e-09	22	88	BP	cellular amino acid metabolic process	GLYQ	FMT	HISB	HUTI	ARGS	HISZ	HISG	LYSS	DAPE	PFL_2072	PFL_2115	METE	FOLD	ALAS	ARGG	GUAA	GLYA1	EUTC	PFL_5607	GLYA2	ARGH	ALR
4.18619e-09	10	16	BP	ATP metabolic process	PFL_0839	PFL_5280	ATPC	ATPD	ATPG	ATPA	ATPH	ATPF	ATPE	ATPB
4.42284e-09	16	47	BP	carbohydrate metabolic process	PCKA	HLDE	PFL_0839	LPXD	LPXB	PFL_1974	PFL_2106	IOLG	GLGB	GLGA	LPXH	GLPK	PFL_5280	GLCB	MDCC	GLMU
4.78959e-09	7	7	BP	plasma membrane ATP synthesis coupled proton transport	ATPC	ATPD	ATPG	ATPA	ATPH	ATPF	ATPB
5.02701e-09	12	25	BP	ribonucleoprotein complex biogenesis	PFL_0845	PFL_1071	ERA	PFL_1095	PFL_2114	DER	PFL_4957	OBG	PFL_5453	PFL_5570	PFL_5591	KSGA
5.02701e-09	12	25	BP	ribosome biogenesis	PFL_0845	PFL_1071	ERA	PFL_1095	PFL_2114	DER	PFL_4957	OBG	PFL_5453	PFL_5570	PFL_5591	KSGA
9.62706e-09	15	43	BP	ncRNA processing	FMT	PFL_0845	PFL_0846	PFL_1071	PFL_1095	PFL_1096	PFL_1247	MNMA	CMOB	PFL_4957	PFL_4975	MIAB	PFL_5453	KSGA	PFL_5849
1.96489e-08	15	45	BP	RNA processing	FMT	PFL_0845	PFL_0846	PFL_1071	PFL_1095	PFL_1096	PFL_1247	MNMA	CMOB	PFL_4957	PFL_4975	MIAB	PFL_5453	KSGA	PFL_5849
4.46136e-08	14	41	BP	single-organism carbohydrate metabolic process	PCKA	HLDE	PFL_0839	LPXD	LPXB	PFL_2106	IOLG	GLGB	GLGA	LPXH	GLPK	PFL_5280	GLCB	GLMU
7.36573e-08	10	20	BP	tRNA modification	FMT	PFL_0846	PFL_1096	PFL_1247	MNMA	CMOB	PFL_4957	PFL_4975	MIAB	PFL_5849
9.69435e-08	12	31	BP	RNA modification	FMT	PFL_0846	PFL_1096	PFL_1247	MNMA	CMOB	PFL_4957	PFL_4975	MIAB	PFL_5453	KSGA	PFL_5849
1.80534e-07	17	67	BP	organic acid biosynthetic process	HISB	HISZ	HISG	DAPE	FABA	PFL_1794	PFL_2072	ACCD	METE	FOLD	ARGG	GLYA1	PFL_5677	GLYA2	MDCC	ARGH	ALR
1.80534e-07	17	67	BP	carboxylic acid biosynthetic process	HISB	HISZ	HISG	DAPE	FABA	PFL_1794	PFL_2072	ACCD	METE	FOLD	ARGG	GLYA1	PFL_5677	GLYA2	MDCC	ARGH	ALR
1.99411e-07	13	39	BP	lipid biosynthetic process	HLDE	PFL_1161	DXR	LPXD	LPXB	FABA	PFL_1794	ACCD	LPXH	PFL_4207	ISPE	MDCC	GLMU
3.02506e-07	11	28	BP	tRNA processing	FMT	PFL_0846	PFL_1071	PFL_1096	PFL_1247	MNMA	CMOB	PFL_4957	PFL_4975	MIAB	PFL_5849
3.81777e-07	13	41	BP	lipid metabolic process	HLDE	PFL_1161	DXR	LPXD	LPXB	FABA	PFL_1794	ACCD	LPXH	PFL_4207	ISPE	MDCC	GLMU
3.81777e-07	13	41	BP	cellular lipid metabolic process	HLDE	PFL_1161	DXR	LPXD	LPXB	FABA	PFL_1794	ACCD	LPXH	PFL_4207	ISPE	MDCC	GLMU
6.80026e-07	11	30	BP	phosphorylation	HLDE	PFL_0839	ADK	PFL_1178	PFL_3114	PFL_4207	CMK	GLPK	NDK	ISPE	PFL_5280
1.62433e-06	18	86	BP	small molecule biosynthetic process	HISB	HISZ	HISG	DAPE	FABA	PFL_1794	PFL_2072	ACCD	METE	FOLD	COBS	ARGG	GLYA1	PFL_5677	GLYA2	MDCC	ARGH	ALR
1.95909e-06	14	54	BP	macromolecule modification	FMT	PFL_0846	PFL_1096	PFL_1247	MNMA	PFL_3988	CMOB	PFL_4957	PFL_4975	MIAB	PFL_5453	KSGA	PFL_5677	PFL_5849
2.85751e-06	11	34	BP	monocarboxylic acid metabolic process	HUTI	PFL_0839	DXR	FABA	PFL_1794	ACCD	PFL_3966	ISPE	PFL_5280	GLCB	MDCC
3.0198e-06	12	41	BP	cellular component organization	BAME	PFL_0872	MURA	FRR	CCMA	PFL_2114	PFL_3114	MINE	HSCA	CYAY	GLMU	PFL_6230
5.27399e-06	12	43	BP	alpha-amino acid biosynthetic process	HISB	HISZ	HISG	DAPE	PFL_2072	METE	FOLD	ARGG	GLYA1	GLYA2	ARGH	ALR
6.53778e-06	10	30	BP	carbohydrate biosynthetic process	PCKA	HLDE	PFL_0839	LPXD	LPXB	GLGB	GLGA	LPXH	PFL_5280	GLMU
1.12754e-05	12	46	BP	cellular amino acid biosynthetic process	HISB	HISZ	HISG	DAPE	PFL_2072	METE	FOLD	ARGG	GLYA1	GLYA2	ARGH	ALR
1.12754e-05	14	62	BP	alpha-amino acid metabolic process	HISB	HUTI	HISZ	HISG	DAPE	PFL_2072	METE	FOLD	ARGG	GUAA	GLYA1	GLYA2	ARGH	ALR
2.11573e-05	9	27	BP	methylation	FMT	PFL_1096	METE	MNMA	CMOB	PFL_4957	PFL_5453	KSGA	PFL_5849
2.20595e-05	13	57	BP	biological regulation	HISZ	PFL_0872	MURA	LEPA	NHAA	PFL_1307	ANR	PFL_3114	MINE	NUSB	NRDR	PFL_5592	GLMU
2.25491e-05	12	49	BP	regulation of biological process	HISZ	PFL_0872	MURA	LEPA	PFL_1307	ANR	PFL_3114	MINE	NUSB	NRDR	PFL_5592	GLMU
2.64318e-05	4	4	BP	translational initiation	FMT	INFB	INFC	INFA
2.65377e-05	6	11	BP	monovalent inorganic cation transport	KUP	NHAA	POTA	ATPH	ATPF	ATPB
3.39719e-05	11	43	BP	regulation of cellular process	PFL_0872	MURA	LEPA	PFL_1307	ANR	PFL_3114	MINE	NUSB	NRDR	PFL_5592	GLMU
3.92104e-05	9	29	BP	phospholipid metabolic process	PFL_1161	DXR	LPXD	LPXB	PFL_1794	LPXH	PFL_4207	ISPE	GLMU
4.91773e-05	6	12	BP	pyrimidine nucleotide metabolic process	PFL_1178	PFL_1754	CMK	NDK	PFL_5139	PFL_6056
4.91773e-05	6	12	BP	nucleotide phosphorylation	PFL_0839	ADK	PFL_1178	CMK	NDK	PFL_5280
5.08484e-05	12	53	BP	establishment of localization	MSBA	BAME	KUP	NHAA	CCMA	PFL_2594	PFL_3988	POTA	ATPH	ATPF	ATPB	PFL_6230
5.18231e-05	9	30	BP	phospholipid biosynthetic process	PFL_1161	DXR	LPXD	LPXB	PFL_1794	LPXH	PFL_4207	ISPE	GLMU
6.39828e-05	5	8	BP	tRNA methylation	PFL_1096	MNMA	CMOB	PFL_4957	PFL_5849
6.41855e-05	11	46	BP	organic substance catabolic process	HUTI	PFL_0839	PFL_1071	PFL_1190	PFL_2106	IOLG	PFL_3966	GLPK	PFL_5280	EUTC	PFL_5508
6.41855e-05	11	46	BP	single-organism localization	MSBA	BAME	KUP	NHAA	CCMA	PFL_2594	POTA	ATPH	ATPF	ATPB	PFL_6230
8.80235e-05	12	56	BP	localization	MSBA	BAME	KUP	NHAA	CCMA	PFL_2594	PFL_3988	POTA	ATPH	ATPF	ATPB	PFL_6230
8.80235e-05	12	56	BP	cofactor metabolic process	HEMF	PFL_0839	PFL_1974	ACCD	FOLD	CYOE2	PFL_5280	GLYA1	PFL_5677	GLYA2	PFL_5850	PFL_5906
9.65835e-05	11	48	BP	catabolic process	HUTI	PFL_0839	PFL_1071	PFL_1190	PFL_2106	IOLG	PFL_3966	GLPK	PFL_5280	EUTC	PFL_5508
9.89707e-05	7	19	BP	RNA methylation	PFL_1096	MNMA	CMOB	PFL_4957	PFL_5453	KSGA	PFL_5849
0.00011254	4	5	BP	translational elongation	LEPA	PFL_1177	EFP	PFL_5585
0.00011254	4	5	BP	one-carbon metabolic process	FOLD	GLYA1	GLYA2	AHCY
0.000120878	10	41	BP	coenzyme metabolic process	PFL_0839	PFL_1974	ACCD	FOLD	PFL_5280	GLYA1	PFL_5677	GLYA2	PFL_5850	PFL_5906
0.000121598	5	9	BP	pyrimidine nucleoside metabolic process	PFL_1178	PFL_1754	NDK	PFL_5139	PFL_6056
0.000121598	5	9	BP	pyrimidine ribonucleotide metabolic process	PFL_1178	PFL_1754	NDK	PFL_5139	PFL_6056
0.000121598	5	9	BP	pyrimidine ribonucleotide biosynthetic process	PFL_1178	PFL_1754	NDK	PFL_5139	PFL_6056
0.000121598	5	9	BP	carbohydrate catabolic process	PFL_0839	PFL_2106	IOLG	GLPK	PFL_5280
0.000121598	5	9	BP	glyceraldehyde-3-phosphate metabolic process	PFL_0839	DXR	PFL_1974	ISPE	PFL_5906
0.000121598	5	9	BP	single-organism carbohydrate catabolic process	PFL_0839	PFL_2106	IOLG	GLPK	PFL_5280
0.000121598	5	9	BP	pyrimidine ribonucleoside metabolic process	PFL_1178	PFL_1754	NDK	PFL_5139	PFL_6056
0.000121598	5	9	BP	pyrimidine ribonucleoside biosynthetic process	PFL_1178	PFL_1754	NDK	PFL_5139	PFL_6056
0.000121598	5	9	BP	pyrimidine nucleoside biosynthetic process	PFL_1178	PFL_1754	NDK	PFL_5139	PFL_6056
0.000124366	6	14	BP	cellular aldehyde metabolic process	PFL_0839	DXR	PFL_1974	ISPE	GLCB	PFL_5906
0.000124366	6	14	BP	inorganic cation transmembrane transport	KUP	NHAA	POTA	ATPH	ATPF	ATPB
0.0001471	8	27	BP	cellular carbohydrate metabolic process	HLDE	IOLG	GLGB	GLGA	GLPK	GLCB	MDCC	GLMU
0.000187055	7	21	BP	macromolecule methylation	PFL_1096	MNMA	CMOB	PFL_4957	PFL_5453	KSGA	PFL_5849
0.000188721	11	52	BP	transport	MSBA	KUP	NHAA	CCMA	PFL_2594	PFL_3988	POTA	ATPH	ATPF	ATPB	PFL_6230
0.000193086	6	15	BP	cation transmembrane transport	KUP	NHAA	POTA	ATPH	ATPF	ATPB
0.000253875	7	22	BP	tRNA aminoacylation for protein translation	GLYQ	FMT	ARGS	LYSS	PFL_2115	ALAS	PFL_5607
0.000253875	7	22	BP	amino acid activation	GLYQ	FMT	ARGS	LYSS	PFL_2115	ALAS	PFL_5607
0.000253875	7	22	BP	tRNA aminoacylation	GLYQ	FMT	ARGS	LYSS	PFL_2115	ALAS	PFL_5607
0.000286234	6	16	BP	generation of precursor metabolites and energy	PFL_0839	PFL_1147	GLGB	GLGA	PFL_5280	GLCB
0.000286234	6	16	BP	inorganic ion transmembrane transport	KUP	NHAA	POTA	ATPH	ATPF	ATPB
0.000369955	3	3	BP	pentose-phosphate shunt	PFL_0839	PFL_1974	PFL_5906
0.000369955	5	11	BP	pyrimidine nucleotide biosynthetic process	PFL_1178	PFL_1754	NDK	PFL_5139	PFL_6056
0.000369955	3	3	BP	folic acid-containing compound metabolic process	FOLD	GLYA1	GLYA2
0.000369955	3	3	BP	energy coupled proton transmembrane transport, against electrochemical gradient	ATPD	ATPA	ATPE
0.000369955	3	3	BP	ATP hydrolysis coupled proton transport	ATPD	ATPA	ATPE
0.000369955	3	3	BP	tetrahydrofolate interconversion	FOLD	GLYA1	GLYA2
0.000369955	3	3	BP	alcohol catabolic process	IOLG	GLPK	EUTC
0.000369955	3	3	BP	tetrahydrofolate metabolic process	FOLD	GLYA1	GLYA2
0.000369955	3	3	BP	organic hydroxy compound catabolic process	IOLG	GLPK	EUTC
0.000385919	9	39	BP	transmembrane transport	MSBA	KUP	NHAA	CCMA	PFL_2594	POTA	ATPH	ATPF	ATPB
0.000561598	6	18	BP	rRNA processing	PFL_0845	PFL_1071	PFL_1095	PFL_4957	PFL_5453	KSGA
0.000561598	6	18	BP	cation transport	KUP	NHAA	POTA	ATPH	ATPF	ATPB
0.000561598	6	18	BP	rRNA metabolic process	PFL_0845	PFL_1071	PFL_1095	PFL_4957	PFL_5453	KSGA
0.000567087	7	25	BP	regulation of gene expression	PFL_0872	LEPA	PFL_1307	ANR	NUSB	NRDR	PFL_5592
0.000572359	5	12	BP	regulation of cellular component organization	PFL_0872	MURA	PFL_3114	MINE	GLMU
0.000575325	4	7	BP	fatty acid biosynthetic process	FABA	PFL_1794	ACCD	MDCC
0.000724755	7	26	BP	regulation of macromolecule biosynthetic process	PFL_0872	LEPA	PFL_1307	ANR	NUSB	NRDR	PFL_5592
0.000724755	7	26	BP	regulation of cellular macromolecule biosynthetic process	PFL_0872	LEPA	PFL_1307	ANR	NUSB	NRDR	PFL_5592
0.000738912	8	34	BP	regulation of metabolic process	HISZ	PFL_0872	LEPA	PFL_1307	ANR	NUSB	NRDR	PFL_5592
0.000919181	7	27	BP	regulation of biosynthetic process	PFL_0872	LEPA	PFL_1307	ANR	NUSB	NRDR	PFL_5592
0.000919181	7	27	BP	regulation of cellular biosynthetic process	PFL_0872	LEPA	PFL_1307	ANR	NUSB	NRDR	PFL_5592
0.00095338	9	44	BP	single-organism transport	MSBA	KUP	NHAA	CCMA	PFL_2594	POTA	ATPH	ATPF	ATPB
0.00115784	7	28	BP	regulation of nitrogen compound metabolic process	PFL_0872	LEPA	PFL_1307	ANR	NUSB	NRDR	PFL_5592
0.00128155	3	4	BP	gluconeogenesis	PCKA	PFL_0839	PFL_5280
0.00128155	3	4	BP	hexose biosynthetic process	PCKA	PFL_0839	PFL_5280
0.00128155	3	4	BP	nucleotide salvage	ADK	PFL_5139	PFL_6032
0.00128155	3	4	BP	nucleoside salvage	ADK	PFL_5139	PFL_6032
0.00128155	3	4	BP	glucose 6-phosphate metabolic process	PFL_0839	PFL_1974	PFL_5906
0.00140195	11	66	BP	oxidation-reduction process	HEMF	PFL_0935	PFL_0945	PFL_1147	DXR	PFL_1794	IOLG	GLGB	GLGA	FOLD	GLCB
0.00169575	4	9	BP	monosaccharide metabolic process	PCKA	PFL_0839	PFL_2106	PFL_5280
0.00169575	5	15	BP	histidine metabolic process	HISB	HUTI	HISZ	HISG	FOLD
0.00169575	4	9	BP	fatty acid metabolic process	FABA	PFL_1794	ACCD	MDCC
0.00169575	6	22	BP	ion transport	KUP	NHAA	POTA	ATPH	ATPF	ATPB
0.00169575	4	9	BP	energy derivation by oxidation of organic compounds	PFL_1147	GLGB	GLGA	GLCB
0.00169575	7	30	BP	regulation of cellular metabolic process	PFL_0872	LEPA	PFL_1307	ANR	NUSB	NRDR	PFL_5592
0.00169575	6	22	BP	ion transmembrane transport	KUP	NHAA	POTA	ATPH	ATPF	ATPB
0.00169575	5	15	BP	imidazole-containing compound metabolic process	HISB	HUTI	HISZ	HISG	FOLD
0.00169575	7	30	BP	regulation of macromolecule metabolic process	PFL_0872	LEPA	PFL_1307	ANR	NUSB	NRDR	PFL_5592
0.00206382	7	31	BP	regulation of primary metabolic process	PFL_0872	LEPA	PFL_1307	ANR	NUSB	NRDR	PFL_5592
0.00211406	6	23	BP	cellular component assembly	BAME	CCMA	PFL_2114	MINE	HSCA	CYAY
0.00249846	7	32	BP	single-organism catabolic process	HUTI	PFL_0839	PFL_2106	IOLG	GLPK	PFL_5280	EUTC
0.0026435	4	10	BP	pyridine nucleotide metabolic process	PFL_0839	PFL_1974	PFL_5280	PFL_5906
0.0026435	4	10	BP	pyrimidine-containing compound metabolic process	PFL_1178	CMK	NDK	PFL_6056
0.00278892	3	5	BP	IMP biosynthetic process	PFL_0666	PFL_1460	PFL_4440
0.00278892	3	5	BP	'de novo' IMP biosynthetic process	PFL_0666	PFL_1460	PFL_4440
0.00278892	3	5	BP	NADP metabolic process	PFL_0839	PFL_1974	PFL_5906
0.00278892	3	5	BP	pteridine-containing compound metabolic process	FOLD	GLYA1	GLYA2
0.00278892	3	5	BP	IMP metabolic process	PFL_0666	PFL_1460	PFL_4440
0.00300212	5	17	BP	transcription, DNA-templated	PFL_1307	ANR	NUSB	NRDR	PFL_5558
0.00300212	5	17	BP	nucleic acid-templated transcription	PFL_1307	ANR	NUSB	NRDR	PFL_5558
0.00369709	4	11	BP	aminoglycan biosynthetic process	MURA	PFL_3114	ALR	GLMU
0.00369709	4	11	BP	glycosaminoglycan biosynthetic process	MURA	PFL_3114	ALR	GLMU
0.00369709	4	11	BP	nucleobase metabolic process	PFL_1754	FOLD	PFL_5139	PFL_6032
0.00369709	4	11	BP	peptidoglycan biosynthetic process	MURA	PFL_3114	ALR	GLMU
0.00369709	4	11	BP	peptidoglycan-based cell wall biogenesis	MURA	PFL_3114	ALR	GLMU
0.00369709	4	11	BP	cell wall biogenesis	MURA	PFL_3114	ALR	GLMU
0.00369709	4	11	BP	cell wall macromolecule biosynthetic process	MURA	PFL_3114	ALR	GLMU
0.00369709	4	11	BP	nicotinamide nucleotide metabolic process	PFL_0839	PFL_1974	PFL_5280	PFL_5906
0.00369709	4	11	BP	cellular component macromolecule biosynthetic process	MURA	PFL_3114	ALR	GLMU
0.00380116	5	18	BP	RNA biosynthetic process	PFL_1307	ANR	NUSB	NRDR	PFL_5558
0.00381995	6	26	BP	organic substance transport	MSBA	CCMA	PFL_2594	PFL_3988	POTA	PFL_6230
0.00478002	2	2	BP	glycogen metabolic process	GLGB	GLGA
0.00478002	2	2	BP	glycogen biosynthetic process	GLGB	GLGA
0.00478002	3	6	BP	glucose metabolic process	PCKA	PFL_0839	PFL_5280
0.00478002	2	2	BP	energy reserve metabolic process	GLGB	GLGA
0.00478002	3	6	BP	UMP biosynthetic process	PFL_1754	PFL_5139	PFL_6056
0.00478002	2	2	BP	glycine biosynthetic process	GLYA1	GLYA2
0.00478002	2	2	BP	L-serine metabolic process	GLYA1	GLYA2
0.00478002	3	6	BP	hydrogen transport	ATPH	ATPF	ATPB
0.00478002	3	6	BP	pyrimidine ribonucleoside monophosphate metabolic process	PFL_1754	PFL_5139	PFL_6056
0.00478002	3	6	BP	pyrimidine ribonucleoside monophosphate biosynthetic process	PFL_1754	PFL_5139	PFL_6056
0.00478002	3	6	BP	nucleotide-sugar biosynthetic process	HLDE	MURA	GLMU
0.00478002	3	6	BP	proton transport	ATPH	ATPF	ATPB
0.00478002	2	2	BP	glycine biosynthetic process from serine	GLYA1	GLYA2
0.00478002	3	6	BP	hexose metabolic process	PCKA	PFL_0839	PFL_5280
0.00478002	2	2	BP	ribosomal small subunit biogenesis	ERA	PFL_1095
0.00478002	2	2	BP	arginine biosynthetic process via ornithine	ARGG	ARGH
0.00478002	4	12	BP	macromolecular complex subunit organization	PFL_0872	FRR	CCMA	PFL_2114
0.00478002	4	12	BP	cell wall macromolecule metabolic process	MURA	PFL_3114	ALR	GLMU
0.00478002	5	19	BP	sulfur compound biosynthetic process	PFL_0935	ACCD	METE	FOLD	PFL_4726
0.00478002	3	6	BP	UMP metabolic process	PFL_1754	PFL_5139	PFL_6056
0.00478002	2	2	BP	polyol catabolic process	IOLG	GLPK
0.00478002	3	6	BP	monosaccharide biosynthetic process	PCKA	PFL_0839	PFL_5280
0.00478002	2	2	BP	protein insertion into membrane	BAME	PFL_6230
0.00478002	4	12	BP	cell wall organization or biogenesis	MURA	PFL_3114	ALR	GLMU
0.00478002	4	12	BP	monocarboxylic acid biosynthetic process	FABA	PFL_1794	ACCD	MDCC
0.00478002	2	2	BP	protein localization to membrane	BAME	PFL_6230
0.00478002	2	2	BP	establishment of protein localization to membrane	BAME	PFL_6230
0.00478002	2	2	BP	primary amino compound catabolic process	PFL_3966	EUTC
0.00478002	2	2	BP	single-organism cellular localization	BAME	PFL_6230
0.00478002	3	6	BP	hydrogen ion transmembrane transport	ATPH	ATPF	ATPB
0.00551594	5	20	BP	liposaccharide metabolic process	HLDE	LPXD	LPXB	LPXH	GLMU
0.00626894	4	13	BP	histidine biosynthetic process	HISB	HISZ	HISG	FOLD
0.00626894	4	13	BP	peptidoglycan metabolic process	MURA	PFL_3114	ALR	GLMU
0.00626894	4	13	BP	aminoglycan metabolic process	MURA	PFL_3114	ALR	GLMU
0.00626894	4	13	BP	glycosaminoglycan metabolic process	MURA	PFL_3114	ALR	GLMU
0.00626894	4	13	BP	macromolecule localization	MSBA	BAME	PFL_3988	PFL_6230
0.00626894	4	13	BP	external encapsulating structure organization	BAME	MURA	PFL_3114	GLMU
0.0071624	3	7	BP	nucleoside diphosphate phosphorylation	PFL_0839	NDK	PFL_5280
0.0071624	3	7	BP	pyrimidine nucleoside monophosphate metabolic process	PFL_1754	PFL_5139	PFL_6056
0.0071624	3	7	BP	pyrimidine nucleoside monophosphate biosynthetic process	PFL_1754	PFL_5139	PFL_6056
0.0071624	3	7	BP	nucleotide-sugar metabolic process	HLDE	MURA	GLMU
0.0071624	3	7	BP	nucleobase-containing compound catabolic process	PFL_1071	PFL_1190	PFL_5508
0.00813558	4	14	BP	pyruvate metabolic process	PFL_0839	DXR	ISPE	PFL_5280
0.00813558	4	14	BP	aromatic compound catabolic process	HUTI	PFL_1071	PFL_1190	PFL_5508
0.00813558	4	14	BP	heterocycle catabolic process	HUTI	PFL_1071	PFL_1190	PFL_5508
0.00813558	4	14	BP	pyridine-containing compound metabolic process	PFL_0839	PFL_1974	PFL_5280	PFL_5906
0.0105977	4	15	BP	organic cyclic compound catabolic process	HUTI	PFL_1071	PFL_1190	PFL_5508
0.0106938	3	8	BP	alcohol metabolic process	IOLG	GLPK	EUTC
0.0106938	3	8	BP	nucleoside diphosphate metabolic process	PFL_0839	NDK	PFL_5280
0.0106938	3	8	BP	nucleobase biosynthetic process	PFL_1754	FOLD	PFL_5139
0.0118869	2	3	BP	purine ribonucleoside salvage	ADK	PFL_6032
0.0118869	2	3	BP	AMP biosynthetic process	PFL_0571	ADK
0.0118869	2	3	BP	CTP biosynthetic process	PFL_1178	NDK
0.0118869	2	3	BP	translational termination	PFL_0872	FRR
0.0118869	2	3	BP	pyrimidine ribonucleoside triphosphate metabolic process	PFL_1178	NDK
0.0118869	2	3	BP	pyrimidine ribonucleoside triphosphate biosynthetic process	PFL_1178	NDK
0.0118869	2	3	BP	nucleobase-containing small molecule interconversion	PFL_1178	CMK
0.0118869	2	3	BP	polyol metabolic process	IOLG	GLPK
0.0118869	2	3	BP	cellular component disassembly	PFL_0872	FRR
0.0118869	2	3	BP	purine nucleotide salvage	ADK	PFL_6032
0.0118869	2	3	BP	macromolecular complex disassembly	PFL_0872	FRR
0.0118869	2	3	BP	cellular protein localization	BAME	PFL_6230
0.0118869	2	3	BP	protein complex disassembly	PFL_0872	FRR
0.0118869	2	3	BP	cellular protein complex disassembly	PFL_0872	FRR
0.0118869	2	3	BP	cellular carbohydrate catabolic process	IOLG	GLPK
0.0118869	2	3	BP	AMP metabolic process	PFL_0571	ADK
0.0118869	2	3	BP	CTP metabolic process	PFL_1178	NDK
0.0118869	2	3	BP	amino sugar biosynthetic process	MURA	GLMU
0.0118869	2	3	BP	cellular macromolecule localization	BAME	PFL_6230
0.0118869	2	3	BP	guanosine-containing compound metabolic process	GUAA	NDK
0.0118869	2	3	BP	guanosine-containing compound biosynthetic process	GUAA	NDK
0.0118869	2	3	BP	primary amino compound metabolic process	PFL_3966	EUTC
0.0118934	4	16	BP	regulation of transcription, DNA-templated	PFL_1307	ANR	NUSB	NRDR
0.0118934	4	16	BP	membrane lipid metabolic process	LPXD	LPXB	LPXH	GLMU
0.0118934	4	16	BP	glycolipid metabolic process	LPXD	LPXB	LPXH	GLMU
0.0118934	4	16	BP	oxidoreduction coenzyme metabolic process	PFL_0839	PFL_1974	PFL_5280	PFL_5906
0.0118934	4	16	BP	lipid A biosynthetic process	LPXD	LPXB	LPXH	GLMU
0.0118934	4	16	BP	glycolipid biosynthetic process	LPXD	LPXB	LPXH	GLMU
0.0118934	4	16	BP	dicarboxylic acid metabolic process	HUTI	PFL_1147	DAPE	FOLD
0.0118934	4	16	BP	membrane lipid biosynthetic process	LPXD	LPXB	LPXH	GLMU
0.0118934	4	16	BP	lipid A metabolic process	LPXD	LPXB	LPXH	GLMU
0.0118934	4	16	BP	lipooligosaccharide metabolic process	LPXD	LPXB	LPXH	GLMU
0.0118934	4	16	BP	lipooligosaccharide biosynthetic process	LPXD	LPXB	LPXH	GLMU
0.0118934	4	16	BP	regulation of nucleic acid-templated transcription	PFL_1307	ANR	NUSB	NRDR
0.0118934	4	16	BP	regulation of RNA biosynthetic process	PFL_1307	ANR	NUSB	NRDR
0.0133809	3	9	BP	regulation of cell shape	MURA	PFL_3114	GLMU
0.0133809	3	9	BP	aspartate family amino acid biosynthetic process	DAPE	METE	FOLD
0.0133809	3	9	BP	regulation of anatomical structure morphogenesis	MURA	PFL_3114	GLMU
0.0133809	3	9	BP	regulation of cell morphogenesis	MURA	PFL_3114	GLMU
0.0133809	3	9	BP	cellular macromolecule catabolic process	PFL_1071	PFL_1190	PFL_5508
0.0133809	3	9	BP	regulation of developmental process	MURA	PFL_3114	GLMU
0.0133809	3	9	BP	pyrimidine-containing compound biosynthetic process	PFL_1178	NDK	PFL_6056
0.0144497	4	17	BP	oligosaccharide biosynthetic process	LPXD	LPXB	LPXH	GLMU
0.0144497	4	17	BP	cellular nitrogen compound catabolic process	HUTI	PFL_1071	PFL_1190	PFL_5508
0.0144497	4	17	BP	regulation of RNA metabolic process	PFL_1307	ANR	NUSB	NRDR
0.0144974	6	36	BP	cellular catabolic process	HUTI	PFL_1071	PFL_1190	IOLG	GLPK	PFL_5508
0.0176519	4	18	BP	cellular modified amino acid metabolic process	FOLD	PFL_4726	GLYA1	GLYA2
0.0176519	4	18	BP	oligosaccharide metabolic process	LPXD	LPXB	LPXH	GLMU
0.0176529	3	10	BP	regulation of translation	PFL_0872	LEPA	PFL_5592
0.0176529	3	10	BP	aspartate family amino acid metabolic process	DAPE	METE	FOLD
0.0176529	3	10	BP	posttranscriptional regulation of gene expression	PFL_0872	LEPA	PFL_5592
0.0176529	3	10	BP	peptidyl-amino acid modification	PFL_1247	PFL_3988	PFL_5677
0.0176529	3	10	BP	regulation of cellular amide metabolic process	PFL_0872	LEPA	PFL_5592
0.0176529	3	10	BP	cell wall organization	MURA	PFL_3114	GLMU
0.0176529	3	10	BP	tricarboxylic acid metabolic process	PFL_1147	PFL_5677	GLCB
0.0199086	4	19	BP	polysaccharide biosynthetic process	HLDE	GLGB	GLGA	GLMU
0.0199086	4	19	BP	polysaccharide metabolic process	HLDE	GLGB	GLGA	GLMU
0.0199086	2	4	BP	amino sugar metabolic process	MURA	GLMU
0.0199086	2	4	BP	cellular glucan metabolic process	GLGB	GLGA
0.0199086	2	4	BP	glycine metabolic process	GLYA1	GLYA2
0.0199086	4	19	BP	glutamine family amino acid metabolic process	HUTI	ARGG	GUAA	ARGH
0.0199086	2	4	BP	serine family amino acid biosynthetic process	GLYA1	GLYA2
0.0199086	2	4	BP	pyrimidine nucleoside triphosphate biosynthetic process	PFL_1178	NDK
0.0199086	2	4	BP	glucan biosynthetic process	GLGB	GLGA
0.0199086	4	19	BP	regulation of nucleobase-containing compound metabolic process	PFL_1307	ANR	NUSB	NRDR
0.0199086	4	19	BP	cellular polysaccharide biosynthetic process	HLDE	GLGB	GLGA	GLMU
0.0199086	4	19	BP	cellular carbohydrate biosynthetic process	HLDE	GLGB	GLGA	GLMU
0.0199086	2	4	BP	purine-containing compound salvage	ADK	PFL_6032
0.0199086	2	4	BP	glucan metabolic process	GLGB	GLGA
0.0199086	4	19	BP	cellular polysaccharide metabolic process	HLDE	GLGB	GLGA	GLMU
0.0199086	2	4	BP	single-organism membrane organization	BAME	PFL_6230
0.0199086	2	4	BP	membrane organization	BAME	PFL_6230
0.0199086	2	4	BP	RNA phosphodiester bond hydrolysis, endonucleolytic	PFL_1071	PFL_1190
0.0218802	3	11	BP	protein localization	BAME	PFL_3988	PFL_6230
0.0218802	3	11	BP	regulation of cellular protein metabolic process	PFL_0872	LEPA	PFL_5592
0.0218802	3	11	BP	establishment of protein localization	BAME	PFL_3988	PFL_6230
0.0218802	3	11	BP	protein complex subunit organization	PFL_0872	FRR	CCMA
0.0235332	4	20	BP	sulfur compound metabolic process	ACCD	METE	FOLD	PFL_4726
0.0275039	3	12	BP	rRNA modification	PFL_4957	PFL_5453	KSGA
0.0275039	3	12	BP	macromolecule catabolic process	PFL_1071	PFL_1190	PFL_5508
0.0275039	3	12	BP	rRNA methylation	PFL_4957	PFL_5453	KSGA
0.0275039	3	12	BP	pigment metabolic process	HEMF	FOLD	CYOE2
0.0275039	3	12	BP	pigment biosynthetic process	HEMF	FOLD	CYOE2
0.0275039	3	12	BP	regulation of protein metabolic process	PFL_0872	LEPA	PFL_5592
0.0293318	2	5	BP	tricarboxylic acid cycle	PFL_1147	GLCB
0.0293318	2	5	BP	citrate metabolic process	PFL_1147	GLCB
0.0293318	2	5	BP	pyrimidine nucleobase metabolic process	PFL_1754	PFL_5139
0.0293318	2	5	BP	RNA catabolic process	PFL_1071	PFL_1190
0.0293318	2	5	BP	arginine biosynthetic process	ARGG	ARGH
0.0293318	2	5	BP	methionine metabolic process	METE	FOLD
0.0293318	2	5	BP	ornithine metabolic process	ARGG	ARGH
0.0293318	2	5	BP	aerobic respiration	PFL_1147	GLCB
0.0293318	2	5	BP	methionine biosynthetic process	METE	FOLD
0.0293318	2	5	BP	pyrimidine nucleoside triphosphate metabolic process	PFL_1178	NDK
0.0293318	2	5	BP	iron-sulfur cluster assembly	HSCA	CYAY
0.0293318	2	5	BP	pyrimidine nucleobase biosynthetic process	PFL_1754	PFL_5139
0.0293318	2	5	BP	metallo-sulfur cluster assembly	HSCA	CYAY
0.0293318	2	5	BP	'de novo' UMP biosynthetic process	PFL_1754	PFL_6056
0.0293318	6	43	BP	cofactor biosynthetic process	HEMF	ACCD	FOLD	CYOE2	PFL_5677	PFL_5850
0.0307856	4	22	BP	small molecule catabolic process	HUTI	IOLG	GLPK	EUTC
0.0327439	3	13	BP	tetrapyrrole metabolic process	HEMF	COBS	CYOE2
0.0327439	3	13	BP	tetrapyrrole biosynthetic process	HEMF	COBS	CYOE2
0.0396578	3	14	BP	proteolysis	LEPB	DAPE	GCP
0.0396578	3	14	BP	cell cycle	MURA	PFL_3988	MINE
0.0396578	3	14	BP	cell division	MURA	PFL_3988	MINE
0.0396578	3	14	BP	organic hydroxy compound metabolic process	IOLG	GLPK	EUTC
0.0405303	2	6	BP	sulfur amino acid biosynthetic process	METE	FOLD
0.0405303	2	6	BP	glycolytic process	PFL_0839	PFL_5280
0.0405303	2	6	BP	purine nucleobase metabolic process	FOLD	PFL_6032
0.0405303	2	6	BP	ATP generation from ADP	PFL_0839	PFL_5280
0.0405303	2	6	BP	purine nucleoside diphosphate metabolic process	PFL_0839	PFL_5280
0.0405303	2	6	BP	purine ribonucleoside diphosphate metabolic process	PFL_0839	PFL_5280
0.0405303	2	6	BP	ribonucleoside diphosphate metabolic process	PFL_0839	PFL_5280
0.0405303	2	6	BP	isopentenyl diphosphate biosynthetic process, methylerythritol 4-phosphate pathway	DXR	ISPE
0.0405303	2	6	BP	cellular macromolecular complex assembly	CCMA	PFL_2114
0.0405303	2	6	BP	dicarboxylic acid biosynthetic process	DAPE	FOLD
0.0405303	2	6	BP	ADP metabolic process	PFL_0839	PFL_5280
0.0437884	5	36	BP	response to stimulus	PFL_0945	PFL_1073	PFL_1435	PFL_3114	PFL_3966
0.0445469	4	25	BP	cellular protein modification process	FMT	PFL_1247	PFL_3988	PFL_5677
0.0445469	4	25	BP	protein modification process	FMT	PFL_1247	PFL_3988	PFL_5677
0.0445469	4	25	BP	regulation of biological quality	MURA	NHAA	PFL_3114	GLMU
0.045762	3	15	BP	response to chemical	PFL_0945	PFL_3114	PFL_3966
5.6e-86	156	439	MF	molecular_function	GLYQ	HEMF	PCKA	PFL_0357	HISB	HUTI	ARGS	PFL_0441	MSBA	HLDE	PFL_0557	HISZ	PFL_0571	PFL_0579	PFL_0580	PFL_0582	PFL_0666	PFL_0839	INFB	PFL_0845	PFL_0847	MURA	HISG	PFL_0935	PFL_0945	LEPA	LEPB	PFL_1071	ERA	PFL_1073	PFL_1094	PFL_1096	PFL_1097	PFL_1147	ADK	PFL_1161	PFL_1176	PFL_1177	PFL_1178	FRR	LPXD	LPXB	PFL_1247	KUP	NHAA
5.19e-62	118	347	MF	binding	GLYQ	HEMF	PCKA	PFL_0357	HUTI	ARGS	PFL_0441	MSBA	HLDE	PFL_0557	PFL_0571	PFL_0579	PFL_0580	PFL_0582	INFB	PFL_0845	PFL_0846	PFL_0847	PFL_0872	HISG	PFL_0935	PFL_0945	LEPA	PFL_1071	ERA	PFL_1073	LYSS	PFL_1147	ADK	DAPE	PFL_1177	PFL_1178	FRR	DXR	PFL_1247	PFL_1307	PFL_1460	CCMA	ANR	ACCD	PFL_2106	INFC	PFL_2114	PFL_2115	METE
2.13e-58	101	266	MF	organic cyclic compound binding	GLYQ	PCKA	ARGS	PFL_0441	MSBA	HLDE	PFL_0557	PFL_0571	PFL_0579	PFL_0580	PFL_0582	INFB	PFL_0845	PFL_0846	PFL_0847	PFL_0872	HISG	PFL_0935	PFL_0945	LEPA	PFL_1071	ERA	PFL_1073	PFL_1095	LYSS	ADK	PFL_1177	PFL_1178	FRR	DXR	PFL_1307	PFL_1460	CCMA	ANR	ACCD	INFC	PFL_2114	PFL_2115	PFL_2594	INFA	MNMA	PFL_4207	EFP	CMK	PFL_4440
2.13e-58	101	266	MF	heterocyclic compound binding	GLYQ	PCKA	ARGS	PFL_0441	MSBA	HLDE	PFL_0557	PFL_0571	PFL_0579	PFL_0580	PFL_0582	INFB	PFL_0845	PFL_0846	PFL_0847	PFL_0872	HISG	PFL_0935	PFL_0945	LEPA	PFL_1071	ERA	PFL_1073	PFL_1095	LYSS	ADK	PFL_1177	PFL_1178	FRR	DXR	PFL_1307	PFL_1460	CCMA	ANR	ACCD	INFC	PFL_2114	PFL_2115	PFL_2594	INFA	MNMA	PFL_4207	EFP	CMK	PFL_4440
4.43e-58	49	52	MF	structural constituent of ribosome	PFL_0441	PFL_0579	PFL_0580	PFL_0582	PFL_0847	PFL_1094	PFL_1097	PFL_1176	PFL_1793	PFL_2113	PFL_5081	PFL_5082	PFL_5166	PFL_5324	PFL_5328	PFL_5329	PFL_5557	PFL_5559	PFL_5560	PFL_5561	PFL_5563	PFL_5564	PFL_5565	PFL_5566	PFL_5567	PFL_5568	PFL_5569	PFL_5570	PFL_5571	PFL_5572	PFL_5573	PFL_5574	PFL_5575	PFL_5576	PFL_5577	PFL_5579	PFL_5580	PFL_5581	PFL_5582	PFL_5583	PFL_5586	PFL_5587	PFL_5590	PFL_5591	PFL_5592
7.64e-57	57	74	MF	RNA binding	PFL_0441	PFL_0579	PFL_0580	PFL_0582	INFB	PFL_0845	PFL_0846	PFL_0847	PFL_0872	LEPA	PFL_1071	ERA	PFL_1095	PFL_1177	FRR	PFL_1190	INFC	PFL_2114	PFL_2115	INFA	MNMA	EFP	ALAS	PFL_4957	PFL_5166	PFL_5324	PFL_5329	NUSB	PFL_5559	PFL_5560	PFL_5561	PFL_5563	PFL_5565	PFL_5566	PFL_5567	PFL_5568	PFL_5569	PFL_5570	PFL_5571	PFL_5572	PFL_5573	PFL_5575	PFL_5576	PFL_5577	PFL_5579
2.71e-54	49	56	MF	structural molecule activity	PFL_0441	PFL_0579	PFL_0580	PFL_0582	PFL_0847	PFL_1094	PFL_1097	PFL_1176	PFL_1793	PFL_2113	PFL_5081	PFL_5082	PFL_5166	PFL_5324	PFL_5328	PFL_5329	PFL_5557	PFL_5559	PFL_5560	PFL_5561	PFL_5563	PFL_5564	PFL_5565	PFL_5566	PFL_5567	PFL_5568	PFL_5569	PFL_5570	PFL_5571	PFL_5572	PFL_5573	PFL_5574	PFL_5575	PFL_5576	PFL_5577	PFL_5579	PFL_5580	PFL_5581	PFL_5582	PFL_5583	PFL_5586	PFL_5587	PFL_5590	PFL_5591	PFL_5592
9.58e-47	38	39	MF	rRNA binding	PFL_0441	PFL_0579	PFL_0580	PFL_0582	PFL_0845	PFL_0847	PFL_1071	ERA	PFL_2114	PFL_4957	PFL_5166	PFL_5324	PFL_5329	PFL_5559	PFL_5560	PFL_5561	PFL_5563	PFL_5565	PFL_5566	PFL_5567	PFL_5568	PFL_5569	PFL_5570	PFL_5571	PFL_5572	PFL_5573	PFL_5575	PFL_5576	PFL_5577	PFL_5579	PFL_5580	PFL_5581	PFL_5582	PFL_5586	PFL_5587	PFL_5591	PFL_5592	PFL_5593
2.03e-46	62	118	MF	nucleic acid binding	PFL_0441	PFL_0579	PFL_0580	PFL_0582	INFB	PFL_0845	PFL_0846	PFL_0847	PFL_0872	LEPA	PFL_1071	ERA	PFL_1073	PFL_1095	LYSS	PFL_1177	FRR	PFL_1307	ANR	INFC	PFL_2114	PFL_2115	INFA	MNMA	EFP	ALAS	PFL_4957	PFL_5166	PFL_5324	PFL_5329	NUSB	NRDR	PFL_5558	PFL_5559	PFL_5560	PFL_5561	PFL_5563	PFL_5565	PFL_5566	PFL_5567	PFL_5568	PFL_5569	PFL_5570	PFL_5571	PFL_5572
2.9e-46	106	384	MF	catalytic activity	GLYQ	HEMF	PCKA	HISB	HUTI	ARGS	MSBA	HLDE	PFL_0557	HISZ	PFL_0571	PFL_0666	PFL_0839	INFB	PFL_0846	PFL_0872	MURA	HISG	PFL_0935	PFL_0945	LEPA	LEPB	PFL_1071	ERA	PFL_1096	LYSS	PFL_1147	ADK	PFL_1161	PFL_1178	DXR	LPXD	LPXB	PFL_1190	PFL_1247	PFL_1307	PFL_1435	PFL_1460	CCMA	FABA	PFL_1754	PFL_1974	PFL_2072	ACCD	PFL_2106
3.24e-29	68	249	MF	ion binding	GLYQ	HEMF	PCKA	PFL_0357	HUTI	ARGS	PFL_0441	MSBA	HLDE	PFL_0557	PFL_0571	INFB	PFL_0872	HISG	PFL_0935	PFL_0945	LEPA	PFL_1071	ERA	LYSS	PFL_1147	ADK	DAPE	PFL_1178	DXR	PFL_1190	PFL_1247	PFL_1307	PFL_1460	CCMA	ACCD	PFL_2115	METE	PFL_2594	GLGB	MNMA	PFL_3966	PFL_4207	CMK	PFL_4440	ALAS	PFL_4726	ARGG	GLPK	GUAA
4.16e-24	45	131	MF	purine nucleoside binding	GLYQ	PCKA	ARGS	MSBA	HLDE	PFL_0557	PFL_0571	INFB	PFL_0872	HISG	PFL_0935	LEPA	ERA	LYSS	ADK	PFL_1178	PFL_1307	PFL_1460	CCMA	ACCD	PFL_2115	PFL_2594	MNMA	PFL_4207	CMK	PFL_4440	ALAS	PFL_4726	ARGG	GLPK	GUAA	DER	NDK	HSCA	PFL_5139	ISPE	POTA	OBG	NRDR	PFL_5585	PFL_5607	ATPC	ATPD	ATPG	ATPA
4.16e-24	45	131	MF	purine ribonucleoside binding	GLYQ	PCKA	ARGS	MSBA	HLDE	PFL_0557	PFL_0571	INFB	PFL_0872	HISG	PFL_0935	LEPA	ERA	LYSS	ADK	PFL_1178	PFL_1307	PFL_1460	CCMA	ACCD	PFL_2115	PFL_2594	MNMA	PFL_4207	CMK	PFL_4440	ALAS	PFL_4726	ARGG	GLPK	GUAA	DER	NDK	HSCA	PFL_5139	ISPE	POTA	OBG	NRDR	PFL_5585	PFL_5607	ATPC	ATPD	ATPG	ATPA
4.16e-24	45	131	MF	purine ribonucleotide binding	GLYQ	PCKA	ARGS	MSBA	HLDE	PFL_0557	PFL_0571	INFB	PFL_0872	HISG	PFL_0935	LEPA	ERA	LYSS	ADK	PFL_1178	PFL_1307	PFL_1460	CCMA	ACCD	PFL_2115	PFL_2594	MNMA	PFL_4207	CMK	PFL_4440	ALAS	PFL_4726	ARGG	GLPK	GUAA	DER	NDK	HSCA	PFL_5139	ISPE	POTA	OBG	NRDR	PFL_5585	PFL_5607	ATPC	ATPD	ATPG	ATPA
4.16e-24	45	131	MF	purine ribonucleoside triphosphate binding	GLYQ	PCKA	ARGS	MSBA	HLDE	PFL_0557	PFL_0571	INFB	PFL_0872	HISG	PFL_0935	LEPA	ERA	LYSS	ADK	PFL_1178	PFL_1307	PFL_1460	CCMA	ACCD	PFL_2115	PFL_2594	MNMA	PFL_4207	CMK	PFL_4440	ALAS	PFL_4726	ARGG	GLPK	GUAA	DER	NDK	HSCA	PFL_5139	ISPE	POTA	OBG	NRDR	PFL_5585	PFL_5607	ATPC	ATPD	ATPG	ATPA
4.16e-24	50	163	MF	anion binding	GLYQ	PCKA	ARGS	MSBA	HLDE	PFL_0557	PFL_0571	INFB	PFL_0872	HISG	PFL_0935	PFL_0945	LEPA	ERA	LYSS	ADK	PFL_1178	DXR	PFL_1307	PFL_1460	CCMA	ACCD	PFL_2115	PFL_2594	MNMA	PFL_4207	CMK	PFL_4440	ALAS	PFL_4726	ARGG	GLPK	GUAA	DER	NDK	HSCA	PFL_5139	ISPE	POTA	OBG	GLYA1	NRDR	PFL_5585	PFL_5607	GLYA2
5.05e-24	45	132	MF	nucleoside binding	GLYQ	PCKA	ARGS	MSBA	HLDE	PFL_0557	PFL_0571	INFB	PFL_0872	HISG	PFL_0935	LEPA	ERA	LYSS	ADK	PFL_1178	PFL_1307	PFL_1460	CCMA	ACCD	PFL_2115	PFL_2594	MNMA	PFL_4207	CMK	PFL_4440	ALAS	PFL_4726	ARGG	GLPK	GUAA	DER	NDK	HSCA	PFL_5139	ISPE	POTA	OBG	NRDR	PFL_5585	PFL_5607	ATPC	ATPD	ATPG	ATPA
5.05e-24	45	132	MF	purine nucleotide binding	GLYQ	PCKA	ARGS	MSBA	HLDE	PFL_0557	PFL_0571	INFB	PFL_0872	HISG	PFL_0935	LEPA	ERA	LYSS	ADK	PFL_1178	PFL_1307	PFL_1460	CCMA	ACCD	PFL_2115	PFL_2594	MNMA	PFL_4207	CMK	PFL_4440	ALAS	PFL_4726	ARGG	GLPK	GUAA	DER	NDK	HSCA	PFL_5139	ISPE	POTA	OBG	NRDR	PFL_5585	PFL_5607	ATPC	ATPD	ATPG	ATPA
5.05e-24	45	132	MF	ribonucleoside binding	GLYQ	PCKA	ARGS	MSBA	HLDE	PFL_0557	PFL_0571	INFB	PFL_0872	HISG	PFL_0935	LEPA	ERA	LYSS	ADK	PFL_1178	PFL_1307	PFL_1460	CCMA	ACCD	PFL_2115	PFL_2594	MNMA	PFL_4207	CMK	PFL_4440	ALAS	PFL_4726	ARGG	GLPK	GUAA	DER	NDK	HSCA	PFL_5139	ISPE	POTA	OBG	NRDR	PFL_5585	PFL_5607	ATPC	ATPD	ATPG	ATPA
3.98e-23	45	138	MF	ribonucleotide binding	GLYQ	PCKA	ARGS	MSBA	HLDE	PFL_0557	PFL_0571	INFB	PFL_0872	HISG	PFL_0935	LEPA	ERA	LYSS	ADK	PFL_1178	PFL_1307	PFL_1460	CCMA	ACCD	PFL_2115	PFL_2594	MNMA	PFL_4207	CMK	PFL_4440	ALAS	PFL_4726	ARGG	GLPK	GUAA	DER	NDK	HSCA	PFL_5139	ISPE	POTA	OBG	NRDR	PFL_5585	PFL_5607	ATPC	ATPD	ATPG	ATPA
4.07e-23	49	165	MF	small molecule binding	GLYQ	PCKA	ARGS	MSBA	HLDE	PFL_0557	PFL_0571	INFB	PFL_0872	HISG	PFL_0935	PFL_0945	LEPA	ERA	LYSS	ADK	PFL_1178	DXR	PFL_1307	PFL_1460	CCMA	ACCD	PFL_2115	PFL_2594	MNMA	PFL_4207	CMK	PFL_4440	ALAS	PFL_4726	ARGG	GLPK	GUAA	DER	NDK	HSCA	PFL_5139	ISPE	POTA	OBG	EUTC	NRDR	PFL_5580	PFL_5585	PFL_5607
4.67e-23	48	159	MF	nucleotide binding	GLYQ	PCKA	ARGS	MSBA	HLDE	PFL_0557	PFL_0571	INFB	PFL_0872	HISG	PFL_0935	PFL_0945	LEPA	ERA	LYSS	ADK	PFL_1178	DXR	PFL_1307	PFL_1460	CCMA	ACCD	PFL_2115	PFL_2594	MNMA	PFL_4207	CMK	PFL_4440	ALAS	PFL_4726	ARGG	GLPK	GUAA	DER	NDK	HSCA	PFL_5139	ISPE	POTA	OBG	NRDR	PFL_5580	PFL_5585	PFL_5607	ATPC
4.67e-23	45	139	MF	carbohydrate derivative binding	GLYQ	PCKA	ARGS	MSBA	HLDE	PFL_0557	PFL_0571	INFB	PFL_0872	HISG	PFL_0935	LEPA	ERA	LYSS	ADK	PFL_1178	PFL_1307	PFL_1460	CCMA	ACCD	PFL_2115	PFL_2594	MNMA	PFL_4207	CMK	PFL_4440	ALAS	PFL_4726	ARGG	GLPK	GUAA	DER	NDK	HSCA	PFL_5139	ISPE	POTA	OBG	NRDR	PFL_5585	PFL_5607	ATPC	ATPD	ATPG	ATPA
4.67e-23	48	159	MF	nucleoside phosphate binding	GLYQ	PCKA	ARGS	MSBA	HLDE	PFL_0557	PFL_0571	INFB	PFL_0872	HISG	PFL_0935	PFL_0945	LEPA	ERA	LYSS	ADK	PFL_1178	DXR	PFL_1307	PFL_1460	CCMA	ACCD	PFL_2115	PFL_2594	MNMA	PFL_4207	CMK	PFL_4440	ALAS	PFL_4726	ARGG	GLPK	GUAA	DER	NDK	HSCA	PFL_5139	ISPE	POTA	OBG	NRDR	PFL_5580	PFL_5585	PFL_5607	ATPC
1.97e-21	44	144	MF	transferase activity	HLDE	HISZ	PFL_0666	MURA	HISG	PFL_0935	PFL_1096	ADK	PFL_1161	PFL_1178	LPXD	LPXB	PFL_1247	PFL_1794	PFL_1974	METE	GLGB	GLGA	PFL_3114	PFL_4207	CMK	COBS	GLPK	CMOB	PFL_4957	NDK	PFL_4975	CYOE2	PFL_5139	ISPE	GLYA1	MIAB	PFL_5453	PFL_5558	PFL_5579	KSGA	GCP	GLCB	GLYA2	PFL_5849	PFL_5850	PFL_6032	PFL_6056	GLMU
5.29e-17	35	116	MF	ATP binding	GLYQ	PCKA	ARGS	MSBA	HLDE	HISG	PFL_0935	LYSS	ADK	PFL_1178	PFL_1307	PFL_1460	CCMA	ACCD	PFL_2115	PFL_2594	MNMA	PFL_4207	CMK	PFL_4440	ALAS	PFL_4726	ARGG	GLPK	GUAA	NDK	HSCA	ISPE	POTA	NRDR	PFL_5607	ATPC	ATPD	ATPG	ATPA
5.29e-17	35	116	MF	adenyl ribonucleotide binding	GLYQ	PCKA	ARGS	MSBA	HLDE	HISG	PFL_0935	LYSS	ADK	PFL_1178	PFL_1307	PFL_1460	CCMA	ACCD	PFL_2115	PFL_2594	MNMA	PFL_4207	CMK	PFL_4440	ALAS	PFL_4726	ARGG	GLPK	GUAA	NDK	HSCA	ISPE	POTA	NRDR	PFL_5607	ATPC	ATPD	ATPG	ATPA
6.92e-17	35	117	MF	adenyl nucleotide binding	GLYQ	PCKA	ARGS	MSBA	HLDE	HISG	PFL_0935	LYSS	ADK	PFL_1178	PFL_1307	PFL_1460	CCMA	ACCD	PFL_2115	PFL_2594	MNMA	PFL_4207	CMK	PFL_4440	ALAS	PFL_4726	ARGG	GLPK	GUAA	NDK	HSCA	ISPE	POTA	NRDR	PFL_5607	ATPC	ATPD	ATPG	ATPA
1.21e-16	36	126	MF	hydrolase activity	HUTI	MSBA	PFL_0557	PFL_0666	INFB	PFL_0872	LEPA	LEPB	PFL_1071	ERA	PFL_1190	PFL_1307	PFL_1435	CCMA	PFL_2594	GLGB	PFL_3114	LPXH	PFL_3966	FOLD	GUAA	DER	HSCA	PFL_5167	POTA	OBG	PFL_5508	PFL_5585	GCP	PFL_5671	AHCY	ATPD	ATPH	ATPF	ATPE	ATPB
1.66e-13	32	124	MF	cation binding	HEMF	PCKA	PFL_0357	HUTI	PFL_0441	PFL_0557	PFL_0571	PFL_1071	LYSS	PFL_1147	DAPE	DXR	PFL_1190	PFL_1247	ACCD	PFL_2115	METE	GLGB	PFL_3966	PFL_4207	ALAS	PFL_4957	NDK	PFL_5139	OBG	MIAB	NRDR	GCP	PFL_5677	GLCB	PFL_6056	GLMU
2.63e-13	22	58	MF	pyrophosphatase activity	MSBA	PFL_0557	INFB	PFL_0872	LEPA	ERA	PFL_1307	CCMA	PFL_2594	PFL_3114	LPXH	GUAA	DER	HSCA	POTA	OBG	PFL_5585	ATPD	ATPH	ATPF	ATPE	ATPB
3.75e-13	22	59	MF	hydrolase activity, acting on acid anhydrides	MSBA	PFL_0557	INFB	PFL_0872	LEPA	ERA	PFL_1307	CCMA	PFL_2594	PFL_3114	LPXH	GUAA	DER	HSCA	POTA	OBG	PFL_5585	ATPD	ATPH	ATPF	ATPE	ATPB
3.75e-13	22	59	MF	hydrolase activity, acting on acid anhydrides, in phosphorus-containing anhydrides	MSBA	PFL_0557	INFB	PFL_0872	LEPA	ERA	PFL_1307	CCMA	PFL_2594	PFL_3114	LPXH	GUAA	DER	HSCA	POTA	OBG	PFL_5585	ATPD	ATPH	ATPF	ATPE	ATPB
7.37e-13	31	123	MF	metal ion binding	HEMF	PCKA	PFL_0357	HUTI	PFL_0441	PFL_0557	PFL_0571	PFL_1071	LYSS	PFL_1147	DAPE	DXR	PFL_1190	PFL_1247	ACCD	PFL_2115	METE	PFL_3966	PFL_4207	ALAS	PFL_4957	NDK	PFL_5139	OBG	MIAB	NRDR	GCP	PFL_5677	GLCB	PFL_6056	GLMU
1.79e-11	19	51	MF	nucleoside-triphosphatase activity	MSBA	PFL_0557	INFB	PFL_0872	LEPA	ERA	PFL_1307	CCMA	PFL_2594	DER	HSCA	POTA	OBG	PFL_5585	ATPD	ATPH	ATPF	ATPE	ATPB
1.15e-10	11	16	MF	tRNA binding	PFL_2115	MNMA	ALAS	PFL_4957	PFL_5561	PFL_5570	PFL_5575	PFL_5583	PFL_5586	PFL_5587	PFL_5592
2.29e-10	8	8	MF	proton-transporting ATP synthase activity, rotational mechanism	ATPC	ATPD	ATPG	ATPA	ATPH	ATPF	ATPE	ATPB
5.82e-10	9	11	MF	translation factor activity, RNA binding	INFB	PFL_0872	LEPA	PFL_1177	FRR	INFC	INFA	EFP	PFL_5585
3.38e-09	10	16	MF	GTP binding	PFL_0557	PFL_0571	INFB	PFL_0872	LEPA	ERA	DER	PFL_5139	OBG	PFL_5585
3.38e-09	10	16	MF	guanyl nucleotide binding	PFL_0557	PFL_0571	INFB	PFL_0872	LEPA	ERA	DER	PFL_5139	OBG	PFL_5585
3.38e-09	10	16	MF	guanyl ribonucleotide binding	PFL_0557	PFL_0571	INFB	PFL_0872	LEPA	ERA	DER	PFL_5139	OBG	PFL_5585
8.25e-08	8	12	MF	GTPase activity	PFL_0557	INFB	PFL_0872	LEPA	ERA	DER	OBG	PFL_5585
1.95e-07	10	22	MF	isomerase activity	PFL_0839	PFL_0846	FABA	PFL_2072	PFL_2106	PFL_3988	PFL_4975	PFL_5280	PFL_5906	ALR
1.95e-07	8	13	MF	monovalent inorganic cation transmembrane transporter activity	KUP	NHAA	POTA	ATPD	ATPH	ATPF	ATPE	ATPB
4.58e-07	6	7	MF	cation-transporting ATPase activity	POTA	ATPD	ATPH	ATPF	ATPE	ATPB
1.08e-06	13	45	MF	ligase activity	GLYQ	ARGS	PFL_0571	LYSS	PFL_1460	ACCD	PFL_2115	PFL_4440	ALAS	PFL_4726	ARGG	GUAA	PFL_5607
1.25e-06	5	5	MF	ATPase activity, coupled to transmembrane movement of ions, rotational mechanism	ATPD	ATPH	ATPF	ATPE	ATPB
1.46e-06	9	21	MF	hydrolase activity, acting on acid anhydrides, catalyzing transmembrane movement of substances	MSBA	CCMA	PFL_2594	POTA	ATPD	ATPH	ATPF	ATPE	ATPB
1.46e-06	9	21	MF	ATPase activity, coupled to transmembrane movement of substances	MSBA	CCMA	PFL_2594	POTA	ATPD	ATPH	ATPF	ATPE	ATPB
1.46e-06	9	21	MF	ATPase activity, coupled to movement of substances	MSBA	CCMA	PFL_2594	POTA	ATPD	ATPH	ATPF	ATPE	ATPB
1.66e-06	13	47	MF	transferase activity, transferring phosphorus-containing groups	HLDE	PFL_0935	ADK	PFL_1178	PFL_3114	PFL_4207	CMK	COBS	GLPK	NDK	ISPE	PFL_5558	GLMU
1.66e-06	10	27	MF	active transmembrane transporter activity	MSBA	NHAA	CCMA	PFL_2594	POTA	ATPD	ATPH	ATPF	ATPE	ATPB
2.12e-06	11	34	MF	transferase activity, transferring one-carbon groups	PFL_0666	PFL_1096	METE	MNMA	CMOB	PFL_4957	GLYA1	PFL_5453	KSGA	GLYA2	PFL_5849
2.15e-06	9	22	MF	primary active transmembrane transporter activity	MSBA	CCMA	PFL_2594	POTA	ATPD	ATPH	ATPF	ATPE	ATPB
2.15e-06	9	22	MF	P-P-bond-hydrolysis-driven transmembrane transporter activity	MSBA	CCMA	PFL_2594	POTA	ATPD	ATPH	ATPF	ATPE	ATPB
2.36e-06	8	17	MF	cation transmembrane transporter activity	KUP	NHAA	POTA	ATPD	ATPH	ATPF	ATPE	ATPB
2.36e-06	8	17	MF	inorganic cation transmembrane transporter activity	KUP	NHAA	POTA	ATPD	ATPH	ATPF	ATPE	ATPB
3.19e-06	9	23	MF	kinase activity	HLDE	ADK	PFL_1178	PFL_3114	PFL_4207	CMK	GLPK	NDK	ISPE
3.83e-06	6	9	MF	ATPase activity, coupled to transmembrane movement of ions	POTA	ATPD	ATPH	ATPF	ATPE	ATPB
5.44e-06	5	6	MF	ribonucleoprotein complex binding	PFL_0557	LEPA	ERA	PFL_1095	DER
5.44e-06	5	6	MF	ribosome binding	PFL_0557	LEPA	ERA	PFL_1095	DER
5.44e-06	5	6	MF	macromolecular complex binding	PFL_0557	LEPA	ERA	PFL_1095	DER
6.67e-06	9	25	MF	ATPase activity, coupled	MSBA	CCMA	PFL_2594	POTA	ATPD	ATPH	ATPF	ATPE	ATPB
8.08e-06	11	39	MF	transmembrane transporter activity	MSBA	KUP	NHAA	CCMA	PFL_2594	POTA	ATPD	ATPH	ATPF	ATPE	ATPB
1.08e-05	10	33	MF	ATPase activity	MSBA	CCMA	PFL_2594	HSCA	POTA	ATPD	ATPH	ATPF	ATPE	ATPB
1.33e-05	9	27	MF	methyltransferase activity	FMT	PFL_1096	METE	MNMA	CMOB	PFL_4957	PFL_5453	KSGA	PFL_5849
1.38e-05	10	34	MF	magnesium ion binding	PFL_0571	LYSS	PFL_1147	PFL_2115	PFL_3966	PFL_4207	PFL_5139	OBG	PFL_6056	GLMU
1.38e-05	8	21	MF	transferase activity, transferring glycosyl groups	HISZ	HISG	LPXB	GLGB	GLGA	PFL_5139	PFL_6032	PFL_6056
1.38e-05	10	34	MF	substrate-specific transporter activity	MSBA	KUP	NHAA	PFL_2594	POTA	ATPD	ATPH	ATPF	ATPE	ATPB
2.09e-05	11	43	MF	lyase activity	PCKA	HISB	PFL_0846	PFL_0945	PFL_1147	FABA	PFL_1754	EUTC	MDCC	PFL_5850	ARGH
2.62e-05	11	44	MF	transporter activity	MSBA	KUP	NHAA	CCMA	PFL_2594	POTA	ATPD	ATPH	ATPF	ATPE	ATPB
3.94e-05	5	8	MF	tRNA methyltransferase activity	PFL_1096	MNMA	CMOB	PFL_4957	PFL_5849
3.94e-05	8	24	MF	ion transmembrane transporter activity	KUP	NHAA	POTA	ATPD	ATPH	ATPF	ATPE	ATPB
3.94e-05	5	8	MF	hydrogen ion transmembrane transporter activity	ATPD	ATPH	ATPF	ATPE	ATPB
5.44e-05	12	56	MF	transition metal ion binding	PFL_0357	HUTI	DAPE	PFL_1190	PFL_1247	ACCD	METE	ALAS	MIAB	NRDR	GCP	PFL_5677
6.12e-05	7	19	MF	RNA methyltransferase activity	PFL_1096	MNMA	CMOB	PFL_4957	PFL_5453	KSGA	PFL_5849
6.94e-05	4	5	MF	translation elongation factor activity	LEPA	PFL_1177	EFP	PFL_5585
6.94e-05	9	33	MF	substrate-specific transmembrane transporter activity	KUP	NHAA	PFL_2594	POTA	ATPD	ATPH	ATPF	ATPE	ATPB
7.85e-05	5	9	MF	intramolecular oxidoreductase activity	PFL_0839	FABA	PFL_2072	PFL_5280	PFL_5906
0.000192757	4	6	MF	nucleobase-containing compound kinase activity	ADK	PFL_1178	CMK	NDK
0.000193034	6	16	MF	iron ion binding	PFL_0357	HUTI	PFL_1247	MIAB	GCP	PFL_5677
0.000253708	3	3	MF	translation initiation factor activity	INFB	INFC	INFA
0.000253708	3	3	MF	hydrogen-exporting ATPase activity	ATPC	ATPG	ATPA
0.000253708	3	3	MF	proton-transporting ATPase activity, rotational mechanism	ATPC	ATPG	ATPA
0.000271639	6	17	MF	transferase activity, transferring acyl groups	PFL_1161	LPXD	PFL_1794	GCP	GLCB	GLMU
0.000376077	6	18	MF	aminoacyl-tRNA ligase activity	GLYQ	ARGS	LYSS	PFL_2115	ALAS	PFL_5607
0.000376077	6	18	MF	ligase activity, forming carbon-oxygen bonds	GLYQ	ARGS	LYSS	PFL_2115	ALAS	PFL_5607
0.000376077	6	18	MF	ligase activity, forming aminoacyl-tRNA and related compounds	GLYQ	ARGS	LYSS	PFL_2115	ALAS	PFL_5607
0.000377596	7	25	MF	S-adenosylmethionine-dependent methyltransferase activity	PFL_1096	MNMA	CMOB	PFL_4957	PFL_5453	KSGA	PFL_5849
0.000383057	4	7	MF	intramolecular oxidoreductase activity, interconverting aldoses and ketoses	PFL_0839	PFL_2072	PFL_5280	PFL_5906
0.000582684	5	13	MF	transferase activity, transferring acyl groups other than amino-acyl groups	PFL_1161	LPXD	PFL_1794	GCP	GLMU
0.000710424	4	8	MF	hydroxymethyl-, formyl- and related transferase activity	FMT	PFL_0666	GLYA1	GLYA2
0.000710424	4	8	MF	transferase activity, transferring sulfur-containing groups	PFL_1247	MNMA	MIAB	PFL_5850
0.000839509	5	14	MF	carbon-carbon lyase activity	PCKA	PFL_1147	PFL_1754	MDCC	PFL_5850
0.000888738	6	21	MF	ligase activity, forming carbon-nitrogen bonds	PFL_0571	PFL_1460	PFL_4440	PFL_4726	ARGG	GUAA
0.00117976	5	15	MF	transferase activity, transferring pentosyl groups	HISZ	HISG	PFL_5139	PFL_6032	PFL_6056
0.00202748	3	5	MF	nucleotide kinase activity	ADK	PFL_1178	CMK
0.00381729	3	6	MF	phosphotransferase activity, phosphate group as acceptor	ADK	PFL_1178	NDK
0.00381729	3	6	MF	carbon-nitrogen lyase activity	PFL_0945	EUTC	ARGH
0.00385828	2	2	MF	ATP phosphoribosyltransferase activity	HISZ	HISG
0.00385828	2	2	MF	glycine hydroxymethyltransferase activity	GLYA1	GLYA2
0.00385828	2	2	MF	phosphoenolpyruvate carboxykinase activity	PCKA	PFL_1147
0.00385828	2	2	MF	tRNA (guanine) methyltransferase activity	PFL_1096	PFL_5849
0.00385828	4	12	MF	carboxy-lyase activity	PCKA	PFL_1147	PFL_1754	MDCC
0.00385828	2	2	MF	large ribosomal subunit rRNA binding	PFL_5591	PFL_5593
0.00486135	6	29	MF	zinc ion binding	HUTI	DAPE	ACCD	METE	ALAS	NRDR
0.00593915	3	7	MF	transferase activity, transferring hexosyl groups	LPXB	GLGB	GLGA
0.00672117	4	14	MF	phosphotransferase activity, alcohol group as acceptor	HLDE	PFL_3114	GLPK	ISPE
0.00672117	4	14	MF	4 iron, 4 sulfur cluster binding	PFL_1247	PFL_4957	MIAB	PFL_5677
0.0081218	5	23	MF	hydrolase activity, acting on carbon-nitrogen (but not peptide) bonds	HUTI	PFL_0666	DAPE	FOLD	PFL_5671
0.0101977	2	3	MF	UDP-glycosyltransferase activity	LPXB	GLGA
0.0101977	2	3	MF	rRNA (adenine) methyltransferase activity	PFL_4957	KSGA
0.0101977	2	3	MF	ammonia-lyase activity	PFL_0945	EUTC
0.0101977	2	3	MF	endoribonuclease activity, producing 5'-phosphomonoesters	PFL_1071	PFL_1190
0.0101977	2	3	MF	endonuclease activity, active with either ribo- or deoxyribonucleic acids and producing 5'-phosphomonoesters	PFL_1071	PFL_1190
0.019169	2	4	MF	endoribonuclease activity	PFL_1071	PFL_1190
0.019169	2	4	MF	N-acyltransferase activity	LPXD	GLMU
0.019169	2	4	MF	hydrolase activity, acting on glycosyl bonds	PFL_1435	GLGB
0.019169	4	19	MF	iron-sulfur cluster binding	PFL_1247	PFL_4957	MIAB	PFL_5677
0.019169	4	19	MF	metal cluster binding	PFL_1247	PFL_4957	MIAB	PFL_5677
0.0211327	3	11	MF	oxidoreductase activity, acting on the CH-OH group of donors, NAD or NADP as acceptor	DXR	PFL_1794	IOLG
0.0226068	4	20	MF	nucleotidyltransferase activity	HLDE	PFL_0935	PFL_5558	GLMU
0.0264356	3	12	MF	rRNA methyltransferase activity	PFL_4957	PFL_5453	KSGA
0.0264356	3	12	MF	hydro-lyase activity	HISB	PFL_0846	FABA
0.0289011	2	5	MF	cyclohydrolase activity	PFL_0666	FOLD
0.0289011	2	5	MF	adenylyltransferase activity	HLDE	PFL_0935
0.0315205	3	13	MF	peptidase activity	LEPB	DAPE	GCP
0.0315205	3	13	MF	oxidoreductase activity, acting on CH-OH group of donors	DXR	PFL_1794	IOLG
0.0315205	3	13	MF	pyridoxal phosphate binding	GLYA1	GLYA2	ALR
0.0315205	3	13	MF	peptidase activity, acting on L-amino acid peptides	LEPB	DAPE	GCP
0.0364689	6	46	MF	cofactor binding	PFL_0945	DXR	GLYA1	GLYA2	MDCC	ALR
0.0388871	5	35	MF	DNA binding	PFL_1073	PFL_1307	ANR	NRDR	PFL_5558
0.0390618	2	6	MF	metallopeptidase activity	DAPE	GCP
0.0390618	2	6	MF	sulfurtransferase activity	MNMA	PFL_5850
0.0390618	2	6	MF	hydrolase activity, acting on carbon-nitrogen (but not peptide) bonds, in cyclic amidines	PFL_0666	FOLD
6.19212e-84	128	291	CC	intracellular	GLYQ	HEMF	PCKA	HISB	HUTI	ARGS	PFL_0441	HISZ	PFL_0571	PFL_0579	PFL_0580	PFL_0582	PFL_0839	INFB	PFL_0845	PFL_0847	PFL_0872	MURA	HISG	PFL_0945	PFL_1071	ERA	PFL_1094	PFL_1095	PFL_1096	PFL_1097	LYSS	ADK	PFL_1176	PFL_1177	PFL_1178	FRR	DXR	PFL_1190	PFL_1247	PFL_1435	FABA	PFL_1793	PFL_1794	ANR	PFL_1974	ACCD	PFL_2106	INFC	PFL_2113
1.70813e-83	127	289	CC	intracellular part	GLYQ	HEMF	PCKA	HISB	HUTI	ARGS	PFL_0441	HISZ	PFL_0571	PFL_0579	PFL_0580	PFL_0582	PFL_0839	INFB	PFL_0845	PFL_0847	PFL_0872	MURA	HISG	PFL_0945	PFL_1071	ERA	PFL_1094	PFL_1095	PFL_1096	PFL_1097	LYSS	ADK	PFL_1176	PFL_1177	PFL_1178	FRR	DXR	PFL_1190	PFL_1247	PFL_1435	FABA	PFL_1793	PFL_1794	PFL_1974	ACCD	PFL_2106	INFC	PFL_2113	PFL_2114
4.16965e-83	142	376	CC	cell	GLYQ	HEMF	PFL_0093	PCKA	HISB	HUTI	ARGS	PFL_0441	MSBA	HISZ	PFL_0571	PFL_0579	PFL_0580	PFL_0582	BAME	PFL_0839	INFB	PFL_0845	PFL_0847	PFL_0872	MURA	HISG	PFL_0945	LEPA	LEPB	PFL_1071	ERA	PFL_1094	PFL_1095	PFL_1096	PFL_1097	LYSS	ADK	PFL_1161	PFL_1176	PFL_1177	PFL_1178	FRR	DXR	PFL_1190	PFL_1247	KUP	NHAA	PFL_1435	FABA
4.16965e-83	142	376	CC	cell part	GLYQ	HEMF	PFL_0093	PCKA	HISB	HUTI	ARGS	PFL_0441	MSBA	HISZ	PFL_0571	PFL_0579	PFL_0580	PFL_0582	BAME	PFL_0839	INFB	PFL_0845	PFL_0847	PFL_0872	MURA	HISG	PFL_0945	LEPA	LEPB	PFL_1071	ERA	PFL_1094	PFL_1095	PFL_1096	PFL_1097	LYSS	ADK	PFL_1161	PFL_1176	PFL_1177	PFL_1178	FRR	DXR	PFL_1190	PFL_1247	KUP	NHAA	PFL_1435	FABA
7.79887e-83	142	378	CC	cellular_component	GLYQ	HEMF	PFL_0093	PCKA	HISB	HUTI	ARGS	PFL_0441	MSBA	HISZ	PFL_0571	PFL_0579	PFL_0580	PFL_0582	BAME	PFL_0839	INFB	PFL_0845	PFL_0847	PFL_0872	MURA	HISG	PFL_0945	LEPA	LEPB	PFL_1071	ERA	PFL_1094	PFL_1095	PFL_1096	PFL_1097	LYSS	ADK	PFL_1161	PFL_1176	PFL_1177	PFL_1178	FRR	DXR	PFL_1190	PFL_1247	KUP	NHAA	PFL_1435	FABA
3.72004e-77	119	277	CC	cytoplasm	GLYQ	HEMF	PCKA	HISB	HUTI	ARGS	PFL_0441	HISZ	PFL_0571	PFL_0579	PFL_0580	PFL_0582	PFL_0839	INFB	PFL_0845	PFL_0847	PFL_0872	MURA	HISG	PFL_0945	PFL_1071	ERA	PFL_1094	PFL_1095	PFL_1096	PFL_1097	LYSS	ADK	PFL_1176	PFL_1177	PFL_1178	FRR	DXR	PFL_1190	PFL_1247	PFL_1435	FABA	PFL_1793	PFL_1794	PFL_1974	ACCD	PFL_2106	INFC	PFL_2113	PFL_2114
2.55374e-61	51	54	CC	ribosome	PFL_0441	PFL_0579	PFL_0580	PFL_0582	PFL_0847	PFL_1094	PFL_1095	PFL_1097	PFL_1176	PFL_1793	PFL_2113	PFL_2114	PFL_5081	PFL_5082	PFL_5166	PFL_5324	PFL_5328	PFL_5329	PFL_5557	PFL_5559	PFL_5560	PFL_5561	PFL_5563	PFL_5564	PFL_5565	PFL_5566	PFL_5567	PFL_5568	PFL_5569	PFL_5570	PFL_5571	PFL_5572	PFL_5573	PFL_5574	PFL_5575	PFL_5576	PFL_5577	PFL_5579	PFL_5580	PFL_5581	PFL_5582	PFL_5583	PFL_5586	PFL_5587	PFL_5590
2.55374e-61	51	54	CC	ribonucleoprotein complex	PFL_0441	PFL_0579	PFL_0580	PFL_0582	PFL_0847	PFL_1094	PFL_1095	PFL_1097	PFL_1176	PFL_1793	PFL_2113	PFL_2114	PFL_5081	PFL_5082	PFL_5166	PFL_5324	PFL_5328	PFL_5329	PFL_5557	PFL_5559	PFL_5560	PFL_5561	PFL_5563	PFL_5564	PFL_5565	PFL_5566	PFL_5567	PFL_5568	PFL_5569	PFL_5570	PFL_5571	PFL_5572	PFL_5573	PFL_5574	PFL_5575	PFL_5576	PFL_5577	PFL_5579	PFL_5580	PFL_5581	PFL_5582	PFL_5583	PFL_5586	PFL_5587	PFL_5590
2.55374e-61	50	52	CC	ribosomal subunit	PFL_0441	PFL_0579	PFL_0580	PFL_0582	PFL_0847	PFL_1094	PFL_1097	PFL_1176	PFL_1793	PFL_2113	PFL_2114	PFL_5081	PFL_5082	PFL_5166	PFL_5324	PFL_5328	PFL_5329	PFL_5557	PFL_5559	PFL_5560	PFL_5561	PFL_5563	PFL_5564	PFL_5565	PFL_5566	PFL_5567	PFL_5568	PFL_5569	PFL_5570	PFL_5571	PFL_5572	PFL_5573	PFL_5574	PFL_5575	PFL_5576	PFL_5577	PFL_5579	PFL_5580	PFL_5581	PFL_5582	PFL_5583	PFL_5586	PFL_5587	PFL_5590	PFL_5591
2.55374e-61	50	52	CC	intracellular organelle part	PFL_0441	PFL_0579	PFL_0580	PFL_0582	PFL_0847	PFL_1094	PFL_1097	PFL_1176	PFL_1793	PFL_2113	PFL_2114	PFL_5081	PFL_5082	PFL_5166	PFL_5324	PFL_5328	PFL_5329	PFL_5557	PFL_5559	PFL_5560	PFL_5561	PFL_5563	PFL_5564	PFL_5565	PFL_5566	PFL_5567	PFL_5568	PFL_5569	PFL_5570	PFL_5571	PFL_5572	PFL_5573	PFL_5574	PFL_5575	PFL_5576	PFL_5577	PFL_5579	PFL_5580	PFL_5581	PFL_5582	PFL_5583	PFL_5586	PFL_5587	PFL_5590	PFL_5591
4.43123e-60	49	51	CC	cytosolic ribosome	PFL_0441	PFL_0579	PFL_0580	PFL_0582	PFL_0847	PFL_1094	PFL_1097	PFL_1176	PFL_1793	PFL_2113	PFL_2114	PFL_5081	PFL_5082	PFL_5166	PFL_5324	PFL_5328	PFL_5329	PFL_5557	PFL_5559	PFL_5560	PFL_5561	PFL_5563	PFL_5564	PFL_5566	PFL_5567	PFL_5568	PFL_5569	PFL_5570	PFL_5571	PFL_5572	PFL_5573	PFL_5574	PFL_5575	PFL_5576	PFL_5577	PFL_5579	PFL_5580	PFL_5581	PFL_5582	PFL_5583	PFL_5586	PFL_5587	PFL_5590	PFL_5591	PFL_5592
2.44713e-59	51	56	CC	intracellular organelle	PFL_0441	PFL_0579	PFL_0580	PFL_0582	PFL_0847	PFL_1094	PFL_1095	PFL_1097	PFL_1176	PFL_1793	PFL_2113	PFL_2114	PFL_5081	PFL_5082	PFL_5166	PFL_5324	PFL_5328	PFL_5329	PFL_5557	PFL_5559	PFL_5560	PFL_5561	PFL_5563	PFL_5564	PFL_5565	PFL_5566	PFL_5567	PFL_5568	PFL_5569	PFL_5570	PFL_5571	PFL_5572	PFL_5573	PFL_5574	PFL_5575	PFL_5576	PFL_5577	PFL_5579	PFL_5580	PFL_5581	PFL_5582	PFL_5583	PFL_5586	PFL_5587	PFL_5590
2.44713e-59	51	56	CC	intracellular non-membrane-bounded organelle	PFL_0441	PFL_0579	PFL_0580	PFL_0582	PFL_0847	PFL_1094	PFL_1095	PFL_1097	PFL_1176	PFL_1793	PFL_2113	PFL_2114	PFL_5081	PFL_5082	PFL_5166	PFL_5324	PFL_5328	PFL_5329	PFL_5557	PFL_5559	PFL_5560	PFL_5561	PFL_5563	PFL_5564	PFL_5565	PFL_5566	PFL_5567	PFL_5568	PFL_5569	PFL_5570	PFL_5571	PFL_5572	PFL_5573	PFL_5574	PFL_5575	PFL_5576	PFL_5577	PFL_5579	PFL_5580	PFL_5581	PFL_5582	PFL_5583	PFL_5586	PFL_5587	PFL_5590
4.99507e-59	68	108	CC	macromolecular complex	GLYQ	PFL_0441	MSBA	PFL_0579	PFL_0580	PFL_0582	PFL_0847	PFL_1094	PFL_1095	PFL_1097	PFL_1176	CCMA	PFL_1793	ACCD	PFL_2113	PFL_2114	PFL_2115	PFL_3988	PFL_5081	PFL_5082	PFL_5166	POTA	PFL_5324	PFL_5328	PFL_5329	PFL_5508	PFL_5557	PFL_5558	PFL_5559	PFL_5560	PFL_5561	PFL_5563	PFL_5564	PFL_5565	PFL_5566	PFL_5567	PFL_5568	PFL_5569	PFL_5570	PFL_5571	PFL_5572	PFL_5573	PFL_5574	PFL_5575	PFL_5576
3.8374e-58	50	55	CC	organelle part	PFL_0441	PFL_0579	PFL_0580	PFL_0582	PFL_0847	PFL_1094	PFL_1097	PFL_1176	PFL_1793	PFL_2113	PFL_2114	PFL_5081	PFL_5082	PFL_5166	PFL_5324	PFL_5328	PFL_5329	PFL_5557	PFL_5559	PFL_5560	PFL_5561	PFL_5563	PFL_5564	PFL_5565	PFL_5566	PFL_5567	PFL_5568	PFL_5569	PFL_5570	PFL_5571	PFL_5572	PFL_5573	PFL_5574	PFL_5575	PFL_5576	PFL_5577	PFL_5579	PFL_5580	PFL_5581	PFL_5582	PFL_5583	PFL_5586	PFL_5587	PFL_5590	PFL_5591
3.91881e-57	56	72	CC	cytoplasmic part	GLYQ	PFL_0441	PFL_0579	PFL_0580	PFL_0582	PFL_0847	PFL_1094	PFL_1095	PFL_1097	PFL_1176	PFL_1793	ACCD	PFL_2113	PFL_2114	PFL_2115	PFL_3988	PFL_5081	PFL_5082	PFL_5166	PFL_5324	PFL_5328	PFL_5329	PFL_5557	PFL_5558	PFL_5559	PFL_5560	PFL_5561	PFL_5563	PFL_5564	PFL_5565	PFL_5566	PFL_5567	PFL_5568	PFL_5569	PFL_5570	PFL_5571	PFL_5572	PFL_5573	PFL_5574	PFL_5575	PFL_5576	PFL_5577	PFL_5579	PFL_5580	PFL_5581
8.81549e-57	51	59	CC	organelle	PFL_0441	PFL_0579	PFL_0580	PFL_0582	PFL_0847	PFL_1094	PFL_1095	PFL_1097	PFL_1176	PFL_1793	PFL_2113	PFL_2114	PFL_5081	PFL_5082	PFL_5166	PFL_5324	PFL_5328	PFL_5329	PFL_5557	PFL_5559	PFL_5560	PFL_5561	PFL_5563	PFL_5564	PFL_5565	PFL_5566	PFL_5567	PFL_5568	PFL_5569	PFL_5570	PFL_5571	PFL_5572	PFL_5573	PFL_5574	PFL_5575	PFL_5576	PFL_5577	PFL_5579	PFL_5580	PFL_5581	PFL_5582	PFL_5583	PFL_5586	PFL_5587	PFL_5590
8.81549e-57	51	59	CC	non-membrane-bounded organelle	PFL_0441	PFL_0579	PFL_0580	PFL_0582	PFL_0847	PFL_1094	PFL_1095	PFL_1097	PFL_1176	PFL_1793	PFL_2113	PFL_2114	PFL_5081	PFL_5082	PFL_5166	PFL_5324	PFL_5328	PFL_5329	PFL_5557	PFL_5559	PFL_5560	PFL_5561	PFL_5563	PFL_5564	PFL_5565	PFL_5566	PFL_5567	PFL_5568	PFL_5569	PFL_5570	PFL_5571	PFL_5572	PFL_5573	PFL_5574	PFL_5575	PFL_5576	PFL_5577	PFL_5579	PFL_5580	PFL_5581	PFL_5582	PFL_5583	PFL_5586	PFL_5587	PFL_5590
4.84302e-54	50	60	CC	cytosol	PFL_0441	PFL_0579	PFL_0580	PFL_0582	PFL_0847	PFL_1094	PFL_1097	PFL_1176	PFL_1793	PFL_2113	PFL_2114	PFL_5081	PFL_5082	PFL_5166	PFL_5324	PFL_5328	PFL_5329	PFL_5557	PFL_5558	PFL_5559	PFL_5560	PFL_5561	PFL_5563	PFL_5564	PFL_5566	PFL_5567	PFL_5568	PFL_5569	PFL_5570	PFL_5571	PFL_5572	PFL_5573	PFL_5574	PFL_5575	PFL_5576	PFL_5577	PFL_5579	PFL_5580	PFL_5581	PFL_5582	PFL_5583	PFL_5586	PFL_5587	PFL_5590	PFL_5591
4.84302e-54	50	60	CC	cytosolic part	PFL_0441	PFL_0579	PFL_0580	PFL_0582	PFL_0847	PFL_1094	PFL_1097	PFL_1176	PFL_1793	PFL_2113	PFL_2114	PFL_5081	PFL_5082	PFL_5166	PFL_5324	PFL_5328	PFL_5329	PFL_5557	PFL_5558	PFL_5559	PFL_5560	PFL_5561	PFL_5563	PFL_5564	PFL_5566	PFL_5567	PFL_5568	PFL_5569	PFL_5570	PFL_5571	PFL_5572	PFL_5573	PFL_5574	PFL_5575	PFL_5576	PFL_5577	PFL_5579	PFL_5580	PFL_5581	PFL_5582	PFL_5583	PFL_5586	PFL_5587	PFL_5590	PFL_5591
1.14196e-38	31	32	CC	large ribosomal subunit	PFL_0441	PFL_0582	PFL_1097	PFL_1793	PFL_2113	PFL_2114	PFL_5082	PFL_5166	PFL_5328	PFL_5329	PFL_5557	PFL_5563	PFL_5564	PFL_5566	PFL_5567	PFL_5570	PFL_5571	PFL_5572	PFL_5574	PFL_5575	PFL_5577	PFL_5579	PFL_5580	PFL_5581	PFL_5582	PFL_5590	PFL_5591	PFL_5592	PFL_5593	PFL_6049	PFL_6231
1.14196e-38	31	32	CC	cytosolic large ribosomal subunit	PFL_0441	PFL_0582	PFL_1097	PFL_1793	PFL_2113	PFL_2114	PFL_5082	PFL_5166	PFL_5328	PFL_5329	PFL_5557	PFL_5563	PFL_5564	PFL_5566	PFL_5567	PFL_5570	PFL_5571	PFL_5572	PFL_5574	PFL_5575	PFL_5577	PFL_5579	PFL_5580	PFL_5581	PFL_5582	PFL_5590	PFL_5591	PFL_5592	PFL_5593	PFL_6049	PFL_6231
1.94493e-23	19	20	CC	small ribosomal subunit	PFL_0579	PFL_0580	PFL_0847	PFL_1094	PFL_1176	PFL_5081	PFL_5324	PFL_5559	PFL_5560	PFL_5561	PFL_5565	PFL_5568	PFL_5569	PFL_5573	PFL_5576	PFL_5583	PFL_5586	PFL_5587	PFL_5661
3.41558e-22	18	19	CC	cytosolic small ribosomal subunit	PFL_0579	PFL_0580	PFL_0847	PFL_1094	PFL_1176	PFL_5081	PFL_5324	PFL_5559	PFL_5560	PFL_5561	PFL_5568	PFL_5569	PFL_5573	PFL_5576	PFL_5583	PFL_5586	PFL_5587	PFL_5661
1.3161e-11	25	92	CC	membrane	PFL_0093	MSBA	BAME	LEPA	LEPB	ERA	PFL_1161	KUP	NHAA	CCMA	PFL_2594	PFL_3114	HFLD	COBS	CYOE2	POTA	ATPC	ATPD	ATPG	ATPA	ATPH	ATPF	ATPE	ATPB	PFL_6230
1.78954e-11	24	86	CC	plasma membrane	PFL_0093	MSBA	LEPA	LEPB	ERA	PFL_1161	KUP	NHAA	CCMA	PFL_2594	PFL_3114	HFLD	COBS	CYOE2	POTA	ATPC	ATPD	ATPG	ATPA	ATPH	ATPF	ATPE	ATPB	PFL_6230
1.06024e-10	8	8	CC	proton-transporting two-sector ATPase complex	ATPC	ATPD	ATPG	ATPA	ATPH	ATPF	ATPE	ATPB
1.06024e-10	8	8	CC	proton-transporting ATP synthase complex	ATPC	ATPD	ATPG	ATPA	ATPH	ATPF	ATPE	ATPB
1.06024e-10	8	8	CC	plasma membrane proton-transporting ATP synthase complex	ATPC	ATPD	ATPG	ATPA	ATPH	ATPF	ATPE	ATPB
1.55179e-10	24	95	CC	cell periphery	PFL_0093	MSBA	BAME	LEPA	LEPB	ERA	PFL_1161	KUP	NHAA	PFL_2594	PFL_3114	HFLD	COBS	CYOE2	POTA	ATPC	ATPD	ATPG	ATPA	ATPH	ATPF	ATPE	ATPB	PFL_6230
2.08038e-09	17	54	CC	protein complex	GLYQ	MSBA	CCMA	ACCD	PFL_2115	PFL_3988	POTA	PFL_5508	PFL_5558	ATPC	ATPD	ATPG	ATPA	ATPH	ATPF	ATPE	ATPB
9.88431e-09	19	74	CC	membrane part	PFL_0093	MSBA	LEPB	KUP	NHAA	CCMA	PFL_3114	COBS	CYOE2	POTA	ATPC	ATPD	ATPG	ATPA	ATPH	ATPF	ATPE	ATPB	PFL_6230
7.93597e-08	11	27	CC	plasma membrane protein complex	MSBA	CCMA	POTA	ATPC	ATPD	ATPG	ATPA	ATPH	ATPF	ATPE	ATPB
1.85409e-07	11	29	CC	membrane protein complex	MSBA	CCMA	POTA	ATPC	ATPD	ATPG	ATPA	ATPH	ATPF	ATPE	ATPB
5.77056e-07	5	5	CC	proton-transporting two-sector ATPase complex, catalytic domain	ATPC	ATPD	ATPG	ATPA	ATPH
5.77056e-07	5	5	CC	proton-transporting ATP synthase complex, catalytic core F(1)	ATPC	ATPD	ATPG	ATPA	ATPH
5.77056e-07	5	5	CC	plasma membrane proton-transporting ATP synthase complex, catalytic core F(1)	ATPC	ATPD	ATPG	ATPA	ATPH
1.49392e-06	11	35	CC	plasma membrane part	MSBA	CCMA	POTA	ATPC	ATPD	ATPG	ATPA	ATPH	ATPF	ATPE	ATPB
9.17056e-06	14	66	CC	integral component of membrane	PFL_0093	MSBA	LEPB	KUP	NHAA	CCMA	PFL_3114	COBS	CYOE2	POTA	ATPF	ATPE	ATPB	PFL_6230
9.17056e-06	14	66	CC	intrinsic component of membrane	PFL_0093	MSBA	LEPB	KUP	NHAA	CCMA	PFL_3114	COBS	CYOE2	POTA	ATPF	ATPE	ATPB	PFL_6230
0.000179915	3	3	CC	proton-transporting two-sector ATPase complex, proton-transporting domain	ATPF	ATPE	ATPB
0.000179915	3	3	CC	proton-transporting ATP synthase complex, coupling factor F(o)	ATPF	ATPE	ATPB
0.000179915	3	3	CC	plasma membrane proton-transporting ATP synthase complex, coupling factor F(o)	ATPF	ATPE	ATPB
0.00118832	8	40	CC	catalytic complex	GLYQ	MSBA	CCMA	ACCD	PFL_2115	POTA	PFL_5508	PFL_5558
[truncated: 114 more columns]
