# Supplementary material for: A Novel Marine Pathogen Isolated from Wild Cunners (Tautogolabrus adspersus): Comparative Genomics and Transcriptome Profiling of Pseudomonas sp. Strain J380
Source: Microorganisms. 2021 Apr 12;9(4):812. doi: 10.3390/microorganisms9040812 (PMC8069873; doi:10.3390/microorganisms9040812)
Supplement: Supplementary file 1 [file microorganisms-09-00812-s001.zip › Table_S7_KEGG_enrichment.xlsx]

## Sheet: J380_KEGG
Table S7. Comprehensive summary of enriched KEGG pathways in Pseudomonas sp. J380 under iron-limited and iron-enriched conditions
Enrichment FDR	Genes in list	Total genes	Functional Category	Genes	Genes	Genes	Genes	Genes	Genes	Genes	Genes	Genes	Genes	Genes	Genes	Genes	Genes	Genes	Genes	Genes	Genes	Genes	Genes	Genes	Genes	Genes	Genes	Genes	Genes	Genes	Genes	Genes	Genes	Genes	Genes	Genes	Genes	Genes	Genes	Genes	Genes	Genes	Genes	Genes	Genes	Genes	Genes	Genes	Genes
8.18e-102	226	817	Metabolic pathways	PFL_0016	HEMF	CTAC	CTAD	CTAG	CTAE	PFL_0068	GCDH	GABD	GABT	PCKA	HISB	PFL_0387	GLGP	HUTU	HUTH_1	HUTH_2	HUTI	GLTD	PFL_0472	PFL_0495	CYSD	CYSC	HLDE	HISZ	PFL_0571	PFL_0665	PFL_0666	PFL_0705	PFL_0706	PFL_0733	MMSA_1	MMSB	GGT	CARA	CARB	PFL_0839	FUMC_1	MURA	HISG	PFL_0935	CYSN	PFL_0979	PFL_1147	ADK	PFL_1161
9.06e-62	52	55	Ribosome	PFL_0441	PFL_0579	PFL_0580	PFL_0582	PFL_0847	PFL_1094	PFL_1097	PFL_1176	PFL_1793	PFL_2113	PFL_2114	PFL_4308	PFL_5081	PFL_5082	PFL_5166	PFL_5324	PFL_5328	PFL_5329	PFL_5557	PFL_5559	PFL_5560	PFL_5561	PFL_5563	PFL_5564	PFL_5565	PFL_5566	PFL_5567	PFL_5568	PFL_5569	PFL_5570	PFL_5571	PFL_5572	PFL_5573	PFL_5574	PFL_5575	PFL_5576	PFL_5577	PFL_5579	PFL_5580	PFL_5581	PFL_5582	PFL_5583	PFL_5586	PFL_5587	PFL_5590	PFL_5591
6.26e-34	88	356	Biosynthesis of secondary metabolites	HEMF	PFL_0068	KATE	PCKA	HISB	GLGP	GLTD	PFL_0495	HISZ	PFL_0665	PFL_0666	PFL_0706	PFL_0839	FUMC_1	HISG	PFL_0979	NAGA	ADK	PFL_1180	DXR	PFL_1395	DAPA_1	PFL_1460	PFL_1714	PFL_1715	PFL_1789	ACND	HEMN	ACNA	GAP_1	PFL_1974	ASD	PFL_2072	ACCD	PFL_2077	PFL_2138	METE	MQO_1	BKDC	BKDB	BKDA2	BKDA1	IOLG	GLGB	GLGX	PFL_2884
6.86e-34	82	311	Microbial metabolism in diverse environments	KATE	GCDH	GABD	PCKA	PFL_0293	PFL_0433	GLTD	CYSC	PFL_0706	PFL_0839	FUMC_1	PFL_0935	CYSN	PFL_1147	DAPE	PCAB	PCAD	PCAC	PFL_1395	PFL_1396	DAPA_1	CYSK	PFL_1714	PFL_1715	ACND	PFL_1888	ACNA	GAP_1	PFL_1974	ASD	PFL_2068	ACCD	PFL_2138	PFL_2156	MQO_1	BKDC	IOLL	IOLD	IOLG	PFL_2647	2-KGALARE	KDGK_1	CYSI_1	PFL_2952	FADB1X	PFL_3066
7.34e-25	45	125	Carbon metabolism	PCKA	PFL_0706	MMSA_1	PFL_0839	FUMC_1	PFL_0979	PFL_1147	CYSK	PFL_1714	PFL_1715	ACND	ACNA	GAP_1	PFL_1974	ACCD	MQO_1	BKDC	PFL_3066	PFL_3068	ICD_1	PFL_3931	FOLD	GDH	FUMC_3	CYSM	ACSA_1	PFL_4609	GLK	EDD	PFL_4801	CYSE	PFL_5165	PFL_5280	ACSA_2	PFL_5283	GLYA1	PFL_5631	GLCB	FDHA	GLYA2	PFL_5786	METF	PFL_5906	PFL_5911	OADA
1.29e-17	49	213	ABC transporters	PFL_0230	PFL_0247	HISV	MSBA	LIVJ	DPPF	DPPD	DPPC	DPPB	DPPA1	DPPA2	DPPA3	PFL_0886	PFL_1041	AAPJ	PFL_1068	HISP	HISM	HISQ	HISJ	BRAG	CCMA	PFL_1710	PFL_2101	PFL_2102	PFL_2103	PFL_2106	PFL_2593	PFL_2594	PFL_2595	PFL_2603	PFL_3061	PFL_3674	PFL_3675	PFL_3676	PFL_3677	PFL_3678	PFL_4615	PFL_4616	PFL_4617	GLTI	GLTK	GLTL	POTA	CHOV	PFL_5913
6.11e-17	26	60	Oxidative phosphorylation	CTAC	CTAD	CTAG	CTAE	PFL_0068	PFL_1714	PFL_1715	CCOP_2	CCOQ_2	CCOO_2	CCON_2	CYOE2	CYOD_2	CYOC_2	CYOA_2	CYDB_2	CYDA_2	ATPC	ATPD	ATPG	ATPA	ATPH	ATPF	ATPE	ATPB	NUOA
1.22e-13	36	151	Biosynthesis of amino acids	HISB	GLTD	HISZ	PFL_0839	HISG	PFL_0979	DAPE	PFL_1395	DAPA_1	CYSK	ACND	ACNA	GAP_1	PFL_1974	ASD	PFL_2072	PFL_2138	METE	PFL_2952	METH	ICD_1	AROF_2	CYSM	PFL_4507	ARGG	CYSE	PFL_5165	GLYA1	PFL_5631	GLYA2	PFL_5786	PFL_5906	PFL_5911	PFL_5928	ARGH	OADA
5.36e-12	24	77	Purine metabolism	CYSC	PFL_0571	PFL_0665	PFL_0666	PFL_0935	CYSN	ADK	PFL_1460	GUAD	PFL_1888	PFL_2077	PFL_2107	PFL_3231	PFL_3893	PFL_4440	GUAA	GUAB	NDK	PFL_5165	PFL_5558	PFL_5703	PFL_6032	PFL_6125	PFL_6126
3.94e-11	16	35	Alanine, aspartate and glutamate metabolism	GABD	GABT	GLTD	PFL_0495	PFL_0571	CARA	CARB	PFL_2077	PFL_2138	PFL_2741	PFL_2952	PFL_3893	ASNB	ARGG	PFL_5928	ARGH
4.24e-11	18	46	Valine, leucine and isoleucine degradation	PFL_0706	PFL_0733	MMSA_1	MMSB	PFL_2322	PFL_2323	BKDC	BKDB	BKDA2	BKDA1	FADB1X	PFL_3066	PFL_3931	LIUA	LIUB	LIUC	LIUD	PFL_5283
1.77e-09	18	56	Pyruvate metabolism	PCKA	PFL_0706	FUMC_1	PFL_1147	ACCD	MQO_1	BKDC	PFL_3066	PFL_3068	PFL_3603	FUMC_3	ACSA_1	PFL_4801	ACSA_2	PFL_5283	PFL_5469	GLCB	OADA
2.07e-09	12	23	Starch and sucrose metabolism	GLGP	GLGE	PFL_2873	GLGB	GLGX	PFL_2884	MALQ	PFL_2886	GLGA	PFL_3231	GLK	PFL_5280
2.27e-09	13	28	Pentose phosphate pathway	PFL_1974	PFL_2105	2-KGALARE	KDGK_1	PFL_3231	GDH	PFL_4609	EDD	PFL_5165	PFL_5280	PFL_5631	PFL_5786	PFL_5906
8.14e-08	14	42	Propanoate metabolism	PFL_0706	PFL_0733	MMSA_1	PFL_1861	PFL_1862	PFL_1865	ACCD	FADB1X	PFL_3066	PFL_3068	PFL_3931	ACSA_1	ACSA_2	PFL_5283
1.17e-07	16	57	Fatty acid metabolism	PFL_0705	PFL_0706	FABB	FABA	FADE	FABD	FABG	FABF_1	ACCD	PFL_2939	FADB1X	PFL_3066	PFL_3647	PFL_3931	FADD_3	PFL_5283
1.95e-07	14	45	Pyrimidine metabolism	CARA	CARB	PFL_0945	PFL_1178	PFL_1754	PFL_2546	HYDA	CMK	NDK	PFL_5139	PFL_5558	PFL_5703	PFL_6056	PFL_6183
3.53e-07	12	34	Citrate cycle (TCA cycle)	PCKA	FUMC_1	PFL_1714	PFL_1715	ACND	ACNA	MQO_1	BKDC	ICD_1	FUMC_3	PFL_4801	OADA
3.98e-07	9	18	One carbon pool by folate	FMT	PFL_0666	METH	FOLD	PFL_4786	GLYA1	GLYA2	METF	FOLA
7.4e-07	13	43	Butanoate metabolism	GABD	GABT	PFL_0434	PFL_0706	PFL_1714	PFL_1715	PFL_2322	PFL_2323	FADB1X	PFL_3066	BDHA	PFL_4433	PFL_5283
1.01e-06	8	15	Protein export	LEPB	FFH	PFL_4971	PFL_4972	PFL_4973	PFL_5562	PFL_5595	PFL_6230
2.33e-06	29	199	Two-component system	PFL_0068	KINB	ALGB	PFL_0706	PFL_0778	PFL_1437	PFL_1438	PFL_1439	CCOP_2	CCOQ_2	CCOO_2	CCON_2	PFL_2658	MDTC	PFL_2952	PFL_3066	PFL_3147	PFL_3148	PFL_4590	GLTI	GLTK	GLTL	PFL_5230	PFL_5283	PFL_5287	CYDB_2	CYDA_2	PFL_5928	ALGR
2.65e-06	11	34	Cysteine and methionine metabolism	CYSD	PFL_0979	CYSK	ASD	PFL_2138	METE	MEGL	METH	CYSM	CYSE	AHCY
1.38e-05	9	26	Histidine metabolism	HISB	HUTF	HUTU	HUTH_1	HUTH_2	HUTI	PFL_0472	HISZ	HISG
1.61e-05	13	56	Glyoxylate and dicarboxylate metabolism	KATE	PFL_0706	PFL_1789	ACND	ACNA	PFL_2952	PFL_3066	PFL_4786	PFL_5283	GLYA1	GLCB	GLYA2	PFL_5928
1.84e-05	11	41	Glycolysis / Gluconeogenesis	PCKA	PFL_0839	GAP_1	BKDC	PFL_3068	PFL_3231	ACSA_1	GLK	PFL_5280	ACSA_2	PFL_5469
3.35e-05	10	36	Fatty acid degradation	GCDH	PFL_0706	FADE	ALKB	PFL_2939	FADB1X	PFL_3066	PFL_3931	FADD_3	PFL_5283
4.04e-05	6	12	Synthesis and degradation of ketone bodies	PFL_0706	PFL_2322	PFL_2323	PFL_3066	BDHA	PFL_5283
4.04e-05	6	12	Inositol phosphate metabolism	MMSA_1	PFL_0839	IOLL	IOLD	IOLG	PFL_4969
4.07e-05	12	53	Glycine, serine and threonine metabolism	PFL_0979	ASD	PFL_2487	BKDC	PFL_4507	PFL_5252	GLYA1	PFL_5725	PFL_5727	PFL_5728	GLYA2	PFL_5911
5.37e-05	7	18	Terpenoid backbone biosynthesis	PFL_0706	PFL_1180	DXR	PFL_3066	ISPE	PFL_5283	PFL_5330
6.13e-05	10	39	Porphyrin and chlorophyll metabolism	HEMF	PFL_0068	HEMN	PFL_3658	COBM	COBS	COBC	COBU	COBB	CYOE2
9.25e-05	8	26	Methane metabolism	PFL_1147	PFL_3068	ACSA_1	ACSA_2	GLYA1	FDHA	GLYA2	PFL_5911
0.00010222	6	14	Selenocompound metabolism	PFL_0935	CYSN	PFL_0945	METE	MEGL	METH
0.000196764	8	29	Fatty acid biosynthesis	PFL_0705	FABB	FABA	FABD	FABG	FABF_1	ACCD	PFL_3647
0.000196764	8	29	Glycerophospholipid metabolism	PFL_1161	CDSA_1	PFL_1794	PFL_1839	PFL_4745	PFL_5252	EUTB	EUTC
0.000196764	8	29	Aminoacyl-tRNA biosynthesis	GLYQ	FMT	ARGS	LYSS	PFL_2115	PFL_3680	ALAS	PFL_5607
0.000423041	13	78	Arginine and proline metabolism	PIP	PFL_0495	PFL_2083	PFL_2138	PFL_2741	PFL_2952	NSPC	ARGG	PFL_5297	PFL_5927	PFL_5928	ARGH	PFL_6046
0.000466258	7	25	Lysine degradation	GCDH	GABD	GABT	PFL_0706	FADB1X	PFL_3066	PFL_5283
0.000610011	6	19	beta-Alanine metabolism	PFL_0733	MMSA_1	PFL_2546	HYDA	FADB1X	PFL_3931
0.000610011	6	19	Lipopolysaccharide biosynthesis	PFL_0016	HLDE	LPXD	LPXB	LPXH	HTRB
0.00266112	7	33	Benzoate degradation	PFL_0706	PCAB	PCAD	PCAC	FADB1X	PFL_3066	PFL_5283
0.00312627	7	34	Tryptophan metabolism	KATE	GCDH	PFL_0706	FADB1X	PFL_3066	PFL_5283	PFL_5670
0.00337166	4	11	Streptomycin biosynthesis	IOLG	PFL_3231	GLK	PFL_4969
0.0041375	6	27	Glutathione metabolism	GGT	PFL_1269	PFL_1771	2-KGALARE	ICD_1	PFL_6005
0.0041375	7	36	Bacterial secretion system	FFH	PFL_4971	PFL_4972	PFL_4973	PFL_5562	PFL_5595	PFL_6230
0.00453833	4	12	Riboflavin metabolism	BLUB	RIBH	PFL_5322	PFL_5519
0.00529054	5	20	Peptidoglycan biosynthesis	MURA	PFL_3114	MRCB	DACA	MRDA_2
0.00722549	7	40	Amino sugar and nucleotide sugar metabolism	MURA	NAGE	NAGA	PFL_3231	GLK	PFL_5280	GLMU
0.00966828	5	23	Nitrogen metabolism	CAH	GLTD	PFL_2741	PFL_2952	PFL_5928
0.0101623	4	15	Glycerolipid metabolism	PFL_1161	PFL_1794	PFL_1839	GLPK
0.0134544	5	25	Biotin metabolism	PFL_0705	FABB	FABG	FABF_1	PFL_3647
0.0159294	8	58	Sulfur metabolism	CYSC	PFL_0935	CYSN	CYSK	CYSI_1	CYSI_2	CYSM	CYSE
0.0180496	5	27	Folate biosynthesis	PABB	PFL_4019	FOLE3	FOLK_2	FOLA
0.0190314	3	10	Thiamine metabolism	PFL_0387	PFL_5517	PFL_5850
0.0218718	2	4	Bisphenol degradation	PFL_0433	PFL_4433
0.0242739	3	11	Cyanoamino acid metabolism	GGT	GLYA1	GLYA2
0.0257303	4	20	Lysine biosynthesis	DAPE	PFL_1395	DAPA_1	ASD
0.0299735	4	21	Sulfur relay system	PFL_0387	MNMA	PFL_5157	PFL_5851
0.0414133	5	34	2-Oxocarboxylic acid metabolism	ACND	ACNA	ASD	PFL_2138	ICD_1
0.0444888	3	14	Chloroalkane and chloroalkene degradation	PFL_2156	PFL_4433	FDHA
0.0460224	2	6	Phosphonate and phosphinate metabolism	PFL_3966	PFL_5331
[truncated: 180 more columns]
