# Supplementary material for: A Novel Marine Pathogen Isolated from Wild Cunners (Tautogolabrus adspersus): Comparative Genomics and Transcriptome Profiling of Pseudomonas sp. Strain J380
Source: Microorganisms. 2021 Apr 12;9(4):812. doi: 10.3390/microorganisms9040812 (PMC8069873; doi:10.3390/microorganisms9040812)
Supplement: Supplementary file 1 [file microorganisms-09-00812-s001.zip › Table_S8_Genes_IH_v6.xlsx]

## Sheet: Sheet1
Table S8. Additional genes related to iron homeostasis.
Locus taga	Regionb	Putative protein productc	Log2FCd	FDR p-valued
Hemolysin-related genes
FXO12_17470	complement(3858849..3860570)	ShlB/FhaC/HecB family hemolysin secretion/activation protein	0.285969	0.425467
FXO12_25255	complement(5534841..5536556)	ShlB/FhaC/HecB family hemolysin secretion/activation protein	-0.0938282	0.863464
Siderophore biosynthesis and transport system
FXO12_04095	complement(870278..872431)	TonB-dependent siderophore receptor	0.661143	0.183359
FXO12_06020	1329292..1331484	TonB-dependent siderophore receptor	0.71301	0.444227
FXO12_06065	1341368..1343494	TonB-dependent siderophore receptor	0.813799	0.00333748
FXO12_06770	1509812..1512253	TonB-dependent siderophore receptor	0.449641	0.402855
FXO12_07960	complement(1804737..1807130)	TonB-dependent siderophore receptor	0.169239	0.5855
FXO12_08020	1817488..1819977	TonB-dependent siderophore receptor	0.0528997	0.885601
FXO12_08595	1940727..1942847	TonB-dependent siderophore receptor	-0.223383	0.588326
FXO12_12430	2752382..2754718	TonB-dependent siderophore receptor	0.00412145	0.995246
FXO12_12520	complement(2772977..2775391)	TonB-dependent siderophore receptor	0.219054	0.579641
FXO12_13525	3002875..3005133	TonB-dependent siderophore receptor	0.64947	0.139283
FXO12_13585	3014689..3016974	TonB-dependent siderophore receptor	-0.242292	0.492103
FXO12_14535	3192027..3194120	TonB-dependent siderophore receptor	0.0435933	0.921915
FXO12_16790	3708122..3710197	TonB-dependent siderophore receptor	-0.315338	0.335949
FXO12_17570	complement(3884188..3886641)	TonB-dependent siderophore receptor	0.116065	0.781851
FXO12_18285	complement(4059954..4062389)	TonB-dependent siderophore receptor	0.435808	0.229115
FXO12_19905	4418531..4420972	TonB-dependent siderophore receptor	1.23019	0.590094
FXO12_20905	complement(4632443..4633966)	TonB-dependent siderophore receptor	0.411378	0.161963
FXO12_24755	complement(5414248..5416812)	TonB-dependent siderophore receptor	-0.116563	0.882465
FXO12_27210	complement(5947595..5949520)	Siderophore synthetase	-0.326171	0.338089
FXO12_01455	264192..265529	SidA/IucD/PvdA family monooxygenase, siderophore biosynthesis protein	0.44523	0.636642
FXO12_06740	complement(1501579..1503207)	Pyoverdine biosynthesis related protein PvdP	-0.440316	0.589993
FXO12_02595	524047..535374	Siderophore biosynthesis non-ribosomal peptide synthetase modules	-0.479847	0.722799
FXO12_12395	complement(2746803..2747780)	Iron siderophore sensor protein	-0.393855	0.249441
FXO12_06750	1504718..1505986	Pyoverdin biosynthesis protein PvdN, putative aminotransferase	-0.388309	0.630519
FXO12_06765	1508041..1509693	PvdE, pyoverdine ABC export system	0.0734031	0.936306
FXO12_06760	complement(1507012..1507839)	Pyoverdine synthetase PvdF	0.293944	0.730823
FXO12_27760	complement(6062950..6063501)	Sigma factor PvdS, controling pyoverdin biosynthesis	0.711395	0.111958
FXO12_27770	6064607..6077503	Pyoverdine chromophore precursor synthetase PvdL	0.498015	0.607391
FXO12_27805	6085007..6086407	Pyoverdin biosynthesis protein PvdH	0.473734	0.630225
FXO12_04230	900184..902463	Acyl-homoserine lactone acylase PvdQ, biosynthesis of pyoverdine	0.461793	0.54997
FXO12_04215	898170..898931	ABC transporter (possibly FpvE protein because it is close to the fpvD gene)	0.276738	0.455747
FXO12_05235	complement(1128572..1129651)	ABC transporter, substrate-binding protein (maltose/g3p/polyamine/iron)	0.762795	0.0168217
FXO12_08230	1867498..1868244	ABC transporter in pyoverdin gene cluster (possibly FpdV)	-0.0599154	0.921832
FXO12_08235	1868241..1869140	ABC transporter in pyoverdin gene cluster, permease component	-0.323532	0.475896
FXO12_08240	1869140..1870093	ABC transporter in pyoverdin gene cluster, periplasmic component	0.0724881	0.898741
FXO12_06745	1503350..1504699	Putative dipeptidase, pyoverdin biosynthesis PvdM	-0.268986	0.751807
FXO12_01450	263590..264072	Sigma-70 factor FpvI (ECF subfamily), controling pyoverdin biosynthesis	0.088432	0.824405
FXO12_10815	2393118..2394086	Iron siderophore sensor protein	0.127655	0.761055
FXO12_12425	2751219..2752160	Iron siderophore sensor protein	0.51292	0.147098
FXO12_24760	complement(5416928..5417896)	Iron siderophore sensor protein	0.237087	0.518398
FXO12_08440	1909776..1910423	Ferric siderophore transport system, biopolymer transport protein ExbB	0.300212	0.353614
FXO12_27015	complement(5906853..5908175)	Outer membrane receptor for ferric coprogen and ferric-rhodotorulic acid	0.597368	0.0299347
Iron transport system
FXO12_04225	complement(899565..899945)	Fe2+ Zn2+ uptake regulation protein	0.22581	0.792901
FXO12_05395	1171069..1171914	Ferrous iron transport permease EfeU	-0.646025	0.10397
FXO12_05400	1171925..1173127	Iron uptake system protein EfeO	-0.290623	0.410571
FXO12_05410	1174466..1175281	Iron uptake system protein EfeO	0.133386	0.754539
FXO12_05405	1173142..1174440	Deferrochelatase/peroxidase EfeB	-0.18968	0.669736
FXO12_22875	complement(5001935..5002828)	Ferrous-iron efflux pump FieF	0.350067	0.229401
FXO12_11990	2645063..2646172	Ferric iron ABC transporter, ATP-binding protein	-0.374777	0.274057
FXO12_19550	4340235..4341239	Ferric iron ABC transporter, iron-binding protein	0.425411	0.327394
FXO12_19555	4341390..4343006	Ferric iron ABC transporter, permease protein	-0.343904	0.431987
FXO12_19850	4405486..4406550	Ferric iron ABC transporter, ATP-binding protein	-0.0886506	0.81914
FXO12_19855	4406552..4408264	Ferric iron ABC transporter, permease protein	0.107102	0.778088
FXO12_19860	4408287..4409300	Ferric iron ABC transporter, iron-binding protein	0.0959468	0.78001
FXO12_08225	1866581..1867501	Cation ABC transporter, periplasmic cation-binding protein	-0.343904	0.431987
Iron storage proteins
FXO12_11965	2640230..2640448	Bacterioferritin-associated ferredoxin	0.0141998	0.980562
Heme related proteins
FXO12_14540	complement(3194188..3195213)	Ferrochelatase, protoheme ferro-lyase	0.928741	0.00928378
This table presents only the genes that are not provided in Table 4. For complete information, refer to Table 4 as well. a, gene-specific identifier in NCBI genome database; b, spanning of the coding sequence; c, obtained from UniProt, NCBI, or Pseudomonas Genome DB (PGDB; https://pseudomonas.com/); d, data from RNA-Seq. FC of DEGs is in bold.
